# Supplementary material for: Genetic dissection of growth traits in a Chinese indigenous × commercial broiler chicken cross
Source: BMC Genomics. 2013 Mar 6;14:151. doi: 10.1186/1471-2164-14-151 (PMC3679733; doi:10.1186/1471-2164-14-151)
Supplement: Additional file 1: Table S1 — Pearson correlations between all growth-related traits used in the analysis. Table S2. Complete growth QTL results for all chromosomes in this study. Table S3. Complete epistatic QTL results for all detected significant pairs in this study. Table S4. Results of a two-dimensional scan including the suggestive interactions (F > 8) detected in the scan. Table S5. Full list of UMP-related genes in the chicken genome. Table S6. Phenotypic averages for the body weight traits determined at different growth stages for the two divergent lines used as founders for the F2 intercross. [file 1471-2164-14-151-S1.xlsx]

## Sheet: Table S1
Table S1: Pearson correlations between all growth-related traits used in the analysis
	BW2	BW4	BW6	BW8	BW10	BW12	GR 0-4	GR 4-8	GR 8-12	SC4	SC6	SC8	SC10	SC12	SL4	SL6	SL8	SL10	SL12	FCR 6-8	FCR 8-10	FCR 10-12	SW	AFW
BW2		<1E-10	<1E-10	<1E-10	<1E-10	<1E-10	<1E-10	<1E-10	1.93e-12	<1E-10	<1E-10	<1E-10	<1E-10	<1E-10	<1E-10	<1E-10	<1E-10	<1E-10	3.35e-13	0.658	0.184	0.506	0.000149	0.0458
BW4	0.84		<1E-10	<1E-10	<1E-10	<1E-10	<1E-10	<1E-10	<1E-10	<1E-10	<1E-10	<1E-10	<1E-10	<1E-10	<1E-10	<1E-10	<1E-10	<1E-10	<1E-10	0.0458	0.825	0.0264	8.1e-07	0.658
BW6	0.68	0.87		<1E-10	<1E-10	<1E-10	<1E-10	<1E-10	<1E-10	<1E-10	<1E-10	<1E-10	<1E-10	<1E-10	<1E-10	<1E-10	<1E-10	<1E-10	<1E-10	0.00384	0.076	0.00183	5.46e-14	0.825
BW8	0.62	0.8	0.94		<1E-10	<1E-10	<1E-10	<1E-10	<1E-10	<1E-10	<1E-10	<1E-10	<1E-10	<1E-10	<1E-10	<1E-10	<1E-10	<1E-10	<1E-10	1.11e-15	5.84e-05	5.84e-05	2.22e-16	0.121
BW10	0.56	0.73	0.88	0.97		<1E-10	<1E-10	<1E-10	<1E-10	<1E-10	<1E-10	<1E-10	<1E-10	<1E-10	<1E-10	<1E-10	<1E-10	<1E-10	<1E-10	<1E-10	2.22e-16	2.17e-05	<1E-10	0.076
BW12	0.52	0.68	0.84	0.93	0.97		<1E-10	<1E-10	<1E-10	<1E-10	<1E-10	<1E-10	<1E-10	<1E-10	<1E-10	<1E-10	<1E-10	<1E-10	<1E-10	<1E-10	<1E-10	8.33e-15	<1E-10	0.121
GR 0-4	0.83	1	0.87	0.8	0.73	0.68		<1E-10	<1E-10	<1E-10	<1E-10	<1E-10	<1E-10	<1E-10	<1E-10	<1E-10	<1E-10	<1E-10	<1E-10	0.0458	0.825	0.0264	8.1e-07	0.658
GR 4-8	0.43	0.59	0.84	0.96	0.94	0.91	0.59		<1E-10	<1E-10	<1E-10	<1E-10	<1E-10	<1E-10	<1E-10	<1E-10	<1E-10	<1E-10	<1E-10	<1E-10	4.65e-09	7.65e-06	<1E-10	0.0145
GR 8-12	0.31	0.42	0.56	0.66	0.8	0.9	0.42	0.69		<1E-10	<1E-10	<1E-10	<1E-10	<1E-10	<1E-10	<1E-10	<1E-10	<1E-10	<1E-10	2.22e-16	<1E-10	<1E-10	<1E-10	0.184
SC4	0.57	0.78	0.69	0.69	0.64	0.62	0.78	0.55	0.43		<1E-10	<1E-10	<1E-10	<1E-10	<1E-10	<1E-10	<1E-10	<1E-10	<1E-10	4.65e-09	0.076	8.1e-07	2.48e-10	0.000149
SC6	0.54	0.76	0.86	0.87	0.84	0.82	0.76	0.8	0.6	0.77		<1E-10	<1E-10	<1E-10	<1E-10	<1E-10	<1E-10	<1E-10	<1E-10	4.65e-09	5.84e-05	4.65e-09	<1E-10	7.65e-06
SC8	0.53	0.69	0.8	0.88	0.88	0.86	0.7	0.84	0.67	0.76	0.9		<1E-10	<1E-10	<1E-10	<1E-10	<1E-10	<1E-10	<1E-10	<1E-10	4.65e-09	1.84e-08	<1E-10	2.48e-10
SC10	0.42	0.58	0.75	0.85	0.88	0.87	0.59	0.86	0.73	0.67	0.87	0.93		<1E-10	<1E-10	<1E-10	<1E-10	<1E-10	<1E-10	<1E-10	<1E-10	5.23e-11	<1E-10	1.11e-15
SC12	0.43	0.6	0.73	0.82	0.85	0.85	0.6	0.82	0.73	0.69	0.86	0.93	0.95		<1E-10	<1E-10	<1E-10	<1E-10	<1E-10	<1E-10	<1E-10	8.33e-15	<1E-10	2.22e-16
SL4	0.66	0.83	0.76	0.71	0.66	0.63	0.82	0.55	0.41	0.84	0.72	0.68	0.6	0.6		<1E-10	<1E-10	<1E-10	<1E-10	0.000362	0.268	5.84e-05	2.56e-06	0.00183
SL6	0.6	0.77	0.87	0.87	0.83	0.8	0.77	0.79	0.56	0.69	0.85	0.79	0.77	0.75	0.84		<1E-10	<1E-10	<1E-10	7.65e-06	5.84e-05	2.56e-06	3.35e-13	5.84e-05
SL8	0.47	0.66	0.81	0.87	0.86	0.84	0.66	0.85	0.63	0.68	0.83	0.85	0.84	0.82	0.77	0.91		<1E-10	<1E-10	2.22e-16	1.84e-08	4.65e-09	1.11e-15	2.48e-10
SL10	0.4	0.57	0.72	0.82	0.85	0.84	0.57	0.83	0.69	0.61	0.79	0.86	0.88	0.86	0.69	0.85	0.94		<1E-10	<1E-10	<1E-10	1.04e-11	<1E-10	<1E-10
SL12	0.32	0.49	0.64	0.75	0.8	0.8	0.49	0.78	0.7	0.57	0.74	0.82	0.87	0.86	0.62	0.78	0.89	0.97		<1E-10	<1E-10	8.33e-15	<1E-10	<1E-10
FCR 6-8	-0.02	-0.09	-0.13	-0.35	-0.38	-0.39	-0.09	-0.45	-0.36	-0.26	-0.26	-0.38	-0.41	-0.41	-0.16	-0.2	-0.36	-0.41	-0.43		1.04e-11	2.56e-06	1.93e-12	1.11e-09
FCR 8-10	0.06	0.01	-0.08	-0.18	-0.36	-0.39	0.01	-0.26	-0.62	-0.08	-0.18	-0.26	-0.41	-0.38	-0.05	-0.18	-0.25	-0.39	-0.45	0.3		8.1e-07	4.65e-09	5.23e-11
FCR 10-12	-0.03	-0.1	-0.14	-0.18	-0.19	-0.34	-0.1	-0.2	-0.5	-0.22	-0.26	-0.25	-0.29	-0.34	-0.18	-0.21	-0.26	-0.3	-0.34	0.21	0.22		1.84e-08	2.17e-05
SW	0.17	0.22	0.33	0.36	0.38	0.42	0.22	0.39	0.4	0.28	0.39	0.43	0.48	0.5	0.21	0.32	0.35	0.41	0.41	-0.31	-0.26	-0.25		2.43e-07
AFW	0.09	0.02	-0.01	-0.07	-0.08	-0.07	0.02	-0.11	-0.06	-0.17	-0.2	-0.28	-0.35	-0.36	-0.14	-0.18	-0.28	-0.41	-0.5	0.27	0.29	0.19	-0.23
The upper triangular matrix presents the P value of the correlations. The lower triangular matrix presents the Pearson's correlations between corresponding pairs of phenotypes.

## Sheet: Table S2
Table S2: Complete growth QTL results for all chromosomes in this study
QTL	Traits	No. of records	Chromosome	QTL Position (cM)	Peak region (cM)	Peak marker	F value	Additive Effect (SE)		Dominant Effect (SE)		Var%	F-Statistics Threshold		Fixed Effects	Covariates
													P<0.05	P<0.01
CAU_AB 1a	BW6	492	1	94	86-96	rs13849470	11.71	28.76	5.94	3.09	8.56	0.0386	9.82	11.62	sex,batch	birth weight; CAU_AB 1c; CAU_AB 27
	BW8	492	1	89	86-104 109-112	rs15225667	12.34	42.85	8.72	11.74	12.73	0.039	10.2	12.05	sex,batch	birth weight; CAU_AB 1c; CAU_AB 27
	BW10	493	1	89	88-94	rs15225667	11.38	54.56	11.61	15.81	16.96	0.0325	9.56	11.54	sex,batch	birth weight; CAU_AB 1c; CAU_AB 27
	BW12	492	1	111	88-95 105-114	rs13858917	13.03	75.98	15.1	21.91	21.1	0.0379	9.9	11.67	sex,batch	birth weight; CAU_AB 1c; CAU_AB 27
CAU_AB 1b	SL12	493	1	250	246-250	rs13910430	11.6	-0.84	0.21	0.84	0.3	0.0300176	9.8691	11.7654	sex,batch	BW12; CAU_AB 1c; CAU_AB 27
CAU_AB 1c	BW2	493	1	389	352-405	rs13552715	14.57	6.3	1.17	-0.12	1.64	0.0529	9.64	11.92	sex,batch	birth weight
	BW4	491	1	399	357-415	rs13974249	30.29	26.24	3.49	-9	4.85	0.108	9.79	11.25	sex,batch	birth weight
	BW6	492	1	398	348-423	rs15501880	36.85	53.91	6.44	-16.97	8.97	0.1288	9.82	11.62	sex,batch	birth weight
	BW8	492	1	398	348-423	rs15501880	43.41	88.99	9.73	-24.11	13.54	0.1489	10.2	12.05	sex,batch	birth weight
	BW10	493	1	392	348-420	rs13972116	47.4	125.6	12.95	-14.9	18.09	0.1603	9.56	11.54	sex,batch	birth weight
	BW12	492	1	392	347-418	rs13972116	46.96	154.1	15.94	-14.05	22.29	0.1593	9.9	11.67	sex,batch	birth weight
	GR 0-4	490	1	399	360-415	rs13974249	30.31	26.12	3.47	-9.13	4.83	0.1076	10.08	11.8	sex,batch	birth weight
	GR 4-8	490	1	392	386-403	rs13972116	15.31	38.81	7.02	0.66	9.35	0.0556	9.83	11.56	sex,batch	BW4
	SC6	493	1	391	360-411	rs14916980	26.69	0.06	0.008482	0.01	0.01107	0.0952539	9.96539	11.6371	sex,batch	BW6
	SC8	493	1	391	374-400	rs14916980	19.68	0.06	0.009197	0.0002	0.01185	0.0711126	10.2144	11.7474	sex,batch	BW8
	SC10	493	1	392	357-432	rs13972116	30.79	0.07	0.009126	0.01	0.01168	0.108617	9.69746	11.3998	sex,batch	BW10
	SC12	493	1	392	359-432	rs13972116	35.14	0.09	0.01104	0.01	0.01414	0.122733	9.75316	12.1385	sex,batch	BW12
	SL10	493	1	392	383-400	rs13972116	20.93	1.37	0.21	-0.4	0.27	0.0631202	9.94586	11.7583	sex,batch	BW10; CAU_AB 27
	SL12	493	1	392	364-427	rs13972116	38	2.09	0.24	-0.27	0.3	0.108844	9.8691	11.7654	sex,batch	BW12; CAU_AB 27
	FCR 6-8	490	1	396	385-412	rs13973293	18.79	-0.15	0.02	0.03	0.03	0.0683581	9.08	10.71	sex,batch	BW6
	FCR 8-10	492	1	389	384-402	rs13552715	17.19	-0.14	0.03	0.04	0.03	0.0623327	9.75	11.52	sex,batch	BW8
	SW	493	1	392	365-423	rs13972116	44.53	2.22	0.24	0.05	0.3	0.151646	12.36	14.11	sex,batch	BW13
	AFW	490	1	392	369-436	rs13972116	47.04	-16.1	1.66	-0.46	2.13	0.159851	9.95	11.79	sex,batch	BW13
CAU_AB 2a	SC4	493	2	213	213	rs1422304	9.77	-0.03	0.01	0.04	0.01	0.0347674	9.71315	11.5191	sex,batch	BW4
CAU_AB 2b	BW2	493	2	281	265-285	rs13794645	13.97	5.86	1.11	-0.81	1.59	0.0482	9.64	11.92	sex,batch	birth weight; CAU_AB 1c
CAU_AB 4	SC6	493	4	152	151-152	rs14499051	11.27	-0.01	0.007292	-0.04	0.01049	0.0342693	9.96539	11.6371	sex,batch	BW6; CAU_AB 1c; CAU_AB 27
CAU_AB 12	AFW	490	12	16	1-20	rs14971272	12.28	-5.16	1.37	-5.86	2	0.0353	9.95	11.79	sex,batch	BW13; CAU_AB 1c; CAU_AB 27
CAU_AB 27	BW6	492	27	13	4-19	rs13620303	18.91	31.55	6.18	30.05	8.66	0.054	9.82	11.62	sex,batch	birth weight; CAU_AB 1c
	BW8	492	27	13	0-31	rs13620303	20.5	46.89	9.31	52.54	13.04	0.0575	10.2	12.05	sex,batch	birth weight; CAU_AB 1c
	BW10	493	27	13	4-19 23-31	rs13620303	17.62	56	12.32	67.16	17.33	0.054	9.56	11.54	sex,batch	birth weight; CAU_AB 1c
	BW12	492	27	13	4-15	rs13620303	14.46	70.93	15.29	60.15	21.49	0.0444	9.9	11.67	sex,batch	birth weight; CAU_AB 1c
	GR 4-8	490	27	11	2-15	rs14302116	12.41	30.11	6.62	20.3	9.14	0.0425	9.83	11.56	sex,batch	BW4; CAU_AB 1c
	SC6	493	27	34	19-56	rs15242584	19.15	0.05	0.007563	-0.005	0.01061	0.0628729	9.96539	11.6371	sex,batch	BW6; CAU_AB 1c
	SC8	493	27	30	20-38	rs16047281	19.94	0.05	0.008358	0.01	0.01145	0.0671684	10.2144	11.7474	sex,batch	BW8; CAU_AB 1c
	SC10	493	27	29	8-45	rs16040742	23.9	0.06	0.008	0.003	0.01	0.0766381	9.69746	11.3998	sex,batch	BW10; CAU_AB 1c
	SC12	493	27	30	19-39	rs16047281	17.85	0.06	0.009939	0.01	0.01361	0.0568819	9.75316	12.1385	sex,batch	BW12; CAU_AB 1c
	SL4	493	27	21	20-40	rs15241178	13.09	0.63	0.13	-0.3	0.18	0.0472892	9.84	11.6	sex,batch	BW4
	SL6	493	27	32	17-51	rs14303761	18.94	0.83	0.14	0.01	0.19	0.0684773	9.86	11.73	sex,batch	BW6
	SL8	493	27	32	14-46	rs14303761	23.1	1.14	0.17	-0.06	0.23	0.0830519	9.64125	11.4467	sex,batch	BW8
	SL10	493	27	32	2-58	rs14303761	49.5	1.95	0.2	-0.15	0.27	0.165545	9.94586	11.7583	sex,batch	BW10
	SL12	493	27	33	10-58	rs16207882	52.98	2.36	0.23	0.19	0.32	0.175624	9.8691	11.7654	sex,batch	BW12
	AFW	490	27	27	19-50	rs16719300	17.29	-8.72	1.48	-0.28	2.05	0.0532	9.95	11.79	sex,batch	BW13; CAU_AB 1c
CAU_AB 28	SC10	493	28	5	5-9	rs16209969	11.95	-0.03	0.007781	-0.02	0.0109	0.0351959	9.69746	11.3998	sex,batch	BW10; CAU_AB 1c; CAU_AB 27
	SC12	493	28	7	5-9	rs15246230	11.94	-0.04	0.009623	-0.04	0.01349	0.0354804	9.75316	12.1385	sex,batch	BW12; CAU_AB 1c; CAU_AB 27

## Sheet: Table S3
Table S3: Complete epistatic QTL results for all detected significant pairs in this study
Trait	QTL11					QTL22					F value4	BRP5	SRP5	a1 ± SE (p)7	a2 ± SE (p)7	d1 ± SE (p)7	d2 ± SE (p)7	a1×a2 ± SE (p)7	a1×d2 ± SE (p)7	d1×a2 ± SE (p)7	d1×d2 ± SE (p)7	Var%8
	Chr1	Pos1 (cM)	left_flanking_SNP (cM/bp)	right_flanking_SNP (cM/bp)	Region_size(bp)	Chr2	Pos2 (cM)	left_flanking_SNP (cM/bp)	right_flanking_SNP (cM/bp)	Region_size(bp)
BW6	4	553	rs14432847	rs14435805	2911753	7	100	rs15887460	rs13600925	292266	9.84*	39.57	-30.82	-11.1±9.4	20.6±9.4	30.2±13.1	48.4±13.2	-30.9±9.5	-22.6±13.3	21±13.1	-85.5±18.6	0.0684
		(50 - 60)3	(50.04/15013197)	(60.04/17924950)				(99.27/36066014)	(100.52/36358280)			AAAA6	ABBB	0.2373	0.02927	0.02202	0.0002848	0.001195	0.08941	0.1099	5.441e-06
GR 4-8	6	40	rs10732029	rs15784531	6930331	25	60	rs16682384	rs16723759	282413	9.45*	16.02	-13.42	-19±9.7	12.9±9.7	39.2±13	23.9±14.2	-47.1±9.7	-12.1±14.2	28.9±13	-51.1±18.6	0.0651
		(35-45)	(34.91/9077591)	(45.11/16007922)			(55 - 60)	(55.38/1501880)	(61.28/1784293)			BBAB	BBAA	0.04998	0.1837	0.002629	0.09214	1.593e-06	0.3935	0.02659	0.006336
	1	300	rs13932265	rs14731158	3854635	5	120	rs14541980	rs14547484	5216187	8.81+	55.13	-24.08	-4.3±9.1	28.1±9.1	11.3±13.1	25.9±13	-45.3±9.1	-12.5±13	32.4±13.1	-36.8±18.6	0.0609
		(290 ‐ 300)	(290.01/121072642)	(300.18/124927277)			(120 ‐ 135)	(120.57/47600435)	(135.06/52816622)			AAAA	BBBB	0.6404	0.002118	0.3861	0.04658	9.048e-07	0.3363	0.01338	0.04855
FCR 6‐8	3	215	rs14394805	rs14399031	4227898	26	40	rs10731282	rs14300601	373082	11.05*	0.09	-0.05	-0.1±0.03	0.2±0.03	-0.2±0.05	-0.2±0.05	0.2±0.03	-0.2±0.05	0.1±0.05	0.2±0.07	0.0807
		(205 ‐ 215)	(205.06/94125884)	(215.1/98353782)			(40 - 45)	(40/3591015)	(45.15/3964097)			AAAB	ABAA	7.144e-05	9.285e-05	0.0001505	4.485e-06	3.259e-08	0.00132	0.01178	0.0003973
FCR 8-10	20	10	rs13630820	rs13631027	549187	22	40	rs16185420	rs15188384	772986	9.42*	0.1	-0.05	0.03±0.03	-0.03±0.03	-0.1±0.05	-0.06±0.05	0.2±0.03	0.05±0.05	-0.08±0.05	0.08±0.07	0.0641
		(5 - 10)	(5.06/1486914)	(10/2036101)			(40 - 45)	(40.08/2934718)	(45/3707704)			AAAB	BBAB	0.4414	0.4466	0.04069	0.186	3.427e-08	0.2465	0.09169	0.2454
1 The first QTL in the significant epistatic QTL pair as well as the chromosome and position in centimorgans (cMs) for the first QTL. 2 The second QTL in the significant epistatic QTL pair as well as the chromosome and position for the second QTL.3 represents the peak position for the corresponding epistatic QTL, while the peak region presents within the parenthesis. 4 * 5% genome-wide significan…

## Sheet: Table S4
Table S4: Results of a two-dimensional scan including the suggestive interactions (F>8) detected in the scan
Trait	QTL11		QTL22		F value3	F-Statistics Threshold
	Chr1	Pos1	Chr2	Pos2		10% genome -wide significance	5% genome -wide significance	1% genome -wide significance
BW2	1	345	2	95	8.10587	8.91	9.48	10.04
BW6	4	55	7	100	9.84*	8.89	9.31	10.02
	4	50	7	100	8.3469
	4	60	7	100	7.72244
BW8	4	75	7	15	8.73292	8.77	9.1	9.97
	4	55	7	100	8.35764
	2	255	29	10	8.3301
BW10	5	10	10	40	8.34372	8.73153	9.22	10.08
	4	55	7	100	7.9884
	4	75	7	15	7.81664
GR 4-8	6	40	25	60	9.45*	8.75	9.16	10.24
	1	300	5	120	8.81+
	6	45	11	25	8.4177
	1	290	5	135	8.29373
	1	300	5	130	8.18165
	6	50	11	25	8.14155
	6	35	25	55	7.86675
	6	45	25	60	7.85255
	1	290	5	125	7.8087
GR 8-12	2	120	27	35	8.63343	8.67776	9.0533	9.8959
	23	60	24	55	8.44568
SC4	15	45	19	55	8.39176	8.65678	9.14874	9.9865
	15	40	19	50	8.22165
	15	40	19	55	8.06241
	15	45	19	50	8.02888
	10	75	25	10	7.40521
SC8	1	405	5	30	8.13829	8.77715	9.07379	11.5274
SC12	1	190	14	20	8.1155	8.62996	8.97362	10.6734
	1	5	4	25	8.05556
SL10	1	350	8	105	8.4865	8.70237	9.1373	10.0347
FCR 6-8	3	215	26	40	11.06*	10.1333	10.8016	12.1959
	3	205	26	40	10.93*
	3	210	26	40	9.60847
	3	205	26	45	9.56581
FCR 8-10	20	10	22	40	9.42*	8.83091	9.23193	9.99968
	20	10	22	45	9.35*
	20	5	22	45	9.32*
	20	5	22	40	9.04+
	20	1	22	45	8.73652
	20	1	22	40	8.56894
	20	15	22	40	8.15156
FCR 10-12	15	65	29	35	9.08826	9.42792	9.84541	11.3496
	15	65	29	40	8.79093
	15	60	29	35	8.69329
1 The first QTL in the significant epistatic QTL pair as well as the chromosome and position in centimorgans (cMs) for the first QTL. 2 The second QTL in the significant epistatic QTL pair as well as the chromosome and position for the second QTL. 3 * 5% genome-wide significance; + 10% genome-wide significance.

## Sheet: Table S5
Table S5: Full list of UMP-related genes in the chicken genome
1Categories	1Sub-categories	Sub-complex	Sub-units	Gene_Name	Start (bp)	Stop (bp)	Chr	Link
Ubiquitin-activating enzymes (E1)	UBL-activating enzymes			UBA2	10605566	10619190	11	http://www.ncbi.nlm.nih.gov/gene/415784
				UBA3	15292803	15306569	12	http://www.ncbi.nlm.nih.gov/gene/426073
				UBA7	2428039	2434777	12	http://www.ncbi.nlm.nih.gov/gene/395178
				UBA6	51033580	51065574	4	http://www.ncbi.nlm.nih.gov/gene/422655
				UBA5	42916021	42923582	2	http://www.ncbi.nlm.nih.gov/gene/414879
Ubiquitin-conjugating enzymes (E2)	Ubiquitin-conjugating enzymes			UBE2A	16506437	16512992	4	http://www.ncbi.nlm.nih.gov/gene/395672
				LOC100859413	10853789	10854730	20	http://www.ncbi.nlm.nih.gov/gene/100859413
				UBE2E2	37497890	37650867	2	http://www.ncbi.nlm.nih.gov/gene/776043
				UBE2D2	436769	454126	13	http://www.ncbi.nlm.nih.gov/gene/416137
				UBE2E1	37709938	37755284	2	http://www.ncbi.nlm.nih.gov/gene/420653
				UBE2D3	60519161	60527171	4	http://www.ncbi.nlm.nih.gov/gene/422713
				UBE2D1	4700550	4716284	6	http://www.ncbi.nlm.nih.gov/gene/423641
				UBE2E3	14019120	14074118	7	http://www.ncbi.nlm.nih.gov/gene/424122
				UBE2F	4527671	4589896	7	http://www.ncbi.nlm.nih.gov/gene/424015
				UBE2G1	3144338	3168678	19	http://www.ncbi.nlm.nih.gov/gene/770961
				UBE2G2	4667653	4682552	9	http://www.ncbi.nlm.nih.gov/gene/424837
				UBE2H	807160	849202	1	http://www.ncbi.nlm.nih.gov/gene/416678
				UBE2J1	75090707	75113719	3	http://www.ncbi.nlm.nih.gov/gene/395528
				UBE2J2	2467101	2472858	21	http://www.ncbi.nlm.nih.gov/gene/419421
				UBE2L3	322100	349659	15	http://www.ncbi.nlm.nih.gov/gene/416769
				UBE2N	44714691	44733745	1	http://www.ncbi.nlm.nih.gov/gene/417898
				UBE2O	4353824	4401430	18	http://www.ncbi.nlm.nih.gov/gene/417359
				LOC100858564	1154	7512	Un	http://www.ncbi.nlm.nih.gov/gene/100858564
				UBE2Q2	2999039	3039008	10	http://www.ncbi.nlm.nih.gov/gene/415356
				CDC34	2609549	2615332	28	http://www.ncbi.nlm.nih.gov/gene/425483
				UBE2R2	7163004	7214037	Z	http://www.ncbi.nlm.nih.gov/gene/427021
				LOC427134	155365	223268	W	http://www.ncbi.nlm.nih.gov/gene/427134
				UBE2W	117680876	117713123	2	http://www.ncbi.nlm.nih.gov/gene/420185
				UBE2Z	3481604	3491371	27	http://www.ncbi.nlm.nih.gov/gene/419991
				UBE2K	68775901	68796204	4	http://www.ncbi.nlm.nih.gov/gene/428787
				BIRC6	30846150	31022942	3	http://www.ncbi.nlm.nih.gov/gene/421463
	UBL-conjugating enzymes			UBE2I	7399022	7407204	14	http://www.ncbi.nlm.nih.gov/gene/374123
				LOC100858641	210	905	Un	http://www.ncbi.nlm.nih.gov/gene/100858641
Ubiquitin ligases (E3)	HECT type E3			UBE3A	131234210	131283606	1	http://www.ncbi.nlm.nih.gov/gene/418686
				LOC776286	6740061	6751858	15	http://www.ncbi.nlm.nih.gov/gene/776286
				UBE3B	8675	19293	15	http://www.ncbi.nlm.nih.gov/gene/374194
				UBE3C	8581967	8645726	2	http://www.ncbi.nlm.nih.gov/gene/420447
				SMURF1	4254316	4303925	14	http://www.ncbi.nlm.nih.gov/gene/416487
				SMURF2	6887227	6940515	18	http://www.ncbi.nlm.nih.gov/gene/427809
				WWP2	18487655	18519315	11	http://www.ncbi.nlm.nih.gov/gene/415868
				ITCH	1769346	1829955	20	http://www.ncbi.nlm.nih.gov/gene/419145
				WWP1	122849873	122909936	2	http://www.ncbi.nlm.nih.gov/gene/420212
				TRIP12	9533376	9578184	9	http://www.ncbi.nlm.nih.gov/gene/424785
				NEDD4	7266814	7315347	10	http://www.ncbi.nlm.nih.gov/gene/415406
				NEDD4L	635078	743133	Z	http://www.ncbi.nlm.nih.gov/gene/374119
				UBR5	128879368	128946473	2	http://www.ncbi.nlm.nih.gov/gene/420252
				HERC1	3451597	3529676	10	http://www.ncbi.nlm.nih.gov/gene/415367
				HERC2	129860463	129965054	1	http://www.ncbi.nlm.nih.gov/gene/418682
				HERC3	34496081	34539939	4	http://www.ncbi.nlm.nih.gov/gene/422514
				HERC4	10024961	10054292	6	http://www.ncbi.nlm.nih.gov/gene/423683
				HACE1	68433341	68477564	3	http://www.ncbi.nlm.nih.gov/gene/421788
				HECW1	51926775	52082756	2	http://www.ncbi.nlm.nih.gov/gene/420774
				HECW2	9312997	9483930	7	http://www.ncbi.nlm.nih.gov/gene/424050
				HECTD1	33615283	33666459	5	http://www.ncbi.nlm.nih.gov/gene/423310
				HECTD2	19339847	19373429	6	http://www.ncbi.nlm.nih.gov/gene/427031
				LOC424588	19816839	19823208	8	http://www.ncbi.nlm.nih.gov/gene/424588
				HECTD3	19826291	19837302	8	http://www.ncbi.nlm.nih.gov/gene/424589
	U-box type E3			UBE4A	4392748	4407100	24	http://www.ncbi.nlm.nih.gov/gene/419758
				UBE4B	3595756	3631354	21	http://www.ncbi.nlm.nih.gov/gene/419448
				STUB1	13139991	13143794	14	http://www.ncbi.nlm.nih.gov/gene/426918
				PPIL2	567193	624314	15	http://www.ncbi.nlm.nih.gov/gene/416775
				PRPF19	462591	465755	5	http://www.ncbi.nlm.nih.gov/gene/430767
				UBOX5	88180800	88188715	4	http://www.ncbi.nlm.nih.gov/gene/422940
				RBBP6	6760520	6791810	14	http://www.ncbi.nlm.nih.gov/gene/416569
	single Ring-finger type E3	BRE1 protein		RNF20	64903374	64921768	Z	http://www.ncbi.nlm.nih.gov/gene/427310
		CBL protein		CBL	4221956	4247714	24	http://www.ncbi.nlm.nih.gov/gene/374038
				CBLB	86036257	86159100	1	http://www.ncbi.nlm.nih.gov/gene/418406
		SINA (Seven in absentia) proteins		SIAH1	6797780	6861736	11	http://www.ncbi.nlm.nih.gov/gene/374076
				SIAH2	23080597	23085355	9	http://www.ncbi.nlm.nih.gov/gene/429164
		March proteins		MARCH8	17210806	17295313	6	http://www.ncbi.nlm.nih.gov/gene/423770
				MARCH1	22888998	22969000	4	http://www.ncbi.nlm.nih.gov/gene/422420
				MARCH2	815694	827123	28	http://www.ncbi.nlm.nih.gov/gene/420062
				MARCH3	56067377	56093186	Z	http://www.ncbi.nlm.nih.gov/gene/768965
				MARCH4	22892061	22970060	7	http://www.ncbi.nlm.nih.gov/gene/424221
				MARCH11	75748963	75788084	2	http://www.ncbi.nlm.nih.gov/gene/420914
				MARCH5	20369921	20392685	6	http://www.ncbi.nlm.nih.gov/gene/423815
				MARCH7	36187561	36207776	7	http://www.ncbi.nlm.nih.gov/gene/424332
		MDM2/MDM4 proteins		MDM2	35255810	35267006	1	http://www.ncbi.nlm.nih.gov/gene/395609
		RBR proteins		PARK2	43882498	44444589	3	http://www.ncbi.nlm.nih.gov/gene/421577
				RNF14	16548097	16555034	13	http://www.ncbi.nlm.nih.gov/gene/416340
				RNF19A	128215015	128273663	2	http://www.ncbi.nlm.nih.gov/gene/420251
				RNF19B	5250325	5259999	23	http://www.ncbi.nlm.nih.gov/gene/419669
				LOC100859883	474	4763	Un	http://www.ncbi.nlm.nih.gov/gene/100859883
				RNF144A	94598486	94657682	3	http://www.ncbi.nlm.nih.gov/gene/421922
				RNF144B	60324506	60356122	2	http://www.ncbi.nlm.nih.gov/gene/420827
				RNF217	59605512	59662599	3	http://www.ncbi.nlm.nih.gov/gene/426209
				RNF216	4233131	4255350	14	http://www.ncbi.nlm.nih.gov/gene/416486
		TRAF proteins		TRAF6	18776173	18787087	5	http://www.ncbi.nlm.nih.gov/gene/423163
				TRAF7	6408715	6437326	14	http://www.ncbi.nlm.nih.gov/gene/416555
		TRIM/RBCC proteins		MID1	124042084	124134384	1	http://www.ncbi.nlm.nih.gov/gene/373920
				PML	2111058	2114454	10	http://www.ncbi.nlm.nih.gov/gene/415302
				TRIM37	7166866	7187761	19	http://www.ncbi.nlm.nih.gov/gene/417628
		UBR box proteins		UBR1	25275170	25332768	5	http://www.ncbi.nlm.nih.gov/gene/423242
				UBR2	22321289	22371924	3	http://www.ncbi.nlm.nih.gov/gene/421387
				ZNF650	17977176	18068483	7	http://www.ncbi.nlm.nih.gov/gene/424158
				UBR7	44322371	44333193	5	http://www.ncbi.nlm.nih.gov/gene/772299
		Other single Ring-finger type E3		AIRE	382665	469072	9	http://www.ncbi.nlm.nih.gov/gene/429666
				CBLL1	14621539	14628003	1	http://www.ncbi.nlm.nih.gov/gene/417701
				CHFR	1502227	1520843	15	http://www.ncbi.nlm.nih.gov/gene/416792
				BRCA1	5150701	5171059	27	http://www.ncbi.nlm.nih.gov/gene/373983
				XIAP	15615492	15632841	4	http://www.ncbi.nlm.nih.gov/gene/395280
				BIRC2	181828577	181838749	1	http://www.ncbi.nlm.nih.gov/gene/374012
				BIRC7	9066838	9076584	20	http://www.ncbi.nlm.nih.gov/gene/419239
				FANCL	900786	929281	3	http://www.ncbi.nlm.nih.gov/gene/421202
				MAP3K1	17264954	17322104	Un	http://www.ncbi.nlm.nih.gov/gene/427144
				MGRN1	12348797	12396724	14	http://www.ncbi.nlm.nih.gov/gene/416660
				LRSAM1	1530361	1555752	17	http://www.ncbi.nlm.nih.gov/gene/417265
				MIB1	102139214	102207469	2	http://www.ncbi.nlm.nih.gov/gene/421069
				MIB2	2046501	2079556	21	http://www.ncbi.nlm.nih.gov/gene/419408
				MKRN2	4929821	4939524	12	http://www.ncbi.nlm.nih.gov/gene/374162
				MKRN1	56931062	56952880	1	http://www.ncbi.nlm.nih.gov/gene/395500
				LOC770265	15353099	15355625	9	http://www.ncbi.nlm.nih.gov/gene/770265
				MUL1	4886326	4889456	21	http://www.ncbi.nlm.nih.gov/gene/426969
				NHLRC1	60467066	60470062	2	http://www.ncbi.nlm.nih.gov/gene/428477
				RCHY1	34042652	34047117	4	http://www.ncbi.nlm.nih.gov/gene/771726
				MYCBP2	153442727	153628504	1	http://www.ncbi.nlm.nih.gov/gene/418808
				MYLIP	61562418	61576676	2	http://www.ncbi.nlm.nih.gov/gene/420841
				PJA2	47187731	47224119	Z	http://www.ncbi.nlm.nih.gov/gene/415612
				RAD18	19282101	19316352	12	http://www.ncbi.nlm.nih.gov/gene/416114
				RFWD2	6850448	6947961	8	http://www.ncbi.nlm.nih.gov/gene/429072
				RFWD3	1855865	1876487	11	http://www.ncbi.nlm.nih.gov/gene/415684
				RNF8	29544889	29557969	3	http://www.ncbi.nlm.nih.gov/gene/421435
				RNF2	8022601	8027650	8	http://www.ncbi.nlm.nih.gov/gene/424452
				RNF11	22881461	22907537	8	http://www.ncbi.nlm.nih.gov/gene/424631
				RNF13	23226057	23254251	9	http://www.ncbi.nlm.nih.gov/gene/396303
				RNF25	21959845	21963535	7	http://www.ncbi.nlm.nih.gov/gene/424211
				SUPT4H1	501655	504518	19	http://www.ncbi.nlm.nih.gov/gene/417470
				RNF103	85175050	85192537	4	http://www.ncbi.nlm.nih.gov/gene/422919
				RNF126	2665260	2670781	28	http://www.ncbi.nlm.nih.gov/gene/420085
				RNF146	58693631	58703789	3	http://www.ncbi.nlm.nih.gov/gene/425313
				RNF123	2340051	2383400	12	http://www.ncbi.nlm.nih.gov/gene/415923
				RNF128	17297855	17325644	4	http://www.ncbi.nlm.nih.gov/gene/422382
				RNF130	12716334	12748476	13	http://www.ncbi.nlm.nih.gov/gene/416281
				RNF138	106040321	106047320	2	http://www.ncbi.nlm.nih.gov/gene/421096
				RNF139	138055505	138057557	2	http://www.ncbi.nlm.nih.gov/gene/420338
				RNF149	132819684	132837930	1	http://www.ncbi.nlm.nih.gov/gene/418712
				RNF152	68593992	68596135	2	http://www.ncbi.nlm.nih.gov/gene/420909
				RNF182	60727357	60728094	2	http://www.ncbi.nlm.nih.gov/gene/771221
				SHPRH	45872110	45920853	3	http://www.ncbi.nlm.nih.gov/gene/421613
				LOC100859884	7029	14220	Un	http://www.ncbi.nlm.nih.gov/gene/100859884
				SH3RF2	17233300	17251677	13	http://www.ncbi.nlm.nih.gov/gene/416346
				SH3RF3	135926444	136154302	1	http://www.ncbi.nlm.nih.gov/gene/418731
				SH3RF1	24926933	24998393	4	http://www.ncbi.nlm.nih.gov/gene/422434
				TOPORS	66939087	66943557	Z	http://www.ncbi.nlm.nih.gov/gene/427342
				TTC3	106383924	106432984	1	http://www.ncbi.nlm.nih.gov/gene/418518
				UHRF1	4594418	4607037	28	http://www.ncbi.nlm.nih.gov/gene/420154
				UHRF2	27804241	27886571	Z	http://www.ncbi.nlm.nih.gov/gene/431601
				ZNRF1	1942220	1954862	11	http://www.ncbi.nlm.nih.gov/gene/425231
				ZNRF2	41855713	41908175	2	http://www.ncbi.nlm.nih.gov/gene/420678
				UBR1	25275170	25332768	5	http://www.ncbi.nlm.nih.gov/gene/423242
				ZNF650	17977176	18068483	7	http://www.ncbi.nlm.nih.gov/gene/424158
				UBR2	22321289	22371924	3	http://www.ncbi.nlm.nih.gov/gene/421387
	UBL E3 ligases			UBR7	44322371	44333193	5	http://www.ncbi.nlm.nih.gov/gene/772299
				UBR4	4588701	4654954	21	http://www.ncbi.nlm.nih.gov/gene/419469
				PIAS1	18576427	18624861	10	http://www.ncbi.nlm.nih.gov/gene/427514
				PIAS2	1785332	1812673	Z	http://www.ncbi.nlm.nih.gov/gene/416383
				PIAS4	1423615	1434150	28	http://www.ncbi.nlm.nih.gov/gene/420095
				TOPORS	66939087	66943557	Z	http://www.ncbi.nlm.nih.gov/gene/427342
	multi subunit Ring-finger type E3	SCF complex	Ring finger protein	RBX1	49718304	49729337	1	http://www.ncbi.nlm.nih.gov/gene/418001
			Cullin	CUL1	54325210	54362488	2	http://www.ncbi.nlm.nih.gov/gene/420783
			adaptor protein	SKP1	15229168	15237380	13	http://www.ncbi.nlm.nih.gov/gene/416319
			target recognizing subunit	FBXW11	2192714	2258000	13	http://www.ncbi.nlm.nih.gov/gene/416181
				BTRC	22378443	22458664	6	http://www.ncbi.nlm.nih.gov/gene/423854
				LOC419074	193546491	193557526	1	http://www.ncbi.nlm.nih.gov/gene/419074
				SKP2	10838496	10848948	Z	http://www.ncbi.nlm.nih.gov/gene/427437
				FBXW7	33126051	33265307	4	http://www.ncbi.nlm.nih.gov/gene/422481
				FBXW8	11345569	11392367	15	http://www.ncbi.nlm.nih.gov/gene/417024
				FBXO4	13135733	13143811	Z	http://www.ncbi.nlm.nih.gov/gene/431586
				FBXO2	5666646	5671345	21	http://www.ncbi.nlm.nih.gov/gene/419495
		EVC complex	Cullin	CUL2	12972709	13018692	2	http://www.ncbi.nlm.nih.gov/gene/420467
			adoptor protein	TCEB1	117721177	117734940	2	http://www.ncbi.nlm.nih.gov/gene/420187
				LOC430688	1542	1676	Un	http://www.ncbi.nlm.nih.gov/gene/430688
			target recognizing subunit (VHL box)	VHL	19414582	19417180	12	http://www.ncbi.nlm.nih.gov/gene/416117
		Cul3 complex	Cullin	CUL3	7884178	7936025	9	http://www.ncbi.nlm.nih.gov/gene/424804
			target recognizing subunit (BTB)	KLHL13	3175741	3244038	4	http://www.ncbi.nlm.nih.gov/gene/422226
				ZBTB1	52791938	52805593	5	http://www.ncbi.nlm.nih.gov/gene/428916
				RHOBTB2	1277204	1295625	22	http://www.ncbi.nlm.nih.gov/gene/419536
				RHOBTB1	8116443	8138753	6	http://www.ncbi.nlm.nih.gov/gene/423664
		Cul4 complex	Cullin	CUL4B	16354478	16378429	4	http://www.ncbi.nlm.nih.gov/gene/422364
				CUL4A	136854030	136888456	1	http://www.ncbi.nlm.nih.gov/gene/418744
			adoptor protein	DDB1	412879	426921	5	http://www.ncbi.nlm.nih.gov/gene/374050
			target recognizing subunit (DCAF)	DDB2	22451127	22465633	5	http://www.ncbi.nlm.nih.gov/gene/423185
				DET1	12642044	12652803	10	http://www.ncbi.nlm.nih.gov/gene/415497
				ERCC8	18791140	18829374	Z	http://www.ncbi.nlm.nih.gov/gene/427153
		ECS complex	Ring finger protein	RNF7	9743479	9749900	9	http://www.ncbi.nlm.nih.gov/gene/424781
			Cullin	CUL5	179606746	179637481	1	http://www.ncbi.nlm.nih.gov/gene/418969
			target recognizing subunit (SOCS box)	SOCS1	8935374	8936082	14	http://www.ncbi.nlm.nih.gov/gene/416630
				SOCS3	10116364	10118395	18	http://www.ncbi.nlm.nih.gov/gene/395299
				LOC430688	1542	1676	Un	http://www.ncbi.nlm.nih.gov/gene/430688
		APC/C	Cullin	ANAPC2	1782965	1792711	17	http://www.ncbi.nlm.nih.gov/gene/417258
			target recognizing subunit	CDC20	18577132	18582556	8	http://www.ncbi.nlm.nih.gov/gene/424563
				FZR1	not on current assembly			http://www.ncbi.nlm.nih.gov/gene/373959
				ANAPC1	3088599	3122630	3	http://www.ncbi.nlm.nih.gov/gene/421228
				CDC27	2837938	2864743	27	http://www.ncbi.nlm.nih.gov/gene/419960
				ANAPC4	73092662	73110448	4	http://www.ncbi.nlm.nih.gov/gene/422805
				ANAPC5	5446346	5457999	15	http://www.ncbi.nlm.nih.gov/gene/416842
				CDC16	136282319	136301498	1	http://www.ncbi.nlm.nih.gov/gene/418735
				ANAPC7	5281004	5289054	15	http://www.ncbi.nlm.nih.gov/gene/416838
				CDC23	17544377	17554767	13	http://www.ncbi.nlm.nih.gov/gene/771857
				ANAPC10	30422021	30455262	4	http://www.ncbi.nlm.nih.gov/gene/422461
				CDC26	1475849	1476656	17	http://www.ncbi.nlm.nih.gov/gene/417269
				ANAPC13	3164103	3167852	9	http://www.ncbi.nlm.nih.gov/gene/769605
		KPC complex		RNF123	2340051	2383400	12	http://www.ncbi.nlm.nih.gov/gene/415923
				UBAC1	8154248	8170400	17	http://www.ncbi.nlm.nih.gov/gene/427754
1 the categories are divided in coordance with the KEGG website.

## Sheet: Table S6
Table S6: Phenotypic averages for the body weight traits determined at different growth stages for the two divergent lines used as founders for the F2 intercross
Phenotypes	Huiyang beard chicken (HB)		High quality chicken line A (HQLA)		t_stats (p_value)
	Cock (±SE) (N=101)	Hen (±SE) (N=95)	Cock (±SE) (N=87)	Hen (±SE) (N=69)	for Cock	for Hen
Birth Weight (g)	28±2.3	27.4±2.7	46±4.1	44.9±3.8	36.4 (p < 2.2e-16)	32.3 (p < 2.2e-16)
BW2 (g)	99.3±11.9	95.4±9	308.2±26.9	290.8±20.7	66.6 (p < 2.2e-16)	72.9 (p < 2.2e-16)
BW4 (g)	228.1±26.3	204.7±19.7	859.8±68.7	775.2±53.6	80.4 (p < 2.2e-16)	83.8 (p < 2.2e-16)
BW6 (g)	413.2±64.3	354.3±33.9	1379.8±106.3	1210.5±90	78.2 (p < 2.2e-16)	74.7 (p < 2.2e-16)
BW8 (g)	594.4±25.33	493.1±49.5	1857.9±174.7	1618.4±143.2	63.8 (p < 2.2e-16)	62.6 (p < 2.2e-16)
