# Supplementary material for: Genetic dissection of growth traits in a Chinese indigenous × commercial broiler chicken cross
Source: BMC Genomics. 2013 Mar 6;14:151. doi: 10.1186/1471-2164-14-151 (PMC3679733; doi:10.1186/1471-2164-14-151)
Supplement: Additional file 5 — A txt file containing SNP chip data used in this study. Columns show the genotype data of each individual, while rows indicate the genotype data of the markers. [file 1471-2164-14-151-S5.zip]

Archive with 3 entries (2 files):
- Additional_file_5.txt
- __MACOSX/
- __MACOSX/._Additional_file_5.txt
