# Supplementary material for: Genetic dissection of growth traits in a Chinese indigenous × commercial broiler chicken cross
Source: BMC Genomics. 2013 Mar 6;14:151. doi: 10.1186/1471-2164-14-151 (PMC3679733; doi:10.1186/1471-2164-14-151)
Supplement: Additional file 5 — A txt file containing SNP chip data used in this study. Columns show the genotype data of each individual, while rows indicate the genotype data of the markers. [file 1471-2164-14-151-S5.zip › Additional_file_5.txt]

SNP_Name	Chr	Position	10504	10513	10515	12502	12508	12513	12514	12516	12517	12523	16484	20499	20500	20503	31506	31509	3499	3500	3504	58448	58450	58451	58454	58455	58461	62492	62495	64501	6495	6520	68337	68338	68340	73274	73277	73278	73305	73319	73323	73325	7524	7525	7528	77474	77477	77484	77490	77492	80420	80423	80434	80435	83320	83322	83323	83324	83326	83327	83331	89426	89427	89431	89432	89435	92003	92004	92005	92006	92007	92008	92009	92010	92012	92014	92016	92017	92018	92019	92020	92022	92023	92024	92025	92026	92027	92028	92029	92030	92031	92032	92033	92035	92036	92041	92042	92043	92044	92045	92046	92047	92048	92049	92050	92051	92052	92053	92055	92056	92057	92058	92059	92060	92061	92062	92063	92064	92065	92067	92069	92072	92073	92074	92077	92078	92079	92080	92083	92084	92085	92086	92090	92091	92092	92094	92096	92097	92098	92100	92102	92104	92105	92107	92108	92110	92111	92112	92115	92116	92119	92121	92123	92124	92125	92126	92127	92128	92130	92132	92135	92138	92140	93007	93026	93027	93028	93116	93118	93119	93120	93122	93126	93127	93463	93464	94002	94003	94004	94007	94010	94011	94013	94015	94016	94018	94019	94020	94021	94022	94023	94024	94026	94027	94028	94029	94030	94031	94032	94033	94034	94035	94036	94037	94038	94039	94040	94041	94042	94044	94045	94046	94047	94048	94049	94050	94051	94052	94053	94054	94055	94056	94057	94058	94059	94060	94062	94063	94065	94067	94068	94070	94071	94072	94073	94074	94075	94076	94077	94078	94079	94080	94081	94082	94083	94084	94085	94086	94088	94089	94092	94093	94094	94095	94096	94097	94099	94101	94102	94103	94105	94106	94107	94108	94109	94110	94111	94116	94118	94120	94122	94123	94125	94129	94131	94134	94137	94143	94144	94146	94147	94149	94150	94151	94152	94500	94501	95008	95009	95030	95031	95032	95053	95054	95055	95056	95057	95075	95077	95078	95079	95097	95098	95099	95100	95110	95112	95113	95116	95118	95119	95121	95123	95124	95125	96002	96003	96004	96005	96006	96007	96008	96009	96010	96011	96014	96015	96016	96017	96019	96022	96023	96024	96025	96026	96027	96028	96029	96030	96031	96032	96033	96034	96035	96038	96039	96040	96041	96043	96044	96045	96046	96047	96048	96049	96050	96051	96052	96053	96054	96055	96056	96057	96058	96059	96060	96061	96063	96065	96066	96067	96068	96069	96071	96072	96073	96074	96075	96076	96077	96078	96080	96082	96083	96084	96085	96086	96089	96091	96092	96094	96095	96096	96097	96098	96099	96102	96103	96104	96105	96106	96107	96108	96109	96110	96111	96112	96113	96114	96116	96117	96118	96119	96120	96122	96123	96126	96128	96129	96130	96131	97096	97111	97112	97113	97114	97118	97121	97122	97125	97126	97127	98001	98002	98003	98004	98005	98006	98007	98008	98010	98011	98012	98013	98015	98017	98019	98020	98021	98022	98023	98024	98025	98026	98027	98028	98029	98031	98032	98033	98034	98035	98036	98037	98038	98039	98040	98041	98042	98043	98044	98045	98047	98048	98049	98050	98052	98053	98054	98055	98056	98057	98058	98061	98062	98063	98064	98065	98066	98067	98069	98070	98071	98072	98073	98074	98075	98076	98077	98079	98080	98081	98082	980821	98083	98084	98085	98089	98090	98091	98092	98093	98094	98095	98096	98097	98098	98099	98100	98101	98102	98103	98104	98106	98107	98109	98110	98111	98112	98113	98114	98115	98116	98117	98118	98120	98121	98122	98124	98125	98126	98127	98128	98130	98131	98132	98133	98136	98137	98139	98141	98142	98143	99026	99028	99059	99061	99062	99063	99064	99066	99070	99071
GGaluGA001820	1	34388	GG	GG	GG	GG	AG	AG	GG	GG	GG	GG	GG	GG	GG	GG	GG	GG	GG	AG	AG	GG	GG	AG	GG	AG	AG	GG	AG	AG	GG	GG	GG	GG	GG	GG	GG	GG	AG	GG	GG	GG	AG	AG	AG	GG	GG	GG	GG	GG	GG	GG	AG	GG	GG	GG	GG	GG	GG	GG	GG	AG	GG	AA	AG	AA	GG	GG	GG	GG	GG	GG	GG	GG	AG	GG	AG	AG	AG	AG	AG	AG	AG	GG	GG	GG	GG	GG	GG	GG	GG	GG	AG	AG	GG	AG	AG	AG	GG	AG	GG	GG	GG	GG	GG	GG	GG	GG	GG	GG	GG	GG	GG	GG	AG	AG	AG	AG	AG	AG	AG	GG	GG	GG	GG	GG	GG	GG	GG	GG	GG	GG	AG	AG	AG	AG	AG	GG	GG	GG	GG	GG	GG	GG	GG	GG	GG	GG	AG	AG	GG	GG	GG	GG	GG	AG	AG	GG	GG	GG	AG	GG	GG	GG	GG	GG	GG	GG	GG	GG	GG	GG	GG	GG	GG	GG	GG	AG	AG	GG	AG	GG	GG	AG	AG	GG	GG	AG	AG	AG	AG	GG	GG	GG	AG	GG	AG	AG	AA	AG	AG	GG	AG	AG	GG	AG	AG	GG	AG	AG	AG	AG	GG	GG	GG	GG	GG	AG	AG	GG	GG	GG	GG	AG	AG	AA	GG	GG	AG	GG	GG	GG	AG	AG	GG	GG	AG	AG	AG	AG	AG	AG	AG	GG	AA	GG	GG	AA	AG	AG	GG	AG	GG	AG	AG	AG	GG	AG	AG	GG	GG	GG	AG	GG	GG	AA	GG	GG	AG	GG	GG	AG	GG	GG	GG	AG	GG	AG	AG	AG	GG	GG	GG	GG	AG	GG	GG	AG	AG	AG	GG	AA	AG	AG	AG	AA	AG	AG	AG	GG	AG	AA	AG	GG	AG	GG	GG	GG	AG	AG	AG	AG	GG	GG	AG	GG	GG	GG	GG	GG	GG	GG	GG	AG	GG	AG	GG	GG	GG	GG	GG	GG	GG	GG	GG	GG	GG	GG	GG	GG	GG	GG	GG	GG	GG	GG	GG	GG	GG	GG	GG	GG	GG	GG	GG	GG	GG	GG	GG	GG	GG	GG	GG	GG	GG	GG	GG	GG	GG	GG	GG	GG	GG	AG	GG	AG	GG	GG	GG	GG	GG	GG	GG	GG	GG	GG	GG	GG	GG	GG	AG	GG	AG	GG	GG	GG	GG	GG	GG	GG	GG	GG	GG	GG	GG	GG	GG	GG	GG	AG	AG	AG	GG	GG	GG	GG	GG	GG	GG	GG	GG	GG	GG	GG	AG	GG	GG	AG	GG	GG	GG	GG	AG	AG	AG	AG	AG	AG	AG	AG	AG	AG	AG	AG	AG	AG	AG	AG	AG	AG	AG	AG	AG	AG	AG	AG	AG	AG	AG	AG	AG	AG	AG	AG	AG	AG	AG	AG	AG	AG	AG	AG	AG	AG	AG	AG	AG	AG	AG	AG	AG	AG	AG	AG	AG	AG	AG	AG	AG	AG	AG	AG	AG	AG	AG	AG	AG	AG	AG	AG	AG	AG	AG	AG	AG	AG	AG	AG	AG	AG	AG	AG	AG	AG	AG	AG	AG	AG	AG	AG	AG	AG	AG	AG	AG	AG	AG	AG	AG	AG	AG	AG	AG	AG	AG	AG	AG	AG	AG	AG	AG	AG	AG	AG	AG	AG	AG	AG	AG	AG	AG	AG	AG	GG	GG	GG	GG	GG	GG	GG	GG	GG	GG
GGaluGA001890	1	149690	AG	AG	AG	AA	AG	AA	AA	AA	AA	AG	GG	AG	AG	AG	AG	AG	AG	AA	AA	AG	AG	AG	AG	AG	AG	GG	AA	AG	AG	AG	GG	GG	GG	AA	AA	AA	AA	AA	AA	AA	AG	AG	AG	AG	AG	AG	AG	AG	AG	AG	AA	AG	AG	AG	AG	AG	AG	AG	AG	AG	AG	AA	AA	AA	AG	GG	AG	AG	AA	AG	AG	AG	AA	AG	AG	AG	AG	AG	AA	AG	AA	AG	GG	AA	GG	AG	GG	AG	GG	AA	AG	AA	AA	AA	AA	AA	AG	AA	AA	AG	AG	AA	AA	AA	AA	GG	AG	AA	AA	AA	AG	AG	AG	AG	AG	AG	AG	AA	AA	AA	AG	AA	AA	AG	AG	AG	AG	GG	AG	AG	AG	AG	AA	AG	AA	AG	GG	AG	AG	AA	AA	AA	AA	GG	AG	AG	AA	AG	AG	AA	AA	GG	AG	AA	AG	AA	AA	GG	AA	AG	AG	AG	AA	AA	AA	GG	AA	AA	AG	AA	AG	GG	AG	AG	GG	AG	AG	AG	AA	AG	GG	AG	AA	AG	AG	AA	AA	AA	AG	GG	AG	GG	AA	GG	AG	AA	AA	AG	AG	GG	AG	--	AG	AA	AA	AG	AA	AA	AG	AA	GG	AG	GG	AG	GG	AA	AG	AG	GG	AG	GG	AG	AG	AA	GG	GG	AA	AG	AG	AG	AA	GG	GG	AG	AA	AA	AG	AG	AA	AG	AA	AG	AA	GG	GG	AA	AG	AG	AG	AG	GG	AA	AG	AA	AG	AA	AA	AG	AG	AG	AA	AG	AG	AA	GG	AG	AG	AG	AG	AG	AG	GG	GG	AG	GG	AG	AA	AG	AG	AG	AG	AG	AG	AG	GG	AA	AA	AA	AA	AA	AA	AA	AA	AA	AA	AA	AA	AA	AA	AA	AA	AA	AA	AA	AA	AG	AG	AA	AA	AA	AG	AG	AA	AA	AA	GG	AA	GG	AG	GG	AG	AG	GG	AG	AG	AG	GG	GG	AG	AA	AA	GG	AG	AG	AA	GG	AA	GG	AG	AA	AA	GG	GG	AA	GG	GG	GG	AA	AA	AA	GG	AG	GG	GG	AG	AG	AG	AG	GG	AG	AG	AG	GG	AG	AG	GG	AG	GG	AG	AA	AG	AA	GG	AA	GG	AG	GG	GG	GG	GG	GG	AG	AG	GG	GG	AG	GG	GG	AA	GG	AG	AG	AG	AA	AA	AA	GG	AG	AA	AG	AG	AA	GG	AA	GG	AG	AG	AG	AA	AA	AA	AA	AG	AG	AG	AG	AG	AG	AG	AA	AG	GG	AG	AG	AG	AG	GG	AA	AG	GG	AG	AG	AA	AG	AG	AG	AA	AG	AG	AG	AA	AA	AG	AA	AG	AG	AG	AG	AA	AA	AA	AA	AG	AA	AG	AA	AG	AA	AG	AG	AA	AG	AA	AG	AA	AG	AG	AG	AG	AG	AA	AG	AA	AA	AG	AG	AA	AA	AA	AG	AA	AA	AG	AA	AG	AG	AG	AG	AG	AG	AA	AA	AA	AA	AG	AG	AA	AA	AA	AG	AA	AA	AG	AG	AA	AG	AG	AG	AG	AG	AA	AG	AA	AG	AA	AG	AG	AG	AA	AG	AA	AG	AG	AA	AA	AA	AG	AG	AA	AG	AG	AG	AG	AA	AG	AG	AG	AA	AG	AA	AG	AG	AA	AA	AG	AG	AA	AA	AG	AG	AG	AG	GG	AG	AA	GG	GG	AG	AG	AG	AG
GGaluGA001902	1	176450	AG	AG	AG	AA	AG	AG	AA	AA	AA	AA	AA	AG	AG	AG	AG	AG	AG	GG	GG	AA	AA	AG	AA	AG	AG	AA	AG	AG	AG	AG	AA	AA	AA	GG	GG	GG	GG	GG	GG	GG	AG	AG	AG	AA	AA	AA	AA	AA	AG	AG	GG	AG	AA	AA	AA	AA	AA	AA	AA	AG	AG	GG	GG	GG	AA	AA	AA	AA	AG	AA	AG	AA	AG	AG	AG	AG	AG	AG	AG	AG	AG	AG	AA	AG	AA	AA	AA	AG	AA	AG	AG	AG	AG	AG	AG	AG	AG	AG	AG	AA	AA	AG	AG	AA	AG	AA	AG	AG	AG	AG	AG	AA	AG	AG	AG	AG	AG	AG	AG	AG	AA	AG	AG	AA	AG	AG	AG	AA	AA	AG	AG	AG	AG	AG	AG	AA	AA	AA	AG	AG	AG	AG	AG	AA	AA	AA	AG	AG	AA	AG	AG	AA	AG	AG	AG	AG	AG	AA	AG	AG	AG	AG	AG	AG	AG	AA	AG	AG	AG	AG	AA	AA	AA	AA	AA	AG	AG	AG	GG	AG	AA	AG	GG	AG	AG	GG	GG	GG	AG	AA	AG	AA	GG	AA	AG	GG	GG	AG	AG	AA	AG	GG	AG	GG	GG	AG	GG	GG	AG	GG	AA	AG	AA	AG	AA	GG	AG	AG	AA	AG	AA	AG	AG	GG	AA	AA	GG	AG	AG	AG	GG	AA	AA	AG	GG	GG	AG	AG	GG	AG	GG	AG	GG	AA	AA	GG	AG	AG	AG	AG	AA	GG	AG	GG	AG	GG	GG	AG	AA	AG	GG	AG	AG	GG	AA	AG	AG	AG	AG	AG	AG	AA	AA	AG	AA	AG	GG	--	AG	AG	AG	AG	AG	AA	AA	GG	AG	AG	AG	GG	GG	AG	AG	GG	AG	GG	AG	AG	AG	GG	GG	AG	AG	AG	AG	AA	AG	GG	GG	GG	AA	AA	GG	AG	AG	AA	AG	AA	AA	AA	AG	AG	AA	AG	AA	AG	AA	AA	AG	AG	AG	AA	AG	AG	AG	AA	AG	AA	AA	AG	AG	AA	AA	AG	AA	AA	AA	AG	AG	AG	AA	AA	AA	AA	AG	AA	AG	AA	AA	AG	AG	AG	AA	AG	AA	AA	AA	AA	AA	AG	AG	GG	AA	GG	AA	AA	AA	AA	AA	AA	AA	AG	AG	AA	AA	AG	AA	AA	GG	AA	AG	AG	AA	AG	AG	AG	AA	AG	AG	AA	AA	AG	AA	AG	AA	AG	AA	AG	GG	GG	AG	AG	AA	AA	AG	AA	AG	AA	AA	AG	AG	AA	AG	AG	AA	AG	AA	AG	AA	AA	AG	AG	AG	AG	AG	AG	AG	AG	AG	AG	AG	AG	AG	AG	AG	AG	AG	AG	AG	AG	AG	AG	AG	AG	AG	AG	AG	AG	AG	AG	AG	AG	AG	AG	AG	AG	AG	AG	AG	AG	AG	AG	AG	AG	AG	AG	AG	AG	AG	AG	AG	AG	AG	AG	AG	AG	AG	AG	AG	AG	AG	AG	AG	AG	AG	AG	AG	AG	AG	AG	AG	AG	AG	AG	AG	AG	AG	AG	AG	AG	AG	AG	AG	AG	AG	AG	AG	AG	AG	AG	AG	AG	AG	AG	AG	AG	AG	AG	AG	AG	AG	AG	AG	AG	AG	AG	AG	AG	AG	AG	AG	AG	AG	AG	AG	AG	AG	AG	AG	AG	AG	AG	AA	AG	AG	AA	AA	AA	AG	AA	AA
GGaluGA001945	1	235155	AA	AA	AA	CC	AA	AC	CC	CC	CC	AC	AC	AA	AA	AA	AA	AA	AA	AA	AA	AC	CC	AC	CC	AA	AA	AC	AC	AC	AA	AA	AC	AC	AC	AA	AA	AA	AA	AA	AA	AA	AA	AA	AA	CC	CC	AC	AC	AC	AA	AA	AA	AA	CC	CC	AC	CC	CC	AC	AC	AA	AA	AA	AA	AA	AC	AA	AC	AC	AC	AC	AA	AC	AC	AA	AA	AA	AA	AA	AC	AA	AC	AA	AA	AC	AA	AC	AA	AA	AA	AC	AA	AC	AC	AC	AC	AC	AA	AC	AA	AC	AC	AC	AC	AC	AC	AA	AA	AC	AC	AC	AA	AC	AA	AA	AA	AA	AA	AC	AC	AC	AC	AC	AC	AC	AA	AA	AA	AA	AC	AA	AA	AA	AC	AA	AC	AC	AA	AC	AA	AC	AC	AC	AC	AA	AC	AC	AC	AA	AC	AC	AC	AA	AA	AC	AA	AC	AC	AA	AC	AA	AA	AA	AC	AC	AC	AA	AC	AC	AA	AC	AC	AA	AC	AC	AC	AA	AA	AC	AA	AC	AC	AA	AA	AC	AC	AA	AA	AA	AA	AC	AC	AC	AA	AC	AA	AA	AA	AA	AA	AC	AA	AA	AC	AA	AA	AC	AA	AA	AA	AA	AC	AC	AC	AC	AC	AA	AA	AC	AC	AC	AC	AA	AA	AA	AC	AC	AA	AC	AC	AC	AA	AC	AC	AC	AA	AA	AA	AA	AA	AA	AA	AC	AA	AC	AC	AA	AA	AA	AC	AA	AC	AA	AA	AA	AC	AA	AA	AC	AC	AC	AA	AC	AC	AA	AC	AC	AA	AC	AC	AA	AC	AC	AC	AA	AC	AA	AA	AA	AC	AC	AC	AC	AA	AC	AA	AA	AC	AC	AC	AA	AA	AC	AC	AA	AC	AA	AC	AC	AC	AA	AA	AC	AC	AC	AC	AC	AA	AA	AA	AA	AC	AC	AA	AC	AC	AA	AC	AC	AC	AC	AC	AA	AC	AA	AC	AA	AA	AA	AA	AC	AC	AC	AC	AA	AC	AA	AC	AC	AC	AC	AC	AA	AA	AC	AA	AC	AA	AC	AC	AC	AA	AC	AC	AC	AC	AC	AA	AC	AA	AA	AA	AA	AA	AC	AC	AA	AC	AA	AC	AC	AC	AA	AC	AA	AA	AC	AA	AA	AA	AA	AA	AC	AC	AC	AC	AA	AC	AC	AA	AC	AA	AA	AC	AC	AC	AC	AA	AA	AC	AC	AC	AC	AC	AC	AC	AC	AC	AA	AA	AA	AC	AC	AC	AC	AA	AC	AC	AC	AC	AC	AA	AA	AA	AC	AC	AA	AA	AC	AC	AC	AC	AA	AC	AA	AA	AA	AC	AA	AA	AA	AC	AC	AA	AC	AA	AA	AA	AA	AC	AC	AC	AC	AA	AC	AA	AC	AC	AC	AA	AA	AC	AA	AC	AA	AC	AA	AA	AA	AA	AA	AC	AA	AC	AC	AC	AC	AC	AC	AC	AA	AC	AC	AA	AC	AA	AA	AA	AA	AA	AA	AC	AC	AC	AC	AC	AC	AC	AC	AC	AA	AC	AC	AA	AA	AC	AA	AA	AA	AA	AA	AC	AA	AC	AA	AC	AA	AA	AA	AC	AC	AC	AC	AC	AC	AC	AC	AA	AA	AC	AA	AA	AA	AA	AC	AA	AA	AA	AC	AA	AC	AC	AC	AC	AC	AA	AA	AC	AC	AA	AA	AA	AC	AC	AC	AC	AC	AC	AC	AC	AC	AC
GGaluGA001950	1	245026	AA	AA	AA	CC	AA	AC	CC	CC	CC	AC	AC	AA	AA	AA	AA	AA	AA	AA	AA	AC	CC	AC	CC	AA	AA	AC	AC	AC	AA	AA	AC	AC	AC	AA	AA	AA	AA	AA	AA	AA	AA	AA	AA	CC	CC	AC	AC	AC	AA	AA	AA	AA	CC	CC	AC	CC	CC	AC	AC	AA	AA	AA	AA	AA	AC	AA	AC	AC	AC	AC	AA	AC	AC	AA	AA	AA	AA	AA	AC	AA	AC	AA	AA	AC	AA	AC	AA	AA	AA	AC	AA	AC	AC	AC	AC	AC	AA	AC	AA	AC	AC	AC	AC	AC	AC	AA	AA	AC	AC	AC	AA	AC	AA	AA	AA	AA	AA	AC	AC	AC	AC	AC	AC	AC	AA	AA	AA	AA	AC	AA	AA	AA	AC	AA	AC	AC	AA	AC	AA	AC	AC	AC	AC	AA	AC	AC	AC	AA	AC	AC	AC	AA	AA	AC	AA	AC	AC	AA	AC	AA	AA	AA	AC	AC	AC	AA	AC	AC	AA	AC	AC	AA	AC	AC	AC	AA	AA	AC	AA	AC	AC	AA	AA	AC	AC	AA	AA	AA	AA	AC	AC	AC	AA	AC	AA	AA	AA	AA	AA	AC	AA	AA	AC	AA	AA	AC	AA	AA	AA	AA	AC	AC	AC	AC	AC	AA	AA	AC	AC	AC	AC	AA	AA	AA	AC	AC	AA	AC	AC	AC	AA	AC	AC	AC	AA	AA	AA	AA	AA	AA	AA	AC	AA	AC	AC	AA	AA	AA	AC	AA	AC	AA	AA	AA	AC	AA	AA	AC	AC	AC	AA	AC	AC	AA	AC	AC	AA	AC	AC	AA	AC	AC	AC	AA	AC	AA	AA	AA	AC	AC	AC	AC	AA	AC	AA	AA	AC	AC	AC	AA	AA	AC	AC	AA	AC	AA	AC	AC	AC	AA	AA	AC	AC	AC	AC	AC	AA	AA	AA	AA	AC	AC	AA	AC	AC	AA	AC	AC	AC	AC	AC	AA	AC	AA	AC	AA	AA	AA	AA	AC	AC	AC	AC	AA	AC	AA	AC	AC	AC	AC	AC	AA	AA	AC	AA	AC	AA	AC	AC	AC	AA	AC	AC	AC	AC	AC	AA	AC	AA	AA	AA	AA	AA	AC	AC	AA	AC	AA	AC	AC	AC	AA	AC	AA	AA	AC	AA	AA	AA	AA	AA	AC	AC	AC	AC	AA	AC	AC	AA	AC	AA	AA	AC	AC	AC	AC	AA	AA	AC	AC	AC	AC	AC	AC	AC	AC	AC	AA	AA	AA	AC	AC	AC	AC	AA	AC	AC	AC	AC	AC	AA	AA	AA	AC	AC	AA	AA	AC	AC	AC	AC	AA	AC	AA	AA	AA	AC	AA	AA	AA	AC	AC	AA	AC	AA	AA	AA	AA	AC	AC	AC	AC	AA	AC	AA	AC	AC	AC	AA	AA	AC	AA	AC	AA	AC	AA	AA	AA	AA	AA	AC	AA	AC	AC	AC	AC	AC	AC	AC	AA	AC	AC	AA	AC	AA	AA	AA	AA	AA	AA	AC	AC	AC	AC	AC	AC	AC	AC	AC	AA	AC	AC	AA	AA	AC	AA	AA	AA	AA	AA	AC	AA	AC	AA	AC	AA	AA	AA	AC	AC	AC	AC	AC	AC	AC	AC	AA	AA	AC	AA	AA	AA	AA	AC	AA	AA	AA	AC	AA	AC	AC	AC	AC	AC	AA	AA	AC	AC	AA	AA	AA	AC	AC	AC	AC	AC	AC	AC	AC	AC	AC
GGaluGA002124	1	481794	AA	AA	AA	AA	AG	AA	AA	AA	AA	AG	AG	AG	AG	AA	AA	AG	AG	AG	AG	AA	AA	AA	AA	AA	AA	AA	AA	AA	AG	AA	AA	AA	AA	AA	AA	AA	AG	AA	AA	AA	AG	AG	AG	AA	AA	AA	AA	AA	AA	AA	AG	AA	AA	AA	AA	AA	AA	AA	AA	AG	AA	AG	AA	GG	AA	AA	AA	AA	AA	AA	AA	AA	AG	AA	AG	AG	AG	AG	AG	AA	AA	AA	AA	AA	AA	AA	AA	AA	AA	AG	AG	AG	AA	AA	AA	AA	AA	AA	AA	AA	AA	AA	AA	AA	AA	AA	AA	AA	AA	AA	AA	AA	AG	AG	AA	AG	AG	AA	AA	AA	AA	AA	AA	AA	AA	AA	AA	AA	AA	AA	AG	AA	AA	AA	AA	AA	AA	AA	AA	AA	AA	AG	AG	AA	AA	AA	AA	AA	AA	AA	AA	AA	AA	AG	AG	AA	AA	AA	AA	AA	AA	AA	AA	AA	AA	AG	AG	AA	AA	AA	AA	AA	AA	AA	AA	AA	AA	AA	AA	AA	AA	AA	AA	AA	AA	AA	AA	AA	AA	AA	AA	AA	AA	AA	AA	AA	AG	AA	AA	AG	AA	AA	AA	AA	AA	AA	AA	AA	AA	AA	AA	AA	AA	AA	AA	AA	AA	AA	AA	AA	AG	AG	AG	AG	AA	AA	AA	AA	AA	AA	AA	AA	AA	AA	AA	AA	AA	AA	AA	AA	AA	AA	AG	AA	AG	AG	AA	AA	AA	AA	AA	AA	AA	AA	AA	AA	AA	AA	AG	AA	AA	AA	AA	AG	AA	AA	AA	AA	AA	AA	AA	AA	AA	AA	AA	AA	AA	AA	AA	AA	AA	AA	AA	AA	AG	AA	AG	AG	AG	AG	AA	AA	AG	AG	AG	AA	AG	AA	AG	AG	AG	AA	AG	AA	AA	AA	AA	AG	AA	AA	AG	AG	AG	AA	AA	AA	AA	AA	AA	AA	AA	AA	AA	AA	AA	AA	AA	AA	AA	AA	AA	AA	AA	AA	AA	AA	AA	AA	AA	AA	AA	AA	AA	AA	AA	AA	AA	AA	AA	AA	AA	AA	AA	AA	AA	AA	AA	AA	AA	AA	AA	AA	AA	AA	AA	AA	AA	AA	AA	AA	AA	AA	AA	AA	AA	AA	AA	AA	AA	AA	AA	AA	AA	AA	AA	AA	AA	AA	AA	AA	AA	AA	AA	AA	AA	AA	AA	AA	AA	AA	AA	AA	AA	AA	AA	AA	AA	AA	AA	AA	AA	AA	AA	AA	AA	AA	AA	AA	AA	AA	AG	AG	AG	AA	AG	AG	AG	AG	AA	AG	AG	AG	AG	AG	AG	AG	AG	AG	AG	AG	AG	AG	AG	AG	GG	GG	GG	GG	AG	AG	AG	AG	AG	AG	AG	AG	AG	AG	AG	AG	AG	AG	AG	AG	AG	AG	GG	AG	GG	GG	AG	AG	AG	AG	AG	AG	AG	AG	AG	AG	AG	AG	AG	AG	AG	GG	AG	AG	AG	AG	AG	AG	AG	AG	AG	AG	AG	AG	AG	AG	AG	AG	AG	AG	AG	AG	AG	GG	AG	AG	AG	AG	AG	AG	AG	AG	AG	AG	AG	AG	AG	AG	AG	AG	AG	AG	AG	AG	AG	AG	GG	AG	AG	AG	AG	AG	AG	AG	AG	AG	AG	AG	AG	AG	AG	AG	AG	AG	AG	GG	GG	AA	AG	AA	AG	AG	AG	AG	AA	AA	AG
GGaluGA002165	1	554425	AC	AC	AC	AC	CC	CC	AC	CC	AC	CC	AC	AC	AC	AC	AC	AC	AC	AC	AC	CC	CC	CC	CC	CC	CC	CC	AC	CC	AC	AC	CC	CC	CC	CC	CC	CC	CC	CC	CC	CC	AA	AA	AA	CC	CC	CC	CC	CC	AC	AC	AC	AC	CC	CC	CC	CC	CC	CC	CC	AC	AC	AC	AC	AC	AA	AC	AC	AA	AC	AA	CC	AA	AA	CC	AC	AA	AC	AC	AA	AC	AC	AC	AC	AC	AC	AC	AC	CC	AC	AA	AC	AC	CC	AC	AA	AC	AA	AC	AC	AA	AC	CC	AC	AC	AC	AC	CC	AC	AC	AC	CC	AA	AC	AC	AC	AC	AC	CC	AA	AC	CC	AA	CC	AA	CC	CC	CC	AC	AA	CC	AA	AC	AA	AC	AC	AA	AC	AA	CC	AC	AA	AA	AA	AA	AA	AC	AA	AC	AA	AC	AC	AC	CC	AA	AC	AC	AC	AC	CC	CC	CC	CC	CC	CC	CC	AC	AC	CC	CC	CC	AC	AC	AC	CC	AC	AC	AC	CC	CC	CC	AC	AC	CC	CC	CC	CC	CC	CC	AC	CC	CC	AC	AC	AC	AC	CC	CC	AC	AC	CC	CC	AC	CC	CC	CC	AC	CC	CC	AC	CC	AC	CC	AC	CC	AC	CC	AC	AC	AC	CC	CC	CC	CC	CC	AC	AC	CC	AC	CC	CC	CC	AC	AC	CC	CC	CC	AC	AC	CC	AC	AC	CC	CC	CC	CC	AC	AC	AC	CC	AC	AC	AC	AC	CC	AC	CC	CC	CC	AC	CC	CC	CC	CC	CC	AC	CC	AC	CC	CC	AC	CC	AC	AC	AC	CC	CC	CC	AC	CC	CC	AC	CC	AC	CC	CC	AC	AA	AA	AC	AC	CC	AC	AA	AC	AC	CC	AA	AC	AA	AA	AC	AC	--	AC	AC	AC	AA	AC	CC	CC	AA	AA	AC	CC	CC	AC	CC	AC	AC	AC	CC	AC	AC	AC	AC	CC	AC	AC	CC	CC	CC	CC	CC	AC	CC	AC	CC	AC	AC	CC	CC	AC	AC	CC	AC	AC	CC	CC	CC	CC	AC	AC	AC	AC	CC	AC	CC	AC	AC	CC	CC	CC	AC	CC	CC	AC	AC	AC	AC	CC	CC	CC	AC	CC	AC	AC	AC	CC	AC	CC	AC	CC	CC	AC	AC	CC	AC	CC	AC	AC	AC	CC	AC	CC	CC	CC	AC	CC	AC	AC	AC	CC	AC	CC	AC	CC	CC	AC	CC	CC	CC	CC	AC	AC	AC	AC	CC	CC	AC	CC	AC	AC	AC	CC	AC	AC	AC	AC	CC	AC	CC	CC	CC	CC	CC	AC	AC	CC	AC	AC	AC	AC	AC	CC	AC	AC	CC	AC	CC	AC	AC	AC	AC	CC	CC	AC	CC	CC	CC	AC	CC	CC	CC	AC	AC	CC	CC	CC	CC	AC	CC	CC	AC	AC	AC	CC	CC	CC	CC	AC	CC	CC	AC	CC	CC	CC	AC	AC	CC	AC	CC	CC	CC	CC	AC	CC	AC	AC	AC	AC	AC	AC	AC	CC	CC	CC	AC	CC	AC	CC	AC	AC	AC	AC	AC	AC	AC	AC	AC	AC	CC	AC	AC	AC	CC	CC	CC	AC	AC	CC	AC	CC	AC	CC	AC	AC	AC	CC	AC	AC	AC	AC	CC	AC	CC	CC	AC	AC	CC	AC	CC	CC	AC	AC	AC	AC	AC	AC	CC	CC	AC
GGaluGA002178	1	581427	AA	AA	AA	AG	AG	GG	GG	GG	GG	GG	AA	AG	AG	AA	AA	AG	AG	AG	AG	AG	AG	AG	AG	AG	AG	AG	AG	AG	AG	AA	AA	AA	AA	AA	AA	AA	AA	AA	AA	AA	AG	AG	AG	AG	AG	AG	AG	AG	AA	AA	AG	AA	AG	AG	AG	AG	AG	AG	AG	AA	AA	AG	AA	AG	AG	AA	AA	AG	AG	AG	AA	AG	GG	AA	AG	GG	AG	AG	GG	AA	AG	AA	AA	AG	AA	AG	AA	AA	AA	GG	AG	AG	AA	AG	AG	AG	AG	AG	AG	AG	AA	AA	AG	AG	AG	AA	AA	AG	AG	AG	AA	AG	AG	AG	AG	AG	AG	AA	AG	AG	AA	AG	AA	AG	AA	AA	AA	AA	AG	AA	GG	AG	AG	AA	AG	AG	AA	AG	AA	AG	AG	GG	GG	AG	AG	AA	AG	AG	AG	AG	AG	AA	AA	GG	AG	AG	AG	AA	AA	AA	AA	AA	AG	AG	AG	AG	GG	AG	AA	AG	AA	AG	AG	AA	AA	AG	AG	AA	AA	AA	AA	AG	AG	AA	AA	AG	AG	AG	AG	AG	AA	AA	AG	AA	AG	AA	AG	AG	AG	AA	AG	AG	AA	AG	AG	AA	AG	AG	AG	AG	AA	AA	AA	AA	AG	AG	AG	AG	AA	AA	AA	AG	AG	AG	AA	AA	AG	AA	AA	AA	AG	AG	AG	AA	AG	AG	AG	AG	AG	AG	AG	AG	AG	AG	AA	AA	AG	AG	AA	AG	AA	AG	AG	AG	AA	AG	AG	AA	GG	AA	AG	AA	AA	AG	AA	AA	AG	AA	AA	AG	AA	AA	AA	AG	AA	AG	AG	AG	AA	AA	AA	AG	AG	AG	AG	AG	GG	GG	AG	AG	AA	AG	GG	AG	AG	AA	GG	AG	GG	GG	AG	AG	--	AG	AG	AG	AG	AG	AA	AA	GG	GG	AG	AG	AG	AA	AG	AA	AG	AA	AG	AG	AA	AG	AA	AA	AA	AA	AA	AG	AA	AA	AA	AA	AG	AA	AG	AA	AG	AA	AA	AA	AA	AG	AA	AG	AG	AG	AG	AA	AA	AG	AA	AG	AA	AA	AA	AA	AA	AG	AG	AA	AG	AA	AG	AA	AG	AA	AG	AA	AG	AA	AA	AG	AA	AA	AA	AA	AA	AA	AA	AA	AA	AG	AA	AA	AA	AA	AG	AA	AG	AA	AA	AA	AA	AA	AG	AA	AG	AG	AG	AG	AA	AG	AA	AG	AG	AG	AG	AG	AA	AA	AA	AA	AG	AA	AA	AG	AA	AG	GG	AG	GG	AG	GG	GG	AG	GG	AG	AG	AA	AG	AG	AA	AA	AG	GG	AG	GG	AG	GG	GG	AG	AG	GG	GG	AG	GG	AA	AG	GG	GG	GG	AG	AA	GG	AA	AG	AG	AG	AA	AG	AG	AG	AG	AA	AG	AA	AG	AG	AG	AA	GG	GG	AG	AA	AG	AG	AA	GG	AG	AG	AG	AA	AA	AG	AG	AG	AG	GG	AG	AA	AA	AG	AG	AA	AG	GG	GG	GG	AG	AG	AG	AG	AG	AA	AG	AG	AG	AA	AG	AG	GG	AG	AG	AG	GG	AG	AG	AG	AG	AG	AG	GG	AG	AG	AG	GG	GG	AG	GG	AA	AG	AG	GG	AG	AG	AG	AG	GG	GG	AG	AG	AG	AA	AG	GG	AG	AA	GG	AG	AA	AG	AG	GG	AG	AG	GG	AA	AG	AG
GGaluGA002189	1	605709	AA	AA	AA	GG	AG	GG	GG	GG	AG	AA	AA	AG	AG	AA	AA	AA	AA	AA	AA	AG	AG	AG	AG	AG	AG	AA	GG	AA	AA	AA	AA	AA	AA	AA	AA	AG	AA	AG	AA	AA	AA	AA	AA	AG	AG	AG	AG	AG	AG	AA	AA	AG	AG	AG	AG	AG	AG	AG	AG	AA	AA	AA	AA	AA	AG	AA	AA	AG	AG	AG	AA	AG	AG	AA	AA	AG	AA	AA	AG	AA	AG	AA	AA	AG	AA	AG	AA	AA	AA	AG	AA	AA	AA	AG	AG	AG	AG	AA	AG	AG	AA	AA	AG	AG	AG	AA	AA	AG	AG	AG	AA	AG	AA	AA	AG	AA	AA	AA	AG	AG	AA	AG	AA	AG	AA	AA	AA	AG	AG	AA	AG	AG	AG	AA	AG	AG	AA	AG	AA	AG	AG	AG	AG	AG	AG	AA	AG	AG	AG	AG	AG	AA	AA	AG	AA	AG	AG	AA	AA	AA	AA	AA	AG	AG	AG	AA	AG	AG	AA	AG	AA	AG	AG	AG	AA	AA	AA	AA	AA	AA	AA	AA	AA	AA	AA	AA	AA	AA	AA	AA	AG	AA	AA	AA	AA	AG	AA	AA	AA	AA	AA	AA	AA	AA	AA	AA	AA	AA	AA	AA	AA	AA	AA	AA	AA	AG	AA	AA	AA	AG	AA	AA	AA	AA	AA	AA	AA	AA	AA	AA	AA	AA	AA	AA	AA	AA	AA	AA	AG	AA	AA	AG	AA	AA	AA	AA	AA	AA	AA	AA	AA	AA	AA	AA	AA	AA	AA	AA	AG	AG	AG	AG	AG	AA	AA	AA	AA	AA	AA	AA	AA	AA	AA	AA	AA	AA	AA	AA	AA	AG	AA	AG	AA	AA	AA	AG	AG	AG	AG	AG	AG	AG	AG	AG	AG	AG	AG	AG	AG	AG	AG	AG	AG	AG	AG	AG	AG	AG	AG	AG	AG	AG	AG	GG	GG	AA	AG	AA	AG	AA	GG	AG	AA	AG	AG	GG	AA	AA	AG	AG	AG	AG	AG	AA	GG	AA	GG	AA	AG	AG	AG	AG	AA	GG	AA	AG	GG	GG	GG	AG	AA	AG	AA	AG	AG	AG	AG	AG	AA	GG	GG	GG	AG	AG	GG	AA	AG	AA	AG	AG	GG	AG	AA	GG	AA	AG	AG	GG	AA	AG	AG	AG	AG	AG	AA	AG	AA	AG	AG	AA	AG	AG	AG	AG	GG	AG	AG	AG	AG	AG	AG	GG	AA	GG	AA	GG	GG	AG	GG	GG	AA	GG	AG	AA	AG	AA	AG	GG	AA	GG	AG	AA	AG	GG	AG	AG	AA	AG	GG	AA	AA	AG	AG	AA	AA	AA	AG	AG	AG	AA	AG	AA	AA	AA	AA	AA	AA	AA	AA	AA	AG	AG	AG	AG	AA	AG	AA	AG	AG	AA	AA	AG	AA	AA	AA	AA	AA	AA	AA	AA	AG	AA	AG	AG	AA	AA	AG	AG	AA	AG	AA	AA	AA	AA	AA	AA	AA	AA	AG	AG	AG	AA	AA	AG	AA	AA	AA	AG	AG	AG	AA	AA	AA	AA	AA	AA	AA	AA	AA	AA	AA	AA	AG	AA	AA	AA	AG	AA	AA	AA	AG	AA	AA	AG	AG	AA	AA	AA	AA	AA	AA	AA	AA	AG	AG	AA	AA	AG	AA	AG	AG	AA	AA	AA	AA	AA	AA	AA	AA	AA	AA	AA	AA	AA	AG	AA	AA	AG	AA	AG	AA
GGaluGA002210	1	657389	AA	AA	AA	AA	AG	AA	AA	AA	AA	AG	AA	AA	AA	AA	AA	AA	AA	AA	AA	AA	AA	AA	AA	AA	AA	AG	AA	AG	AA	AA	AA	AA	AA	AA	AA	AA	AA	AA	AA	AA	AA	AA	AA	AA	AA	AA	AA	AA	AA	AA	AA	AA	AA	AA	AA	AA	AA	AA	AA	AA	AA	AA	AA	AA	AA	AA	AA	AA	AA	AA	AA	AA	AA	AA	AA	AA	AA	AA	AA	AA	AA	AA	AA	AA	AA	AA	AA	AA	AA	AA	AA	AA	AA	AA	AA	AA	AA	AA	AA	AA	AA	AA	AA	AA	AA	AA	AA	AA	AA	AA	AA	AA	AA	AA	AA	AA	AA	AA	AA	AA	AA	AA	AA	AA	AA	AA	AA	AA	AA	AA	AA	AA	AA	AA	AA	AA	AA	AA	AA	AA	AA	AA	AA	AA	AA	AA	AA	AA	AA	AA	AA	AA	AA	AA	AA	AA	AA	AA	AA	AA	AA	AA	AA	AA	AA	AA	AA	AA	AA	AA	AA	AA	AA	AA	AA	AG	AG	AA	AA	AA	AA	AG	AG	AA	AA	AG	AG	AG	AG	AG	AA	AA	AG	AA	AG	AA	AG	AG	AG	AA	AG	AG	AA	AG	AA	AA	AG	AG	AG	AG	AA	AA	AA	AA	AG	AG	AG	AG	AA	AA	AA	AG	AG	AG	AA	AA	AG	AA	AA	AA	AG	AG	AG	AA	AG	AG	AG	AG	AG	AG	AG	AG	AG	AG	AA	AA	AG	AG	AA	AG	AA	AG	AG	AG	AA	AG	AG	AA	AA	AA	AG	AA	AA	AG	AA	AA	AG	AA	AA	AG	AA	AA	AA	AG	AA	AG	AG	AG	AA	AA	AA	AG	AG	AA	AG	AA	AA	AA	AA	AA	AA	AA	AA	AA	AA	AA	AA	AA	AA	AA	AA	AA	AA	AA	AA	AA	AA	AA	AA	AA	AA	AA	AA	AA	AA	AA	AA	AA	AA	AA	AA	AA	AA	AA	AA	AA	AA	AA	AA	AA	AA	AA	AA	AA	AA	AA	AA	AA	AA	AA	AA	AA	AA	AA	AA	AA	AA	AA	AA	AA	AA	AA	AA	AA	AA	AA	AA	AA	AA	AA	AA	AA	AA	AA	AA	AA	AA	AA	AA	AA	AA	AA	AA	AA	AA	AA	AA	AA	AA	AA	AA	AA	AA	AA	AA	AA	AA	AA	AA	AA	AA	AA	AA	AA	AA	AA	AA	AA	AA	AA	AA	AA	AA	AA	AA	AA	AA	AA	AA	AA	AA	AA	AA	AA	AA	AA	AA	AA	AA	AA	AA	AA	AA	AA	AA	AA	AA	AA	AA	AA	AA	AA	AA	AA	AA	AA	AA	AA	AA	AA	AA	AA	AA	AA	AG	AG	AG	AG	AA	AA	AA	AA	AA	AA	AA	AA	AA	AA	AA	AA	AA	AA	AA	AA	AA	AA	AG	AA	AG	AA	AA	AA	AA	AA	AA	AA	AA	AA	AA	AA	AA	AA	AA	AA	AA	AG	AA	AA	AA	AA	AA	AA	AA	AA	AA	AA	AA	AA	AA	AA	AA	AA	AA	AA	AA	AA	AA	AG	AA	AA	AA	AA	AA	AA	AA	AA	AA	AA	AA	AA	AA	AA	AA	AA	AA	AA	AA	AA	AA	AA	AG	AA	AA	AA	AA	AA	AA	AA	AA	AA	AA	AA	AA	AA	AA	AA	AA	AA	AA	AG	AG	AA	AA	AA	AA	AA	AA	AA	AA	AA	AA
GGaluGA002256	1	722120	CC	CC	CC	CC	AC	CC	CC	CC	AC	AA	CC	CC	CC	CC	CC	CC	AC	CC	CC	AC	AC	CC	AC	AC	AC	AC	CC	AA	CC	CC	AC	AC	AC	AC	CC	AC	AC	AC	CC	CC	CC	CC	CC	AC	AC	CC	CC	AC	CC	AC	AC	CC	CC	AC	AC	AC	AC	CC	CC	CC	AC	AC	AC	AC	CC	CC	CC	CC	CC	CC	CC	CC	CC	CC	CC	CC	CC	CC	CC	CC	AC	CC	CC	CC	CC	CC	CC	CC	CC	CC	CC	CC	CC	AC	CC	AC	CC	AC	CC	CC	CC	CC	CC	CC	CC	CC	CC	CC	CC	CC	CC	CC	CC	CC	AC	CC	CC	AC	CC	CC	CC	CC	CC	CC	CC	CC	CC	CC	CC	CC	CC	AC	CC	CC	AC	CC	CC	CC	CC	CC	CC	CC	CC	CC	CC	CC	CC	AC	CC	CC	CC	CC	CC	CC	CC	CC	CC	CC	AC	AC	AC	AC	CC	CC	CC	AC	CC	AC	AC	AC	AC	CC	CC	CC	AC	AC	AC	AA	AA	AC	AC	AC	AC	AC	AC	AA	AA	AA	AC	AA	AC	AC	AC	AC	AC	AC	AC	AC	AC	AC	AA	AC	AA	AA	AC	AC	AC	AC	AC	AC	AC	AA	AC	AA	AC	AC	AC	AC	AC	AC	AC	AC	AC	AC	AC	AC	AC	AC	AC	AC	AC	AC	AC	AA	AA	AA	AA	AC	AC	AC	AC	AC	AC	AC	AC	AC	AC	AA	AC	AC	AC	AC	AC	AC	AC	AA	AA	AA	CC	AC	AC	AC	AC	AC	AC	AA	AC	AC	AC	AC	AA	AC	AC	AC	AA	AC	AC	AC	AC	AC	AC	AC	AC	AC	AC	AC	CC	CC	CC	CC	AC	AC	AC	CC	CC	AC	CC	AC	CC	CC	CC	AC	CC	CC	AC	AC	CC	CC	AC	AC	CC	CC	CC	CC	CC	AC	AC	AC	CC	AC	CC	CC	CC	CC	CC	CC	CC	CC	CC	CC	AC	AC	AC	CC	CC	AC	CC	AC	CC	AC	CC	CC	CC	CC	CC	CC	CC	CC	CC	AC	AC	CC	AC	CC	AC	CC	CC	CC	CC	CC	CC	CC	CC	AC	CC	AC	CC	AC	CC	AC	CC	CC	CC	CC	CC	CC	CC	CC	CC	CC	CC	AC	AC	CC	AC	AC	AC	AC	CC	CC	CC	CC	CC	CC	CC	CC	CC	CC	CC	CC	CC	CC	AC	CC	AC	CC	CC	CC	CC	CC	CC	CC	CC	CC	CC	CC	AC	CC	AC	CC	CC	AC	CC	CC	CC	CC	AC	CC	CC	AC	AA	AC	AC	AC	AC	CC	CC	AC	CC	AC	CC	AA	CC	AA	AA	AC	AA	AC	AC	CC	CC	CC	CC	AC	AC	CC	AA	AC	AC	AC	AA	AC	AA	CC	CC	AC	AA	AC	AA	CC	AC	AC	CC	CC	AC	AA	AC	AC	AA	CC	AA	AC	CC	AC	AC	AA	CC	CC	AC	CC	AC	AC	AC	CC	AC	AA	AC	CC	CC	CC	AC	AC	AC	AA	AA	AC	CC	AA	CC	AC	CC	CC	CC	CC	CC	CC	CC	CC	CC	AC	AC	AC	AC	CC	AC	AA	CC	AC	AC	AA	AC	AC	CC	AC	CC	CC	CC	AC	CC	CC	CC	AC	AA	AC	AA	AA	AC	CC	AC	AC	AA	AC	AC	CC	CC	AC	AC	CC	AC	CC	CC
GGaluGA002276	1	755798	AG	AG	AG	AA	AG	AG	AA	AG	AG	GG	AG	GG	GG	AG	AG	GG	AG	GG	GG	GG	GG	AG	GG	GG	AG	GG	AG	GG	GG	AG	GG	GG	GG	AG	GG	AG	AG	AG	GG	GG	AG	AG	AG	AG	AG	AG	AG	AG	AG	AA	AA	AG	AG	AG	AG	GG	AG	GG	AG	AG	AA	AG	AA	AG	AA	AG	AG	AA	AA	AA	GG	AG	AG	AG	GG	AG	GG	GG	AG	AG	AA	AG	AG	AG	AG	AG	AG	GG	AG	AG	GG	GG	GG	AA	AA	AA	AA	AG	AG	AA	AG	GG	GG	AG	AG	AG	GG	AG	AG	AG	GG	AA	GG	GG	AA	GG	GG	AG	AA	AG	GG	AA	GG	AG	GG	GG	GG	AA	AA	GG	AG	AA	AA	AG	AA	AG	AG	AA	GG	AG	AA	AG	AG	AA	AA	AG	AA	AA	AA	AG	AG	AG	GG	AG	GG	AG	AG	AG	AG	AG	AG	GG	AG	AG	AG	GG	AG	AA	AG	AA	AG	AA	AG	AG	AG	GG	AG	AG	AG	GG	AG	AG	GG	GG	AG	AG	AG	AG	AG	AG	GG	GG	AG	AG	AG	GG	GG	AG	AG	GG	AG	AG	AG	AG	AG	AG	GG	GG	AG	GG	AG	AG	AG	AG	AG	GG	AG	AG	AG	GG	GG	GG	GG	GG	AG	AG	GG	AG	GG	GG	GG	GG	AG	AG	AG	AG	AG	AG	GG	AG	AG	GG	GG	GG	GG	AG	AG	AG	AG	AG	AG	AG	AG	GG	AG	AG	AG	AG	AG	GG	GG	GG	GG	GG	AG	AG	AG	GG	GG	AG	AG	AG	AG	AG	AG	GG	GG	AG	GG	GG	AG	GG	AG	GG	GG	AA	AG	AG	GG	GG	AG	AA	AA	GG	GG	AG	AG	AA	AG	AG	GG	AA	--	AG	AA	AA	AA	GG	AG	AG	AG	AG	GG	AG	AG	AG	GG	AG	AA	AG	AG	AA	AG	AA	AG	AG	AG	AG	GG	AG	GG	GG	GG	AA	AG	AG	AG	AG	AA	GG	GG	AA	AG	AG	AG	AG	AG	AG	AG	GG	AG	AA	AG	AA	GG	AA	GG	AA	AG	AG	AG	AG	AA	GG	GG	AG	AA	AG	AA	GG	AG	GG	AG	AG	AG	AA	AA	AG	AG	GG	AA	GG	GG	AG	AG	GG	AG	GG	AA	AG	AA	GG	AA	GG	AG	GG	AA	GG	AG	AG	AG	GG	AG	AG	AG	AG	AG	AA	AG	AG	AG	AG	AA	AG	AA	AG	AG	GG	AG	AG	GG	GG	GG	AG	AG	AG	GG	GG	GG	GG	AG	AG	AG	AG	AG	GG	AG	AG	GG	GG	GG	AG	GG	AG	AG	GG	AG	GG	GG	GG	GG	AG	AG	AA	AG	GG	AG	AG	AG	GG	AG	AG	AG	GG	GG	AG	AG	AG	AG	GG	AG	AG	AG	AG	GG	AG	AG	AG	AG	GG	AG	GG	GG	AG	AG	AG	GG	GG	AG	GG	AA	AG	AG	AG	GG	AG	GG	GG	GG	GG	GG	GG	GG	AG	AG	AG	GG	AG	GG	AG	GG	GG	GG	GG	GG	GG	AG	GG	GG	GG	AG	GG	GG	GG	AG	AG	GG	GG	GG	AG	GG	AG	GG	AG	GG	GG	GG	AA	GG	AG	GG	GG	AG	GG	AG	AG	GG	GG	AG	GG	AG	GG	GG	GG	AG	GG	GG	AG	GG	AG	GG
GGaluGA002366	1	895116	GG	GG	GG	GG	AA	GG	GG	GG	GG	AG	GG	GG	GG	GG	GG	GG	AG	GG	GG	GG	GG	GG	GG	GG	GG	AG	GG	AG	GG	GG	GG	GG	GG	AG	GG	AG	AG	AG	GG	GG	GG	GG	GG	GG	GG	GG	GG	GG	GG	AG	AG	GG	GG	GG	GG	GG	GG	GG	GG	GG	AG	AG	GG	AG	GG	GG	GG	GG	GG	GG	GG	GG	GG	GG	GG	GG	GG	GG	GG	GG	GG	GG	GG	GG	GG	GG	GG	GG	GG	GG	GG	GG	GG	AG	GG	GG	GG	GG	GG	GG	GG	GG	GG	GG	GG	GG	GG	GG	GG	GG	GG	GG	GG	GG	AG	GG	GG	GG	GG	GG	GG	GG	GG	GG	GG	GG	GG	GG	GG	GG	GG	AG	GG	GG	GG	GG	GG	GG	GG	GG	GG	GG	GG	GG	GG	GG	GG	GG	GG	GG	GG	GG	GG	GG	GG	GG	GG	GG	AG	GG	GG	GG	GG	GG	GG	GG	GG	AG	GG	AG	GG	GG	GG	GG	GG	AG	AG	AG	AG	GG	GG	AG	AG	AG	GG	AG	AA	AA	AG	AA	GG	GG	AG	GG	AG	GG	AG	AG	AG	GG	AA	AG	AG	AA	GG	GG	AG	AG	AG	AG	GG	AG	AG	GG	AG	AG	AG	AG	GG	GG	GG	AG	AG	AG	GG	GG	AG	GG	GG	AG	AG	AG	AG	AG	AG	AG	AA	GG	AG	AG	AG	AG	AG	AG	GG	GG	AG	AA	GG	AG	GG	AG	AG	AG	GG	AA	AA	AG	GG	GG	AG	GG	GG	AG	GG	AG	AG	GG	GG	AG	AG	GG	GG	AG	AG	AG	AG	AG	AG	GG	GG	AG	AG	GG	GG	AG	GG	GG	GG	GG	AG	AG	AG	GG	GG	AG	GG	GG	GG	GG	GG	AG	GG	GG	AG	AG	GG	GG	AG	AG	GG	GG	GG	GG	GG	GG	GG	GG	GG	GG	GG	GG	GG	GG	GG	GG	GG	GG	GG	GG	GG	GG	GG	GG	GG	GG	GG	GG	GG	GG	GG	GG	GG	GG	GG	GG	GG	GG	GG	GG	GG	GG	GG	GG	GG	GG	GG	GG	GG	GG	GG	GG	GG	GG	GG	GG	GG	GG	GG	GG	GG	GG	GG	GG	GG	GG	GG	GG	GG	GG	GG	GG	GG	GG	GG	GG	GG	GG	GG	GG	GG	GG	GG	GG	GG	GG	GG	GG	GG	GG	GG	GG	GG	GG	GG	GG	GG	GG	GG	GG	GG	GG	GG	GG	GG	GG	GG	GG	GG	GG	GG	GG	GG	GG	GG	GG	GG	GG	GG	GG	AG	AG	AG	AG	AG	GG	GG	AG	GG	GG	GG	AG	GG	AG	AG	GG	AG	GG	GG	GG	GG	GG	GG	AG	AG	GG	AG	AG	AG	GG	AG	AG	AG	GG	GG	AG	AG	AG	AG	GG	AG	AG	GG	GG	GG	AG	AG	AG	AG	GG	AG	GG	GG	AG	AG	AG	GG	GG	AG	GG	AG	AG	AG	GG	GG	AG	GG	GG	GG	GG	GG	GG	GG	AG	AG	AG	GG	AG	GG	AG	GG	GG	GG	GG	GG	GG	GG	GG	GG	GG	AG	GG	GG	GG	AG	AG	GG	GG	GG	AG	GG	AG	GG	AG	GG	AG	GG	AG	GG	GG	GG	GG	AG	GG	AG	AG	GG	GG	AG	GG	AG	GG	GG	GG	GG	GG	GG	GG	GG	GG	GG
GGaluGA002384	1	937421	AA	AA	AA	AA	AA	AA	AA	AA	AA	AA	AA	AG	AG	AA	AA	AG	AG	AG	AG	AA	AA	AA	AA	AA	AA	AA	AA	AA	AG	AA	AA	AA	AA	AA	AA	AA	AA	AA	AA	AA	AG	AG	AG	AA	AA	AA	AA	AA	AA	AA	AA	AA	AA	AA	AA	AA	AA	AA	AA	AA	AA	AA	AA	AG	AA	AA	AA	AA	AA	AA	AA	AA	AA	AA	AA	AA	AA	AA	AA	AA	AA	AA	AA	AA	AA	AA	AA	AA	AA	AG	AG	AG	AA	AA	AA	AA	AA	AA	AA	AA	AA	AA	AA	AA	AA	AA	AA	AA	AA	AA	AA	AA	AA	AA	AA	AA	AA	AA	AA	AA	AA	AA	AA	AA	AA	AA	AA	AA	AA	AA	AA	AA	AA	AA	AA	AA	AA	AA	AA	AA	AA	AG	AG	AA	AA	AA	AA	AA	AA	AA	AA	AA	AA	AG	AG	AG	AA	AA	AA	AA	AA	AA	AA	AA	AA	AG	AG	AA	AA	AA	AA	AA	AA	AA	AA	AA	AA	AA	AA	AA	AA	AA	AA	AA	AA	AA	AA	AA	AA	AA	AA	AA	AA	AA	AA	AA	AA	AA	AA	AA	AA	AA	AA	AA	AA	AA	AA	AA	AA	AA	AA	AA	AA	AA	AA	AA	AA	AA	AA	AA	AA	AA	AA	AA	AA	AA	AA	AA	AA	AA	AA	AA	AA	AA	AA	AA	AA	AA	AA	AA	AA	AA	AA	AA	AA	AA	AA	AA	AA	AA	AA	AA	AA	AA	AA	AA	AA	AA	AG	AA	AA	AA	AA	AA	AA	AA	AA	AA	AA	AA	AA	AA	AA	AA	AA	AA	AA	AA	AA	AA	AA	AA	AA	AA	AA	AA	AG	AG	AG	AG	AA	AA	AA	AG	AG	AA	AG	AG	AG	AG	AG	AA	AG	AA	AA	AA	AA	AG	AA	AA	AG	AG	AG	AA	AA	AA	AA	AA	AA	AA	AA	AA	AA	AA	AA	AA	AA	AA	AA	AA	AA	AA	AA	AA	AA	AA	AA	AA	AA	AA	AA	AA	AA	AA	AA	AA	AA	AA	AA	AA	AA	AA	AA	AA	AA	AA	AA	AA	AA	AA	AA	AA	AA	AA	AA	AA	AA	AA	AA	AA	AA	AA	AA	AA	AA	AA	AA	AA	AA	AA	AA	AA	AA	AA	AA	AA	AA	AA	AA	AA	AA	AA	AA	AA	AA	AA	AA	AA	AA	AA	AA	AA	AA	AA	AA	AA	AA	AA	AA	AA	AA	AA	AA	AA	AA	AA	AA	AA	AA	AA	AG	AG	AA	AA	AG	AG	AG	AG	AA	AG	AA	AA	AA	AA	AA	AG	AG	AA	AG	AG	AG	AA	AG	AA	AA	AG	AA	AG	AG	AG	AG	AG	AG	AA	AA	AG	AA	AA	AA	AG	AA	AA	AA	AG	AG	AA	AA	AA	AA	AG	AA	AA	AG	AG	AG	AA	AA	AA	AA	AG	AA	AG	AG	AA	AA	AA	AG	AG	AA	AG	AA	AA	AA	AG	AA	AA	AG	AG	AG	AG	AG	AG	AG	AA	AA	AA	AG	AA	AG	AA	AG	AG	AG	AG	AG	AG	AG	AG	AG	AA	AA	AG	AG	AG	AA	AA	AG	AG	AG	AA	AG	AA	AG	AA	AG	AA	AG	AA	AG	AG	AG	AG	AA	AG	AA	AA	AG	AG	AA	AG	AA	AA	AG	AG	AG	AG	AG	AG	AA	AA	AG
GGaluGA002402	1	964616	AA	AA	AA	AA	AG	AA	AA	AA	AA	AG	AA	AA	AA	AA	AA	AA	AA	AA	AA	AA	AA	AA	AA	AA	AA	AG	AA	AG	AA	AA	AA	AA	AA	AA	AA	AA	AA	AA	AA	AA	AA	AA	AA	AA	AA	AA	AA	AA	AA	AA	AA	AA	AA	AA	AA	AA	AA	AA	AA	AA	AA	AA	AA	AA	AA	AA	AA	AA	AA	AA	AA	AA	AA	AA	AA	AA	AA	AA	AA	AA	AA	AA	AA	AA	AA	AA	AA	AA	AA	AA	AA	AA	AA	AA	AA	AA	AA	AA	AA	AA	AA	AA	AA	AA	AA	AA	AA	AA	AA	AA	AA	AA	AA	AA	AA	AA	AA	AA	AA	AA	AA	AA	AA	AA	AA	AA	AA	AA	AA	AA	AA	AA	AA	AA	AA	AA	AA	AA	AA	AA	AA	AA	AA	AA	AA	AA	AA	AA	AA	AA	AA	AA	AA	AA	AA	AA	AA	AA	AA	AA	AA	AA	AA	AA	AA	AA	AA	AA	AA	AA	AA	AA	AA	AA	AA	AG	AG	AA	AA	AA	AA	AG	AG	AG	AA	AA	AG	AG	AG	AG	AA	AA	AG	AA	AG	AA	AG	AG	AG	AA	AG	AG	AA	AG	AA	AA	AG	AG	AG	AG	AA	AA	AA	AA	AG	AG	AG	AG	AA	AA	AA	AG	AG	AG	AA	AA	AG	AA	AA	AG	AG	AG	AG	AA	AA	AA	AG	AA	AG	AG	AG	AG	AG	AG	AA	AA	AG	AG	AA	AG	AA	AG	AG	AG	AA	AG	AG	AA	AA	AA	AG	AA	AA	AG	AA	AA	AG	AA	AA	AG	AA	AA	AA	AG	AA	AG	AG	AG	AG	AA	AA	AG	AG	AA	AA	AA	AA	AA	AA	AA	AA	AA	AA	AA	AA	AA	AA	AA	AA	AA	AA	AA	AA	AA	AA	AA	AA	AA	AA	AA	AA	AA	AA	AA	AA	AA	AA	AA	AA	AA	AA	AA	AA	AA	AA	AA	AA	AA	AA	AA	AA	AA	AA	AA	AA	AA	AA	AA	AA	AA	AA	AA	AA	AA	AA	AA	AA	AA	AA	AA	AA	AA	AA	AA	AA	AA	AA	AA	AA	AA	AA	AA	AA	AA	AA	AA	AA	AA	AA	AA	AA	AA	AA	AA	AA	AA	AA	AA	AA	AA	AA	AA	AA	AA	AA	AA	AA	AA	AA	AA	AA	AA	AA	AA	AA	AA	AA	AA	AA	AA	AA	AA	AA	AA	AA	AA	AA	AA	AA	AA	AA	AA	AA	AA	AA	AA	AA	AA	AA	AA	AA	AA	AA	AA	AA	AA	AA	AA	AA	AA	AA	AA	AA	AA	AA	AA	AA	AA	AA	AA	AA	AA	AA	AA	AA	AA	AA	AA	AA	AA	AA	AA	AA	AA	AA	AA	AA	AA	AA	AA	AA	AA	AA	AA	AA	AA	AA	AA	AA	AA	AA	AA	AA	AA	AA	AA	AA	AA	AA	AA	AA	AA	AA	AA	AA	AA	AA	AA	AA	AA	AA	AA	AA	AA	AA	AA	AA	AA	AA	AA	AA	AA	AA	AA	AA	AA	AA	AA	AA	AA	AA	AA	AA	AA	AA	AA	AA	AA	AA	AA	AA	AA	AA	AA	AA	AA	AA	AA	AA	AA	AA	AA	AA	AA	AA	AA	AA	AA	AA	AA	AA	AA	AA	AA	AA	AA	AA	AA	AA	AA	AA	AA	AA	AA	AA	AA	AA	AA	AA	AA	AA
GGaluGA002422	1	1015701	AG	AG	AG	AA	AG	AA	AA	AA	AA	AG	AG	AG	AG	AG	AG	AG	AA	AG	AG	AG	AG	AG	AG	AG	AG	GG	AG	GG	AG	AG	GG	GG	GG	AG	GG	AG	AG	AG	GG	GG	AA	AA	AA	AG	AG	AG	AG	AG	AG	AA	AA	AG	AG	AG	AG	AG	AG	AG	AG	AG	AA	AA	AG	AA	AA	AG	AG	AG	AA	AA	GG	AG	AG	AG	AG	AA	AG	AG	AA	AG	AG	AG	AG	AG	AG	AG	AG	GG	AA	AA	AG	AG	GG	AA	AA	AG	AA	GG	AA	AA	AG	GG	GG	AG	AG	AG	GG	AG	AG	AG	GG	AA	AG	AG	AA	AG	AG	GG	AA	AG	GG	AG	GG	AG	GG	GG	GG	AA	AA	GG	AA	AA	AA	AG	AG	AG	AG	AA	GG	AG	AA	AG	AG	AA	AA	AG	AA	AG	AA	AG	AG	AG	GG	AA	AG	AA	AG	AG	AG	GG	GG	GG	AG	AG	AG	AG	AA	AA	AG	AA	AG	AA	AG	AG	AG	GG	AG	AG	AG	GG	AG	AG	GG	GG	AG	AG	AG	AG	AG	AG	GG	GG	AG	AG	AG	GG	GG	AG	AG	GG	AG	AG	AG	AG	AG	AG	GG	GG	AG	GG	AG	AG	AG	AG	AG	GG	AG	AG	AG	GG	GG	GG	GG	GG	AG	AG	GG	AG	AG	GG	GG	GG	AG	AG	AG	AG	AG	AG	GG	AG	AG	GG	AG	GG	GG	AG	AG	AG	AG	AG	AG	AG	AG	GG	AG	AG	AG	AG	AA	GG	GG	GG	GG	AG	AG	AG	AG	GG	GG	AG	AG	AG	AG	AG	AG	GG	GG	AG	GG	GG	AG	GG	AG	AG	AG	AA	AA	AA	AG	AG	AG	AA	AA	AG	AG	AG	AA	AA	AA	AA	AG	AA	AG	AG	AA	AA	AA	AG	AG	AG	AA	AA	AG	AG	AG	AG	GG	AG	AA	AG	AG	AA	AG	AA	AG	AG	AG	AG	GG	AA	GG	GG	GG	AA	AG	AG	AG	AG	AA	GG	GG	AA	AG	AG	GG	AG	AG	AG	AG	GG	AG	AA	AG	AA	GG	AG	GG	AA	AG	AG	AA	AG	AA	GG	AG	AG	AA	AG	AA	GG	AG	GG	AG	AG	AG	AA	AA	AG	AG	GG	AA	GG	GG	AA	AG	GG	AG	GG	AA	AG	AA	GG	AA	GG	AG	AG	AA	GG	AA	AA	AA	AG	AG	AG	AG	AG	AG	AA	AG	AG	AG	AG	AA	AG	AA	AG	AG	AG	AG	AG	AA	AG	AG	AG	AA	AA	AG	AA	GG	GG	AG	AA	AA	AG	AG	AG	AA	AA	AA	AG	AA	AA	AG	AA	AA	AA	AG	AA	AG	AG	AA	AA	AA	AA	AG	AA	AG	AA	AA	AG	AG	AA	AA	AG	AG	AG	AA	AG	AA	AG	AA	AG	AA	AA	AG	AG	AA	AG	AG	AA	AG	AA	AG	AG	AG	AA	AG	AG	AA	AA	AA	AG	AG	AA	AG	AG	AG	AA	AG	AA	AG	AG	AG	AA	AA	AG	AG	AA	AG	AG	AG	AG	AA	AG	AG	AG	AA	AG	AG	AG	AA	AG	AG	AA	AA	AG	AG	AA	AA	AA	AA	AG	AG	AA	AA	AG	AG	AA	AG	AA	AA	AG	AG	AG	AG	AA	AA	AG	AG	AA	AA	GG	AG	AG	AA	AG	AG	AG	GG	AG	AG
GGaluGA002439	1	1047152	AG	AG	AG	GG	GG	GG	GG	GG	AG	AG	AG	AG	AG	AG	AG	AG	AA	AG	AG	GG	GG	GG	GG	GG	GG	GG	GG	GG	AG	AG	GG	GG	GG	AG	GG	AG	AG	AG	GG	GG	AA	AA	AA	GG	GG	GG	GG	GG	AG	AA	AA	AG	GG	GG	GG	GG	GG	GG	GG	AG	AA	AA	AG	AA	AG	AG	AG	AG	AG	AG	GG	GG	GG	GG	AG	AG	AG	AG	AG	AG	GG	AG	AG	GG	AG	GG	AG	GG	AG	AG	AG	AG	GG	AG	AG	GG	AG	GG	AG	AG	AG	GG	AG	GG	GG	AG	GG	GG	GG	GG	GG	AG	AG	AG	AG	AG	AG	GG	AG	GG	GG	AG	GG	GG	GG	GG	GG	AG	AG	GG	AG	AG	AG	AG	GG	AG	AG	AG	GG	GG	AG	AG	AG	AG	AG	AG	AG	GG	AG	GG	GG	AG	GG	AG	AG	AG	GG	AG	AG	GG	GG	GG	GG	GG	GG	AG	AG	AG	AG	AG	AG	AG	GG	GG	AG	GG	AG	AG	AG	GG	AG	AG	GG	GG	AG	AG	AG	AG	AG	AG	GG	GG	AG	AG	AG	GG	GG	AG	AG	GG	AG	AG	AG	AG	AG	AG	GG	GG	AG	GG	AG	AG	AG	AG	AG	GG	AG	AG	AG	GG	GG	GG	GG	AG	AG	AG	GG	AG	AG	GG	GG	GG	AG	AG	AG	AG	AG	AG	GG	AG	AG	GG	AG	GG	GG	AG	AG	AG	AG	AG	AG	AG	AG	GG	AG	AG	AG	AG	AG	GG	GG	GG	GG	AG	AG	AG	AG	GG	GG	AG	AG	AG	AG	AG	AG	GG	GG	AG	GG	GG	AG	GG	AG	AG	AG	AG	AG	AG	AG	AG	AG	AG	AG	AG	AG	AG	AG	AG	AG	AG	AG	AG	AG	GG	AG	AG	AG	AG	AG	AG	AG	AG	AG	GG	GG	AG	GG	AG	AG	AG	GG	AG	AG	AG	AG	GG	AG	AG	GG	AG	GG	GG	GG	AG	GG	AG	GG	AG	AG	GG	GG	AG	AG	GG	GG	GG	GG	GG	GG	GG	AG	AG	AG	AG	GG	GG	GG	AG	AG	GG	AG	GG	AG	GG	GG	AG	AG	AG	AG	GG	GG	GG	AG	GG	AG	AG	AG	GG	AG	GG	AG	GG	GG	AG	AG	GG	AG	GG	AG	AG	AG	GG	AG	GG	GG	AG	AG	GG	AG	AG	AG	GG	AG	GG	AG	GG	GG	AG	GG	GG	AG	GG	AG	AG	AG	AG	AG	GG	AG	GG	AG	AG	GG	GG	AG	AG	AG	AG	GG	GG	AG	AG	AG	AG	AG	AG	AG	AG	AG	AG	AG	AA	AG	AA	AA	AA	AG	AA	AG	AG	AG	AG	AG	AG	AG	AG	AG	AG	AG	AG	AG	AG	AA	AG	AG	AG	AA	AG	AA	AG	AG	AG	AG	AG	AG	AG	AG	AG	AG	AG	AG	AA	AG	AG	AG	AA	AG	AG	AG	AG	AG	AG	AG	AG	AG	AG	AG	AG	AG	AG	AG	AG	AG	AA	AA	AG	AG	AA	AG	AG	AG	AG	AG	AG	AG	AG	AG	AG	AG	AG	AG	AG	AG	AG	AG	AG	AG	AA	AA	AA	AA	AG	AG	AG	AG	AG	AG	AG	AG	AG	AG	AG	AG	AG	AG	AA	AA	AG	AG	AA	AA	GG	AG	AG	AG	AG	AG	AG	GG	GG	AG
GGaluGA002446	1	1069186	AG	AG	AG	GG	AG	GG	GG	GG	GG	GG	AG	AG	AG	AG	AG	AG	GG	AG	AG	AG	AG	AG	AG	AG	AG	AG	AG	AG	AG	AG	AA	AA	AA	AG	AA	AG	AG	AG	AA	AA	GG	GG	GG	AG	AG	AG	AG	AG	AG	GG	GG	AG	AG	AG	AG	AG	AG	AG	AG	AG	GG	GG	AG	GG	GG	AG	AG	AG	GG	GG	AA	AG	AG	AG	AG	GG	AG	AG	GG	AG	AG	AG	AG	AG	AG	AG	AG	AA	GG	GG	AG	AG	AA	GG	GG	AG	GG	AA	GG	GG	AG	AA	AG	AG	AG	AG	AA	AG	AG	AG	AA	GG	AG	AG	GG	AG	AG	AA	GG	AG	AA	AG	AA	AG	AA	AA	AA	GG	GG	AA	GG	GG	GG	AG	AG	AG	AG	GG	AA	AG	GG	AG	AG	GG	GG	AG	GG	AG	GG	AG	AG	AG	AA	GG	AG	GG	AG	AG	AG	AA	AA	AA	AG	AG	AG	AG	GG	GG	AG	GG	AG	GG	AG	AG	AG	AG	GG	AG	AG	AA	AG	GG	AG	AG	AG	AG	GG	GG	GG	GG	AA	AA	GG	AG	GG	AA	AG	GG	GG	AA	GG	GG	AG	GG	AG	AG	AG	AG	GG	AG	AG	AG	AG	AG	GG	AG	GG	GG	AG	AA	AA	AG	AG	GG	AG	AG	AG	AG	AG	AG	AG	AG	GG	AG	AG	AG	GG	AG	AG	GG	GG	AG	GG	AG	AA	AG	GG	GG	AG	GG	AG	GG	GG	AG	AG	GG	GG	AG	GG	AA	AG	AA	AA	GG	AG	AG	GG	AA	AA	GG	AG	AG	AG	GG	AG	AG	AG	GG	AG	AA	AG	AG	GG	AG	AG	GG	GG	GG	AG	AG	AG	GG	GG	AG	AG	AG	GG	GG	GG	GG	AG	GG	AG	AG	GG	GG	GG	AG	AG	AG	GG	GG	AG	AG	AG	AG	AA	AG	GG	AG	AG	GG	AG	GG	AG	AG	AG	AG	AA	GG	AA	AA	AA	GG	AG	AG	AG	AG	GG	AA	AA	GG	AG	AG	AA	AG	AG	AG	AG	AA	AG	GG	AG	GG	AA	AG	AA	GG	AG	AG	GG	AG	GG	AA	AG	AG	GG	AG	GG	AA	AG	AA	AG	AG	AG	GG	GG	AG	AG	AA	GG	AA	AA	GG	AG	AA	AG	AA	GG	AG	GG	AA	GG	AA	AG	AG	GG	AA	GG	GG	GG	AG	AG	AG	AG	AG	AG	GG	AG	AG	AG	AG	GG	AG	GG	AG	AG	AG	AG	AG	GG	AG	AG	AG	GG	GG	AG	GG	AA	AA	AG	GG	GG	AG	AG	AG	GG	GG	GG	AG	GG	GG	AG	GG	GG	GG	AG	GG	AG	AG	GG	GG	GG	GG	AG	GG	AG	GG	GG	AG	AG	GG	GG	AG	AG	AG	GG	AG	GG	AG	GG	AG	GG	GG	AG	AG	GG	AG	AG	GG	AG	GG	AG	AG	AG	GG	AG	AG	GG	GG	GG	AG	AG	GG	AG	AG	AG	GG	AG	GG	AG	AG	AG	GG	GG	AG	AG	GG	AG	AG	AG	AG	GG	AG	AG	AG	GG	AG	AG	AG	GG	AG	AG	GG	GG	AG	AG	GG	GG	GG	GG	AG	AG	GG	GG	AG	AG	GG	AG	GG	GG	AG	AG	AG	AG	GG	GG	AG	AG	GG	GG	AA	AG	AG	GG	AG	AG	AG	AA	AG	AG
GGaluGA002461	1	1118083	AA	AA	AA	AA	GG	AG	AA	AG	AG	GG	AA	AA	AA	AA	AA	AA	AA	AA	AA	AG	AG	AA	AG	AG	AA	AG	AA	AG	AA	AA	AA	AA	AA	AA	AA	AA	AA	AA	AA	AA	AA	AA	AA	AA	AA	AA	AA	AA	AA	AA	AA	AA	AA	AA	AA	AG	AA	AG	AA	AA	AA	AA	AA	AA	AA	AA	AA	AA	AA	AA	AA	AA	AA	AA	AA	AA	AA	AA	AA	AA	AA	AA	AA	AA	AA	AA	AA	AA	AA	AA	AA	AA	AA	AA	AA	AA	AA	AA	AA	AA	AA	AA	AA	AA	AA	AA	AA	AA	AA	AA	AA	AA	AA	AA	AA	AA	AA	AA	AA	AA	AA	AA	AA	AA	AA	AA	AA	AA	AA	AA	AA	AA	AA	AA	AA	AA	AA	AA	AA	AA	AA	AA	AA	AA	AA	AA	AA	AA	AA	AA	AA	AA	AA	AA	AA	AA	AA	AA	AA	AA	AA	AA	AA	AA	AA	AA	AA	AA	AA	AA	AA	AA	AA	AA	AA	AG	AG	AA	AA	AA	AA	AG	AG	AG	AA	AA	AG	AG	AG	AG	AA	AA	AG	AA	AG	AA	AG	AG	AG	AA	AG	AG	AA	AG	AA	AA	AG	AG	AG	AG	AA	AA	AA	AA	AG	AG	AG	AG	AA	AA	AA	AG	AG	AG	AA	AA	AG	AA	AA	AG	AG	AG	AG	AA	AA	AA	AG	AA	AG	AG	AG	AG	AG	AG	AA	AA	AG	AG	AA	AG	AA	AG	AG	AG	AA	AG	AG	AA	AA	AA	AG	AA	AA	AG	AA	AA	AG	AA	AA	AG	AA	AA	AA	AG	AA	AG	AG	AG	AG	AA	AA	AG	AG	AG	AG	AA	AA	AA	AA	AA	AA	AA	AA	AA	AA	AA	AA	AA	AA	AA	AA	AA	AA	AA	AA	AA	AA	AA	AA	AA	AA	AA	AA	AA	AA	AA	AA	AA	AA	AA	AA	AA	AA	AA	AA	AA	AA	AA	AA	AG	AA	AA	AA	AA	AA	AA	AA	AA	AA	AA	AA	AA	AA	AA	AA	AG	AA	AA	AA	AA	AA	AA	AA	AA	AA	AA	AA	AA	AA	AA	AA	AA	AA	AA	AG	AA	AA	AA	AA	AA	AA	AA	AA	AA	AA	AA	AA	AA	AA	AA	AA	AA	AA	AG	AA	AA	AA	AA	AA	AA	AA	AA	AA	AA	AA	AA	AA	AA	AG	AG	AG	AG	AA	AA	AA	AA	AA	AA	AA	AA	AA	AA	AA	AA	AA	AA	AA	AG	AA	AA	AG	AA	AG	AA	AA	AA	AA	AG	AA	AA	AA	AG	AG	AA	AA	AA	AA	AG	AG	AA	AG	AG	AA	AG	AG	AG	AA	AG	AA	AA	AG	AA	AA	AA	AA	AG	AA	AG	AG	AA	AA	AG	AG	AA	AA	AA	AG	AA	AG	AA	AG	AA	AA	AA	AA	AA	AG	AA	AA	AG	AA	AG	AA	AA	AA	AG	AA	AA	AG	AG	AA	AA	AA	AA	AA	AA	AA	AG	AA	AG	AA	AA	AA	AG	AG	AA	AA	AG	AA	AA	AA	AA	AG	AA	AA	AA	AA	AA	AA	AA	AG	AA	AA	AG	AG	AA	AA	AG	AG	AG	AG	AA	AA	AG	AG	AA	AA	AA	AA	AA	AG	AA	AA	AA	AA	AG	AG	AA	AA	AG	AG	AA	AA	AA	AA	AA	AA	AA	AA	AA	AA
GGaluGA002477	1	1152658	GG	GG	GG	GG	AA	GG	GG	GG	GG	AG	GG	GG	GG	GG	GG	GG	GG	GG	GG	GG	GG	GG	GG	GG	GG	AG	GG	AG	GG	GG	GG	GG	GG	GG	GG	GG	GG	GG	GG	GG	GG	GG	GG	GG	GG	GG	GG	GG	GG	GG	GG	GG	GG	GG	GG	GG	GG	GG	GG	GG	GG	GG	GG	GG	GG	GG	GG	GG	GG	GG	GG	GG	GG	GG	GG	GG	GG	GG	GG	GG	GG	GG	GG	GG	GG	GG	GG	GG	GG	GG	GG	GG	GG	GG	GG	GG	GG	GG	GG	GG	GG	GG	GG	GG	GG	GG	GG	GG	GG	GG	GG	GG	GG	GG	GG	GG	GG	GG	GG	GG	GG	GG	GG	GG	GG	GG	GG	GG	GG	GG	GG	GG	GG	GG	GG	GG	GG	GG	GG	GG	GG	GG	GG	GG	GG	GG	GG	GG	GG	GG	GG	GG	GG	GG	GG	GG	GG	GG	GG	GG	GG	GG	GG	GG	GG	GG	GG	GG	GG	GG	GG	GG	GG	GG	GG	AG	AG	GG	GG	GG	GG	AG	AG	AG	GG	GG	AG	AG	AG	AG	GG	GG	AG	GG	AG	GG	AG	AG	AG	GG	AG	AG	GG	AG	GG	GG	AG	AG	AG	AG	GG	GG	GG	GG	AG	AG	AG	AG	GG	GG	GG	AG	AG	AG	GG	GG	AG	GG	GG	AG	AG	AG	AG	GG	GG	GG	AG	GG	AG	AG	AG	AG	AG	AG	GG	GG	AG	AG	GG	AG	GG	AG	AG	AG	GG	AG	AG	GG	GG	GG	AG	GG	GG	AG	GG	GG	AG	GG	GG	AG	GG	GG	GG	AG	GG	AG	AG	--	AG	GG	GG	AG	AG	GG	GG	GG	GG	GG	GG	GG	GG	GG	GG	GG	GG	GG	GG	GG	GG	GG	GG	GG	GG	GG	GG	GG	GG	GG	GG	GG	GG	GG	GG	GG	GG	GG	GG	GG	GG	GG	GG	GG	GG	GG	GG	GG	GG	GG	GG	GG	GG	GG	GG	GG	GG	GG	GG	GG	GG	GG	GG	GG	GG	GG	GG	GG	GG	GG	GG	GG	GG	GG	GG	GG	GG	GG	GG	GG	GG	GG	GG	GG	GG	GG	GG	GG	GG	GG	GG	GG	GG	GG	GG	GG	GG	GG	GG	GG	GG	GG	GG	GG	GG	GG	GG	GG	GG	GG	GG	GG	GG	GG	GG	GG	GG	GG	GG	GG	GG	GG	GG	GG	GG	GG	GG	GG	GG	GG	GG	GG	GG	GG	GG	GG	GG	GG	GG	GG	GG	GG	GG	GG	GG	GG	GG	GG	GG	GG	GG	GG	GG	GG	GG	GG	GG	GG	GG	GG	GG	GG	GG	GG	GG	GG	GG	GG	GG	GG	GG	GG	GG	GG	GG	GG	GG	GG	GG	GG	GG	GG	GG	GG	GG	GG	GG	GG	GG	GG	GG	GG	GG	GG	GG	GG	GG	GG	GG	GG	GG	GG	GG	GG	GG	GG	GG	GG	GG	GG	GG	GG	GG	GG	GG	GG	GG	GG	GG	GG	GG	GG	--	GG	GG	GG	GG	GG	GG	GG	GG	GG	GG	GG	GG	GG	GG	GG	GG	GG	GG	GG	GG	GG	GG	GG	GG	GG	GG	GG	GG	GG	GG	GG	GG	GG	GG	GG	GG	GG	GG	GG	GG	GG	GG	GG	GG	GG	GG	GG	GG	GG	GG	GG	GG	GG	GG	GG	GG	GG	GG	GG	GG
GGaluGA002499	1	1186804	AG	AA	AG	AA	AG	AG	AA	AG	AA	AG	AA	AG	AG	AG	AG	AG	AA	AA	AA	GG	GG	AA	GG	GG	AG	AG	AG	GG	AA	AA	AG	AG	AG	AA	AG	AG	AA	AG	AG	AG	AA	AA	AA	AG	AG	AA	AA	AG	AG	AA	AA	AG	AA	AG	AG	GG	AG	AG	AA	AA	AA	AA	AA	AA	AA	AA	AA	AA	AA	AA	AA	AA	AA	AA	AA	AA	AA	AA	AA	AA	AA	AA	AA	AG	AA	AA	AA	AA	AA	AA	AA	AA	AA	AA	AA	AA	AA	AA	AA	AA	AA	AG	AA	AA	AA	AA	AA	AA	AA	AA	AA	AA	AA	AA	AA	AA	AA	AA	AA	AG	AG	AA	AA	AA	AA	AA	AA	AA	AA	AA	AA	AA	AA	AA	AA	AA	AA	AA	AA	AA	AA	AA	AA	AA	AA	AA	AA	AA	AA	AA	AA	AA	AA	AA	AA	AA	AA	AA	AA	AA	AA	GG	AG	AG	AG	AG	AA	AA	AG	AA	AG	AA	AA	AA	AG	AG	AG	AG	AG	GG	AG	AG	GG	GG	AG	AG	AG	AG	AG	AG	GG	GG	AG	AG	AG	GG	AG	AG	AG	AG	AG	AG	AG	AG	AG	AG	GG	GG	AG	GG	AG	AG	AG	AG	AG	GG	AG	AG	AG	GG	AG	AG	AG	AG	AG	AG	GG	AG	AG	GG	GG	GG	AG	AG	AG	AG	AG	AG	GG	AG	AG	GG	AG	AG	AG	AG	AG	AG	AG	AG	AG	AG	AG	GG	AG	AG	AG	AG	AA	GG	GG	GG	GG	AG	AG	AG	AG	GG	GG	AG	AG	AG	AG	AG	AG	GG	GG	AG	GG	GG	AG	--	AG	AA	AA	AA	AA	AA	AG	AG	AG	AA	AA	AG	AG	AG	AA	AA	AA	AA	AG	AA	AG	AA	AA	AA	AA	AG	AG	AG	AA	AA	AG	AG	AG	AG	GG	AG	AA	AG	AG	AA	AA	AA	AA	AG	AA	AA	AG	AG	GG	GG	GG	AA	AG	AG	AG	AG	AA	GG	AG	AA	AA	AG	AG	GG	AG	AG	AG	GG	AG	AA	AG	AA	GG	AG	AG	AA	AA	AG	AA	AG	AA	GG	GG	AG	AA	AG	AA	GG	AG	AG	AA	AG	AA	AA	AA	AG	AA	AG	AA	GG	GG	AG	AG	GG	AG	GG	AA	AA	AA	AG	AA	AG	AG	AA	AA	AG	AG	AG	AG	GG	AG	AG	AG	AG	AG	AA	AG	AG	AA	AG	AA	AA	AA	AA	AG	GG	AG	AG	AG	AG	GG	AG	AA	AA	AG	AG	GG	GG	AG	AG	AG	AA	AA	AA	AA	AG	AG	AG	AG	AA	AA	AA	AA	AA	AA	AA	AA	AA	AG	AA	AA	AA	AA	AG	AG	AG	AG	AG	AG	AG	AA	AA	AA	AA	AA	AA	AA	AA	AG	AA	AA	AA	AG	AG	AG	AG	AG	AG	AG	AA	AA	AA	AA	AA	AA	AA	AG	AG	AA	AA	AA	AA	AG	AG	AG	AG	AG	AG	AG	AG	AG	AA	AA	AA	AA	AA	AA	AA	AA	AA	AG	AA	AA	AA	AA	AA	AA	AG	AG	AG	AG	AG	AG	AA	AA	AA	AA	AA	AA	AA	AA	AG	AG	AA	AA	AA	AA	AA	AG	AG	AG	AG	AG	AA	AA	AA	AA	AA	AA	AG	AG	AA	AA	AG	AG	AG	AG	AA	AA
GGaluGA002513	1	1213393	CC	CC	CC	CC	AC	CC	CC	CC	CC	AC	CC	CC	CC	CC	CC	CC	CC	CC	CC	CC	CC	CC	CC	CC	CC	AC	CC	AC	CC	CC	CC	CC	CC	CC	CC	CC	CC	CC	CC	CC	CC	CC	CC	CC	CC	CC	CC	CC	CC	CC	CC	CC	CC	CC	CC	CC	CC	CC	CC	CC	CC	CC	CC	CC	CC	CC	CC	CC	CC	CC	CC	CC	CC	CC	CC	CC	CC	CC	CC	CC	CC	CC	CC	CC	CC	CC	CC	CC	CC	CC	CC	CC	CC	CC	CC	CC	CC	CC	CC	CC	CC	CC	CC	CC	CC	CC	CC	CC	CC	CC	CC	CC	CC	CC	CC	CC	CC	CC	CC	CC	CC	CC	CC	CC	CC	CC	CC	CC	CC	CC	CC	CC	CC	CC	CC	CC	CC	CC	CC	CC	CC	CC	CC	CC	CC	CC	CC	CC	CC	CC	CC	CC	CC	CC	CC	CC	CC	CC	CC	CC	CC	CC	CC	CC	CC	CC	CC	CC	CC	CC	CC	CC	CC	CC	CC	AC	AC	CC	CC	CC	CC	AC	AC	AC	CC	CC	AC	AC	AC	AC	CC	CC	AC	CC	AC	CC	AC	AC	AC	CC	AC	AC	CC	AC	CC	CC	AC	AC	AC	AC	CC	CC	CC	CC	AC	AC	AC	AC	CC	CC	CC	AC	AC	AC	CC	CC	AC	CC	CC	AC	AC	AC	AC	CC	CC	CC	AC	CC	AC	AC	AC	AC	AC	AC	CC	CC	AC	AC	CC	AC	CC	AC	AC	AC	CC	AC	AC	CC	CC	CC	AC	CC	CC	AC	CC	CC	AC	CC	CC	AC	CC	CC	CC	AC	CC	AC	AC	AC	AC	CC	CC	AC	AC	CC	CC	CC	CC	CC	CC	CC	CC	CC	CC	CC	CC	CC	CC	CC	CC	CC	CC	CC	CC	CC	CC	CC	CC	CC	CC	CC	CC	CC	CC	CC	CC	CC	CC	CC	CC	CC	CC	CC	CC	CC	CC	CC	CC	CC	CC	CC	CC	CC	CC	CC	CC	CC	CC	CC	CC	CC	CC	CC	CC	CC	CC	CC	CC	CC	CC	CC	CC	CC	CC	CC	CC	CC	CC	CC	CC	CC	CC	CC	CC	CC	CC	CC	CC	CC	CC	CC	CC	CC	CC	CC	CC	CC	CC	CC	CC	CC	CC	CC	CC	CC	CC	CC	CC	CC	CC	CC	CC	CC	CC	CC	CC	CC	CC	CC	CC	CC	CC	CC	CC	CC	CC	CC	CC	CC	CC	CC	CC	CC	CC	CC	CC	CC	CC	CC	CC	CC	CC	CC	CC	CC	CC	CC	CC	CC	CC	CC	CC	CC	CC	CC	CC	CC	CC	CC	CC	CC	CC	CC	CC	CC	CC	CC	CC	CC	CC	CC	CC	CC	CC	CC	CC	CC	CC	CC	CC	CC	CC	CC	CC	CC	CC	CC	CC	CC	CC	CC	CC	CC	CC	CC	CC	CC	CC	CC	CC	CC	CC	CC	CC	CC	CC	CC	CC	CC	CC	CC	CC	CC	CC	CC	CC	CC	CC	CC	CC	CC	CC	CC	CC	CC	CC	CC	CC	CC	CC	CC	CC	CC	CC	CC	CC	CC	CC	CC	CC	CC	CC	CC	CC	CC	CC	CC	CC	CC	CC	CC	CC	CC	CC	CC	CC	CC	CC	CC	CC	CC	CC	CC	CC	CC	CC	CC	CC	CC	CC	CC	CC	CC	CC	CC	CC	CC	CC	CC	CC	CC	CC
GGaluGA002522	1	1228451	AG	GG	AG	AA	AG	AA	AA	AA	AA	AG	GG	AA	AA	AG	AG	AA	AA	AG	AG	AA	AA	AG	AA	AA	AA	GG	AA	AG	AG	GG	AG	AG	AG	AG	AG	AA	AG	AA	AG	AG	AG	AG	AG	AA	AA	AG	AG	AA	AG	AG	AG	AG	AG	AA	AA	AA	AA	AG	AG	GG	AG	AG	GG	AG	GG	GG	GG	GG	AG	AG	GG	AG	AG	AG	GG	AG	GG	GG	AG	GG	AG	GG	GG	AA	AG	AG	GG	GG	AG	AA	AG	AG	GG	AA	AG	AG	AG	GG	AG	AG	GG	AG	GG	AG	AG	GG	GG	AG	AG	AG	GG	AG	GG	GG	AA	GG	GG	GG	AG	AG	AG	GG	GG	AG	GG	GG	GG	AG	AG	GG	AG	AA	AG	GG	AG	GG	GG	AG	GG	AG	AG	AG	AG	AG	AG	GG	AG	AG	AG	AG	AG	GG	GG	AA	AG	AA	AG	GG	AG	GG	GG	AA	AA	AA	AA	AA	AA	AA	AG	AA	AG	AG	AG	AG	AG	GG	GG	AA	AA	AA	AG	GG	AG	AG	AG	AA	AG	AG	GG	AG	AA	AA	GG	AG	GG	AA	GG	GG	GG	AG	AG	GG	AA	AG	AG	AG	AG	AG	GG	AG	AG	AA	AA	AG	GG	AG	GG	GG	AG	AA	AG	GG	GG	GG	AG	AG	AG	AG	AG	AG	AG	AG	GG	AA	AA	AA	AG	AG	AG	GG	GG	AG	GG	GG	AG	AG	AG	AG	AG	GG	AG	GG	GG	AG	AG	AG	AG	AA	AA	AA	AG	AA	AA	GG	AG	AA	GG	AA	AA	GG	AA	AG	AG	GG	AA	AG	AG	GG	AG	AA	AG	AG	GG	AG	AG	AA	AA	AA	AA	AA	AA	AA	AA	AA	AA	AA	AA	AA	AA	AA	AA	AA	AA	AG	AA	AA	AG	AA	AA	AA	AA	AA	AA	AA	AA	AG	AA	AG	AG	AG	AA	AG	GG	AG	GG	AA	GG	GG	AG	AG	AA	AA	AA	AG	AA	AG	AA	AG	AG	AA	AG	AG	GG	AA	AG	AA	AA	AA	AA	AA	AG	AG	AG	AG	AA	AA	AG	AG	GG	AA	AG	AA	AG	AA	AA	AG	AG	AG	AG	AA	AA	AG	GG	AA	GG	AG	AG	AA	GG	AG	AG	AA	AA	AG	AG	AA	AG	AA	AG	GG	AG	AG	AG	AG	AA	GG	AG	AG	AG	AG	AG	AA	AG	AA	AG	AA	AA	AG	AA	AA	GG	AA	AG	GG	AG	GG	AG	AA	AG	AA	AA	AA	AA	AA	AA	AA	AA	AA	AA	AA	AA	AA	AA	AG	AG	GG	AG	AA	AG	AG	AG	AA	GG	AA	AA	AG	AG	AG	GG	GG	AG	AG	AG	AA	AG	AG	AA	AA	AA	AG	AA	AA	AA	GG	GG	AG	AA	AG	AA	GG	AA	AG	AG	AG	AG	AA	AA	AA	AA	AG	AA	AG	GG	AG	AG	AA	GG	GG	AA	AG	AA	AG	AG	AG	AA	AA	AG	AG	AG	AG	AG	AG	AG	AA	AA	AG	GG	AA	GG	AG	GG	GG	AG	GG	GG	GG	AG	GG	GG	AA	AA	AG	AG	AA	AA	AG	GG	AG	AG	AA	AG	AG	GG	AA	AG	AG	GG	AA	GG	AG	AG	AG	AA	AG	AA	AA	AG	GG	AG	AG	AA	AG	AA	AG	AA	AA	AA	AA	AG	AG	AG
GGaluGA002630	1	1464907	GG	GG	GG	GG	AG	GG	GG	GG	GG	AG	GG	GG	GG	GG	GG	GG	GG	GG	GG	GG	GG	GG	GG	GG	GG	AG	GG	AG	GG	GG	GG	GG	GG	GG	GG	GG	GG	GG	GG	GG	GG	GG	GG	GG	GG	GG	GG	GG	GG	GG	GG	GG	GG	GG	GG	GG	GG	GG	GG	GG	GG	GG	GG	GG	GG	GG	GG	GG	GG	GG	GG	GG	GG	GG	GG	GG	GG	GG	GG	GG	GG	GG	GG	GG	GG	GG	GG	GG	GG	GG	GG	GG	GG	GG	GG	GG	GG	GG	GG	GG	GG	GG	GG	GG	GG	GG	GG	GG	GG	GG	GG	GG	GG	GG	GG	GG	GG	GG	GG	GG	GG	GG	GG	GG	GG	GG	GG	GG	GG	GG	GG	GG	GG	GG	GG	GG	GG	GG	GG	GG	GG	GG	GG	GG	GG	GG	GG	GG	GG	GG	GG	GG	GG	GG	GG	GG	GG	GG	GG	GG	GG	GG	GG	GG	GG	GG	GG	GG	GG	GG	GG	GG	GG	GG	GG	AG	AG	GG	GG	GG	GG	AG	AG	AG	GG	GG	AG	AG	AG	AG	GG	GG	AG	GG	AG	GG	AG	AG	AG	GG	AG	AG	GG	AG	GG	GG	AG	GG	AG	AG	GG	GG	GG	GG	AG	AG	AG	AG	GG	GG	GG	AG	AG	AG	GG	GG	AG	GG	GG	AG	AG	AG	AG	GG	GG	GG	AG	GG	AG	AG	AG	AG	AG	AG	GG	GG	AG	AG	GG	AG	GG	AG	AG	AG	GG	AG	AG	GG	GG	GG	AG	GG	GG	AG	GG	GG	AG	GG	GG	AG	GG	GG	GG	AG	GG	AG	AG	AG	AG	GG	GG	AG	AG	GG	GG	GG	GG	GG	GG	GG	GG	GG	GG	GG	GG	GG	GG	GG	GG	GG	GG	GG	GG	GG	GG	GG	GG	GG	GG	GG	GG	GG	GG	GG	GG	GG	GG	GG	GG	GG	GG	GG	GG	GG	GG	GG	GG	GG	GG	GG	GG	GG	GG	GG	GG	GG	GG	GG	GG	GG	GG	GG	GG	GG	GG	GG	GG	GG	GG	GG	GG	GG	GG	GG	GG	GG	GG	GG	GG	GG	GG	GG	GG	GG	GG	GG	GG	GG	GG	GG	GG	GG	GG	GG	GG	GG	GG	GG	GG	GG	GG	GG	GG	GG	GG	GG	GG	GG	GG	GG	GG	GG	GG	GG	GG	GG	GG	GG	GG	GG	GG	GG	GG	GG	GG	GG	GG	GG	GG	GG	GG	GG	GG	GG	GG	GG	GG	GG	GG	GG	GG	GG	GG	GG	GG	GG	GG	GG	GG	GG	GG	GG	GG	GG	GG	GG	GG	GG	GG	GG	GG	GG	GG	GG	GG	GG	GG	GG	GG	GG	GG	GG	GG	GG	GG	GG	GG	GG	GG	GG	GG	GG	GG	GG	GG	GG	GG	GG	GG	GG	GG	GG	GG	GG	GG	GG	GG	GG	GG	GG	GG	GG	GG	GG	GG	GG	GG	GG	GG	GG	GG	GG	GG	GG	GG	GG	GG	GG	GG	GG	GG	GG	GG	GG	GG	GG	GG	GG	GG	GG	GG	GG	GG	GG	GG	GG	GG	GG	GG	GG	GG	GG	GG	GG	GG	GG	GG	GG	GG	GG	GG	GG	GG	GG	GG	GG	GG	GG	GG	GG	GG	GG	GG	GG	GG	GG	GG	GG	GG	GG	GG	GG	GG	GG	GG	GG	GG	GG	GG	GG	GG
GGaluGA002723	1	1682818	GG	AG	GG	GG	GG	GG	GG	GG	GG	GG	AG	AG	AG	AG	GG	GG	AG	AG	AG	GG	GG	AG	GG	GG	GG	AG	GG	GG	AG	AG	AG	AG	AG	AA	AG	AA	AA	AA	AG	AG	GG	GG	GG	GG	GG	GG	AG	GG	AG	AG	AG	AG	AG	GG	GG	GG	GG	AG	AG	AG	AG	AG	AG	AG	AG	AG	AG	AG	GG	GG	AA	AG	AG	AG	AG	GG	AG	AG	GG	AG	AG	AG	AG	GG	GG	AG	AG	AA	GG	GG	AG	AG	AA	AG	GG	AG	GG	AA	GG	GG	AG	AG	AG	AG	AG	AG	AA	AG	AG	AG	AA	GG	AG	AG	AG	AG	AG	AA	GG	AG	AG	AG	AA	AG	AA	AA	AA	GG	GG	AA	GG	AG	GG	AG	AG	AG	AG	GG	AG	AG	GG	AG	AG	GG	GG	AG	GG	AG	GG	AG	AG	AG	AA	GG	AA	GG	AG	AG	AG	AA	AA	GG	GG	GG	GG	GG	GG	AG	GG	AG	GG	GG	AG	AG	GG	AG	GG	AG	AG	AG	GG	GG	GG	GG	GG	AG	AG	AG	GG	AG	AG	AG	GG	GG	GG	AG	AG	GG	GG	AG	AG	GG	AG	AG	GG	GG	AG	GG	GG	GG	GG	AG	AG	GG	GG	AG	GG	GG	GG	AG	AG	AG	AG	GG	AG	GG	AG	GG	GG	GG	GG	GG	GG	AG	AG	AG	AG	GG	AG	GG	GG	AG	GG	AG	AG	GG	AG	AG	GG	GG	GG	GG	GG	GG	GG	AG	AG	AG	GG	AG	GG	AG	AG	GG	GG	AG	GG	GG	GG	GG	AG	GG	GG	GG	AG	GG	GG	GG	GG	AG	GG	AG	GG	AG	AG	AG	GG	GG	GG	GG	AG	AG	AG	GG	GG	AG	GG	GG	GG	GG	GG	AG	GG	AG	AG	AG	GG	GG	AG	AG	GG	GG	GG	AG	AG	GG	AG	GG	GG	GG	AG	GG	AG	GG	AG	AG	AG	GG	AG	GG	AG	AG	AG	GG	AG	GG	AG	GG	GG	AG	AA	GG	GG	AG	AG	AG	AG	AG	AG	AG	GG	GG	GG	GG	AG	AG	AA	GG	AG	AG	GG	AG	GG	AG	AG	GG	GG	GG	GG	AG	AG	AA	AG	AG	AG	GG	GG	AG	AG	AG	GG	AG	GG	GG	GG	AG	GG	AG	GG	AG	GG	AA	GG	AA	AG	GG	GG	GG	GG	GG	GG	AG	GG	AG	GG	AG	AG	GG	AG	AG	AG	AG	GG	AG	GG	GG	GG	AG	GG	AG	GG	GG	AG	AG	GG	GG	GG	GG	AG	AG	AG	AG	AG	AA	AA	AG	GG	AG	GG	GG	GG	AG	AG	AG	AG	AG	AA	GG	AG	AG	GG	GG	GG	AG	AA	GG	AG	AG	AG	GG	AG	AG	AG	AG	AG	AA	AG	AA	AG	AG	AG	AA	GG	GG	GG	AG	AG	AG	AG	GG	AG	GG	AG	AA	AA	AG	AG	AG	AG	GG	AG	AA	AA	GG	AG	AG	GG	GG	GG	GG	GG	GG	GG	AG	AG	AA	AG	AG	AG	AA	AG	AG	GG	AG	AG	AG	GG	AG	AG	AG	AG	GG	GG	AG	AG	AA	AG	GG	GG	AG	GG	AA	AG	AG	GG	AA	AG	AG	AG	GG	GG	GG	AG	GG	AG	AG	GG	AG	AA	GG	AG	AG	GG	AG	GG	GG	GG	GG	AG	AG	AG
GGaluGA002767	1	1807924	GG	GG	GG	GG	GG	GG	GG	GG	GG	GG	GG	GG	GG	GG	GG	GG	AG	GG	GG	GG	GG	GG	GG	GG	GG	GG	GG	GG	GG	GG	GG	GG	GG	AG	GG	AG	AG	AG	GG	GG	GG	GG	GG	GG	GG	GG	GG	GG	GG	AG	AG	GG	GG	GG	GG	GG	GG	GG	GG	GG	AG	AG	GG	AG	GG	GG	GG	GG	GG	GG	GG	GG	GG	GG	GG	GG	GG	GG	GG	GG	GG	GG	GG	GG	GG	GG	GG	GG	GG	GG	GG	GG	GG	AG	GG	GG	GG	GG	GG	GG	GG	GG	GG	GG	GG	GG	GG	GG	GG	GG	GG	GG	GG	GG	AG	GG	GG	GG	GG	GG	GG	GG	GG	GG	GG	GG	GG	GG	GG	GG	GG	AG	GG	GG	GG	GG	GG	GG	GG	GG	GG	GG	GG	GG	GG	GG	GG	GG	GG	GG	GG	GG	GG	GG	GG	GG	GG	GG	GG	GG	GG	GG	GG	GG	GG	GG	GG	AG	GG	AG	GG	GG	GG	GG	GG	GG	GG	AG	AG	GG	GG	GG	GG	GG	GG	AG	AG	AG	GG	AG	GG	GG	GG	GG	GG	GG	GG	GG	GG	GG	AG	GG	AG	AG	GG	GG	GG	GG	GG	GG	GG	AG	AG	GG	GG	GG	GG	GG	GG	GG	GG	GG	GG	GG	AG	GG	GG	GG	GG	GG	GG	GG	GG	AG	AG	AG	AG	GG	GG	GG	GG	GG	GG	GG	GG	GG	AG	AG	GG	GG	GG	GG	GG	GG	GG	AG	AG	AG	GG	GG	GG	GG	GG	GG	GG	AG	GG	GG	GG	GG	AG	GG	GG	GG	AG	GG	GG	GG	GG	GG	GG	GG	GG	GG	GG	AG	GG	GG	GG	GG	AG	AG	AG	GG	GG	AG	GG	GG	GG	GG	GG	AG	--	GG	AG	AG	GG	GG	AG	AG	GG	GG	GG	GG	GG	GG	GG	GG	GG	GG	GG	GG	GG	GG	GG	GG	GG	GG	GG	GG	GG	GG	GG	GG	GG	GG	GG	GG	GG	GG	GG	GG	GG	GG	GG	GG	GG	GG	GG	GG	GG	GG	GG	GG	GG	GG	GG	GG	GG	GG	GG	GG	GG	GG	GG	GG	GG	GG	GG	GG	GG	GG	GG	GG	GG	GG	GG	GG	GG	GG	GG	GG	GG	GG	GG	GG	GG	GG	GG	GG	GG	GG	GG	GG	GG	GG	GG	GG	GG	GG	GG	GG	GG	GG	GG	GG	GG	GG	GG	GG	GG	GG	GG	GG	GG	GG	GG	GG	GG	GG	GG	GG	GG	GG	GG	GG	GG	GG	GG	GG	AG	AG	AG	AG	AG	GG	GG	AG	GG	GG	GG	AG	GG	AG	AG	AG	AG	GG	GG	GG	GG	GG	GG	AG	AG	GG	AG	AG	AG	GG	AG	AG	AG	GG	GG	AG	AG	AG	AG	GG	AG	AG	GG	GG	GG	AG	AG	AG	AG	GG	AG	GG	GG	AG	AG	AG	GG	GG	AG	GG	AG	AG	AG	GG	AG	AG	GG	GG	GG	GG	GG	GG	GG	AG	AG	AG	GG	AG	GG	AG	GG	GG	GG	GG	GG	GG	GG	GG	GG	AG	AG	GG	GG	AG	AG	AG	GG	GG	GG	AG	GG	AG	GG	AG	GG	AG	GG	AG	GG	GG	GG	GG	AG	GG	AG	AG	GG	GG	AG	GG	AG	GG	GG	GG	GG	GG	GG	GG	GG	GG	GG
GGaluGA002805	1	1925535	AG	AG	AG	GG	AG	AG	GG	AG	AG	AA	AG	GG	GG	AG	AG	GG	GG	GG	GG	AG	AG	GG	AG	AG	GG	AG	GG	AG	GG	AG	GG	GG	GG	GG	GG	GG	GG	GG	GG	GG	AG	AG	AG	GG	GG	GG	GG	GG	AG	AG	AG	AG	GG	GG	GG	AG	GG	AG	GG	AG	AG	AG	AG	AG	AG	AG	AG	AG	AG	AG	GG	GG	GG	GG	AG	AG	AG	AG	AG	AG	GG	AG	AG	GG	AG	GG	AG	GG	AG	GG	GG	GG	GG	GG	AG	GG	AG	GG	AG	AG	AG	GG	AG	GG	GG	AG	GG	GG	GG	GG	GG	AG	AG	AG	GG	AG	AG	GG	AG	GG	GG	AG	GG	GG	GG	GG	GG	AG	AG	GG	AG	GG	AG	AG	GG	AG	AG	AG	GG	GG	AG	GG	GG	AG	AG	AG	AG	GG	AG	GG	GG	AG	GG	GG	GG	GG	GG	AG	AG	GG	GG	GG	GG	GG	GG	GG	GG	GG	AG	GG	AG	GG	GG	GG	AG	AG	AA	GG	GG	GG	AG	AA	AG	AG	AG	GG	AG	AG	AA	AG	GG	GG	AA	AG	AA	GG	AG	AA	AA	GG	AG	AA	GG	AG	AG	AG	AG	GG	AA	AG	AG	GG	GG	AG	AA	AG	AA	AA	AG	GG	GG	AG	AG	AA	GG	AG	AG	AG	AG	AG	AG	AG	AA	GG	GG	GG	AG	AG	AG	AA	AA	AG	AA	AG	GG	AG	AG	AG	AG	AA	AG	AA	AA	AG	AG	AG	AG	GG	GG	GG	AA	GG	GG	AA	AG	GG	AA	GG	GG	AA	GG	AG	AG	AA	GG	AG	AG	AA	AG	GG	AG	AG	AA	AG	AG	GG	GG	GG	GG	GG	GG	GG	GG	GG	GG	GG	GG	GG	GG	GG	GG	GG	GG	GG	GG	GG	AG	GG	GG	GG	GG	GG	GG	GG	GG	AG	GG	AG	AG	AG	GG	AG	AG	AG	AG	GG	AG	AG	GG	AA	GG	GG	GG	AG	GG	AG	GG	AG	AG	GG	GG	AG	AG	GG	GG	AG	GG	GG	GG	GG	AG	AG	AG	AG	GG	GG	GG	AG	AG	GG	AG	GG	AG	GG	GG	AG	AG	AG	AG	GG	GG	GG	AG	GG	AG	AG	AG	GG	AG	GG	AG	GG	AG	AA	AG	GG	AG	GG	AG	AG	AG	GG	GG	GG	GG	AG	AG	AG	AA	AA	AA	AG	AG	GG	AG	GG	GG	AG	GG	GG	AG	GG	AG	AG	AG	AG	AG	AG	AG	GG	AG	GG	AG	GG	GG	GG	GG	AG	GG	GG	GG	AG	AG	GG	GG	AG	AG	AG	AA	AG	AA	AG	AG	AG	AG	AG	GG	AA	AG	AG	AA	AG	AG	GG	GG	AA	AG	AG	AG	AG	GG	AG	AG	AG	AG	GG	AG	GG	AG	AG	AG	GG	AG	AG	AG	GG	AG	GG	GG	AA	GG	AA	AG	GG	GG	AG	AG	AG	AG	AA	GG	GG	GG	AG	GG	GG	AG	AA	AG	AA	AG	AG	AG	AG	AG	GG	AG	AG	AG	GG	AG	AG	AA	AG	AG	AG	AG	AG	AG	GG	AG	AG	AG	AG	AG	GG	AG	AA	AA	AG	AA	GG	AG	AG	AA	GG	AG	GG	AG	AG	AA	AG	GG	AG	GG	AG	AA	AG	GG	AA	AG	GG	GG	GG	GG	GG	GG	GG	GG	GG	GG
GGaluGA002963	1	2336287	AG	GG	AG	GG	AG	GG	GG	GG	GG	AG	AG	GG	GG	GG	AG	AG	AG	GG	GG	AG	AG	GG	AG	AG	AG	AG	AG	AA	GG	GG	AG	AG	AG	AG	AG	AG	AA	AG	AG	AG	GG	GG	GG	AG	AG	AG	GG	AG	GG	AG	AG	GG	GG	AG	AG	AG	AG	GG	GG	AG	AG	AG	AG	AG	GG	GG	GG	GG	GG	GG	GG	GG	GG	GG	GG	GG	GG	GG	GG	GG	AG	GG	GG	AG	GG	GG	GG	GG	GG	GG	GG	GG	GG	AG	GG	AG	GG	AG	GG	GG	GG	AG	GG	GG	GG	GG	GG	GG	GG	GG	GG	GG	GG	GG	AG	GG	GG	AG	GG	AG	AG	GG	GG	GG	GG	GG	GG	GG	GG	GG	GG	AG	GG	GG	AG	GG	GG	GG	GG	GG	GG	GG	GG	GG	GG	GG	GG	AG	GG	GG	GG	GG	GG	GG	GG	GG	GG	GG	GG	AG	AG	AA	AG	AG	AG	AG	GG	AG	AG	AG	AG	AG	GG	GG	AG	AA	AG	AA	AA	AG	AG	AG	AA	AA	AG	AA	AA	AA	AG	AA	AG	AG	AG	AG	AG	AG	AA	AG	AG	AA	AA	AG	AA	AA	AG	AG	AG	AA	AG	AA	AG	AA	AA	AG	AG	AG	AG	AG	AG	AG	AA	AA	AA	AG	AA	AG	AG	AG	AG	AA	AA	AA	AG	AA	AA	AA	AA	AG	AG	AG	AG	AG	AG	AA	AA	AG	AA	AA	AG	AG	AG	AG	AG	AA	AG	AA	AA	AA	GG	AG	AG	AG	AG	AG	AG	AA	AG	AA	AA	AG	AA	AG	AG	AG	AA	AA	AA	AG	AA	AG	AG	AG	AG	GG	GG	AG	GG	GG	AG	AG	AA	AG	AG	AG	AG	AA	GG	GG	GG	GG	AG	AA	AG	GG	AG	AG	GG	AG	AA	AA	GG	GG	AG	GG	GG	AG	AG	AG	GG	AG	GG	GG	GG	GG	GG	GG	GG	AG	AG	GG	AG	AG	AG	GG	GG	AG	GG	AG	GG	AG	GG	GG	AG	GG	AG	GG	GG	GG	GG	AG	AG	GG	AG	GG	AG	GG	GG	GG	GG	GG	GG	GG	GG	AG	AG	AG	GG	AG	GG	AG	GG	GG	GG	GG	GG	GG	GG	GG	GG	AG	GG	AG	AG	GG	AG	AG	AG	AG	GG	GG	GG	GG	GG	GG	GG	AG	GG	AG	GG	GG	GG	GG	AG	GG	AG	GG	GG	GG	GG	GG	GG	GG	GG	GG	GG	AG	AG	GG	AG	GG	GG	AG	GG	GG	GG	GG	AG	GG	AG	AG	AA	AG	AG	AG	AG	GG	GG	AG	GG	AG	GG	AG	GG	AG	AG	AG	AG	GG	GG	GG	GG	GG	GG	AG	AG	GG	AG	AG	AG	AG	AA	AG	AG	GG	GG	AG	AG	AG	AG	GG	AG	AG	GG	GG	AG	AA	AG	AA	AA	GG	AA	GG	GG	AG	AG	AG	GG	GG	AG	GG	AG	AG	AG	GG	AA	AA	AG	GG	AG	GG	AG	AG	AG	AG	AG	AG	GG	AG	GG	AG	GG	GG	GG	GG	GG	GG	GG	GG	GG	AA	AG	AG	AG	AG	AG	AG	GG	GG	GG	AG	GG	AG	GG	AG	GG	AG	GG	AG	GG	GG	GG	AG	AA	AG	AA	AG	GG	GG	AG	GG	AG	AG	AG	GG	GG	AG	AG	AG	AG	GG	GG
GGaluGA003004	1	2463631	AG	GG	AG	GG	GG	AG	GG	AG	GG	GG	GG	GG	GG	GG	AG	AG	GG	GG	GG	AA	AA	GG	AA	AA	AG	GG	AG	AG	GG	GG	AG	AG	AG	GG	AG	GG	GG	GG	AG	AG	GG	GG	GG	AG	AG	AG	GG	AG	GG	GG	GG	GG	GG	AG	AG	AA	AG	AG	GG	GG	GG	GG	GG	GG	GG	GG	GG	GG	GG	GG	GG	GG	GG	GG	GG	GG	GG	GG	GG	GG	GG	GG	GG	AG	GG	GG	GG	GG	GG	GG	GG	GG	GG	GG	GG	GG	GG	GG	GG	GG	GG	AG	GG	GG	GG	GG	GG	GG	GG	GG	GG	GG	GG	GG	GG	GG	GG	GG	GG	AG	AG	GG	GG	GG	GG	GG	GG	GG	GG	GG	GG	GG	GG	GG	GG	GG	GG	GG	GG	GG	GG	GG	GG	GG	GG	GG	GG	GG	GG	GG	GG	GG	GG	GG	GG	GG	GG	GG	GG	GG	GG	AA	AG	AG	AG	AG	GG	GG	AG	GG	AG	AG	GG	GG	AG	GG	GG	AG	AG	AG	AG	GG	AG	AG	AG	AG	GG	GG	GG	GG	AG	AG	AG	AG	GG	AG	GG	GG	GG	AG	GG	GG	AG	GG	AG	AG	GG	AA	GG	AG	AG	GG	AG	AG	GG	GG	GG	GG	AG	AG	AG	GG	GG	GG	AG	AG	GG	AG	AG	AG	AG	AG	GG	AG	AG	AG	GG	AG	GG	GG	GG	GG	GG	GG	AG	AG	GG	GG	AG	GG	AG	GG	GG	AG	AG	GG	GG	AG	GG	AG	GG	AG	AG	GG	AG	AG	GG	AA	AA	GG	AG	AG	AG	GG	AG	AG	AG	AG	AG	AG	AG	GG	GG	GG	GG	GG	GG	GG	AG	AG	AG	GG	GG	AG	AG	AG	GG	GG	GG	GG	AG	AG	AG	GG	GG	GG	GG	AG	AG	AG	GG	GG	AG	GG	GG	AG	AG	AG	GG	AG	GG	GG	GG	GG	GG	GG	GG	AG	AG	AG	AG	AG	AG	GG	GG	AG	GG	AG	GG	AG	GG	GG	AG	GG	AG	AG	GG	GG	GG	AG	AG	GG	AG	GG	AG	GG	GG	GG	GG	GG	GG	GG	GG	AG	AG	AG	GG	AG	GG	AG	GG	GG	GG	GG	GG	GG	GG	GG	GG	AG	GG	AG	AG	AG	AG	AG	AG	AG	GG	GG	GG	GG	GG	GG	GG	AG	GG	AG	AG	AG	AG	AG	AG	GG	AG	GG	GG	GG	GG	GG	GG	GG	GG	GG	GG	AG	AG	AG	AG	GG	AG	AG	AG	GG	GG	GG	AG	AG	AG	AG	AG	AG	AG	GG	GG	GG	GG	AG	AG	AG	AG	GG	GG	GG	GG	GG	GG	GG	GG	GG	AG	GG	GG	GG	GG	AG	AG	AG	AG	AG	AG	AG	GG	GG	GG	GG	GG	GG	GG	GG	AG	GG	GG	GG	AG	AG	AG	AG	AG	AG	AG	GG	GG	GG	GG	GG	GG	GG	AG	AG	GG	GG	GG	GG	AG	AG	AG	AG	AG	AG	AG	AG	AG	GG	GG	GG	GG	GG	GG	GG	GG	GG	AG	GG	GG	GG	GG	GG	GG	AG	AG	AG	AG	AG	AG	GG	GG	GG	GG	GG	GG	GG	GG	AG	AG	GG	GG	GG	GG	GG	AG	AG	AG	AG	AG	GG	GG	GG	GG	GG	GG	AG	AG	GG	GG	AG	AG	AG	AG	GG	GG
GGaluGA003111	1	2730888	AG	GG	AG	GG	AG	GG	GG	GG	GG	GG	GG	GG	GG	GG	AG	AG	GG	GG	GG	AG	AG	GG	AG	AG	AG	GG	AG	AG	GG	GG	AG	AG	AG	GG	AG	GG	GG	GG	AG	AG	GG	GG	GG	AG	AG	AG	GG	AG	GG	GG	GG	GG	GG	AG	AG	AG	AG	GG	GG	GG	GG	GG	GG	GG	GG	GG	GG	GG	GG	GG	GG	GG	GG	GG	GG	GG	GG	GG	GG	GG	GG	GG	GG	AG	GG	GG	GG	GG	GG	GG	GG	GG	GG	GG	GG	GG	GG	GG	GG	GG	GG	AG	GG	GG	GG	GG	GG	GG	GG	GG	GG	GG	GG	GG	GG	GG	GG	GG	GG	AG	AG	GG	GG	GG	GG	GG	GG	GG	GG	GG	GG	GG	GG	GG	GG	GG	GG	GG	GG	GG	GG	GG	GG	GG	GG	GG	GG	GG	GG	GG	GG	GG	GG	GG	GG	GG	GG	GG	GG	GG	GG	AA	AG	AG	AG	AG	GG	GG	AG	GG	AG	AG	GG	GG	AG	GG	GG	AG	AG	AG	AG	GG	AG	AG	AG	AG	GG	GG	GG	GG	AG	AG	AG	AG	GG	AG	GG	GG	AG	AG	GG	GG	AG	GG	AG	AG	GG	AA	GG	AG	AG	GG	AG	AG	GG	GG	GG	GG	AG	AG	AG	GG	GG	GG	AG	AG	GG	AG	AG	AG	AG	AG	GG	AG	AG	AG	GG	AG	GG	GG	GG	GG	GG	GG	AG	AG	GG	GG	AG	GG	AG	GG	GG	AG	GG	GG	GG	AG	GG	AG	GG	AG	AG	GG	AG	AG	GG	AA	AA	GG	AG	AG	AG	GG	AG	AG	AG	AG	AG	AG	AG	GG	GG	GG	GG	GG	GG	GG	AG	AG	AG	GG	GG	AG	AG	AG	GG	GG	GG	GG	AG	AG	AG	GG	GG	GG	GG	AG	AG	AG	GG	GG	AG	GG	GG	AG	AG	AG	GG	AG	GG	GG	GG	GG	GG	GG	GG	AG	AG	GG	AG	AG	AG	GG	GG	AG	GG	AG	GG	AG	GG	GG	AG	GG	AG	GG	GG	GG	GG	AG	AG	GG	AG	GG	AG	GG	GG	GG	GG	GG	GG	GG	GG	AG	AG	AG	GG	AG	GG	AG	GG	GG	GG	GG	GG	GG	GG	GG	GG	AG	GG	AG	AG	GG	AG	AG	AG	AG	GG	GG	GG	GG	GG	GG	GG	AG	GG	AG	GG	GG	GG	GG	AG	GG	AG	GG	GG	GG	GG	GG	GG	GG	GG	GG	GG	AG	AG	GG	AG	GG	GG	AG	GG	GG	GG	GG	AG	GG	AG	AG	AG	GG	GG	GG	GG	GG	GG	GG	GG	AG	GG	GG	GG	GG	GG	GG	GG	GG	GG	GG	GG	GG	GG	GG	GG	GG	GG	GG	GG	AG	AG	GG	GG	GG	GG	GG	GG	GG	GG	GG	GG	GG	GG	GG	AG	AG	GG	AG	AG	GG	AG	GG	GG	GG	GG	GG	GG	GG	GG	GG	GG	GG	GG	GG	AG	AG	AG	GG	AG	GG	AG	AG	AG	GG	GG	GG	GG	GG	GG	GG	GG	GG	GG	GG	GG	GG	GG	GG	GG	AG	GG	AG	AG	GG	GG	GG	GG	GG	GG	GG	GG	GG	GG	GG	GG	GG	GG	GG	GG	GG	GG	AG	AG	AG	AG	GG	GG	GG	GG	GG	GG	AG	AG	GG	GG	AG	AG	AG	AG	GG	GG
GGaluGA003142	1	2813719	AC	AA	AC	AA	AC	AA	AA	AA	AA	AC	AA	AC	AC	AA	AC	CC	AC	AC	AC	AC	AC	AA	AC	AC	AC	AC	AC	CC	AC	AA	AC	AC	AC	AA	AC	AA	AA	AA	AC	AC	AC	AC	AC	AC	AC	AC	AA	AC	AA	AA	AA	AA	AA	AC	AC	AC	AC	AA	AA	AC	AA	AA	AA	AA	AA	AA	AA	AA	AA	AA	AA	AA	AA	AA	AA	AA	AA	AA	AA	AA	AA	AA	AA	AC	AA	AA	AA	AA	AA	AC	AC	AC	AA	AA	AA	AA	AA	AA	AA	AA	AA	AC	AA	AA	AA	AA	AA	AA	AA	AA	AA	AA	AA	AA	AA	AA	AA	AA	AA	AC	AC	AA	AA	AA	AA	AA	AA	AA	AA	AA	AA	AA	AA	AA	AA	AA	AA	AA	AA	AA	AA	AC	AC	AA	AA	AA	AA	AA	AA	AA	AA	AA	AA	AC	AA	AC	AA	AA	AA	AA	AA	CC	AC	AC	AC	CC	AC	AA	AC	AA	AC	AC	AA	AA	CC	AC	CC	AC	AC	AC	AC	AC	CC	CC	AC	AC	AC	AC	AC	AC	AC	AC	AC	AC	AC	AC	AC	CC	CC	AC	AC	AC	AC	AC	AC	AC	AC	CC	AC	CC	AC	AC	AC	AC	AC	AC	AC	AC	AC	AC	AC	AC	AC	CC	AC	AC	AC	AC	AC	CC	CC	CC	AC	AC	AC	AC	AC	AC	AC	AC	AC	AC	CC	AC	AC	CC	AC	AC	AC	AC	AC	AC	AC	CC	AC	AC	AC	AC	AC	AC	AC	AC	AC	CC	CC	AC	AC	CC	CC	AC	AC	AC	AC	CC	AC	CC	CC	AC	CC	AC	AC	AC	AC	AA	AA	AA	AC	AC	CC	CC	AC	AA	AA	CC	CC	AC	AC	AC	AC	AC	CC	AC	--	AA	AA	AA	AA	CC	AC	AC	AC	AC	CC	AA	AA	AC	AC	AC	AA	AC	AA	AA	AA	AA	AA	AA	AA	AC	AC	AA	AC	AC	AC	AA	AA	AC	AA	AC	AA	AC	AA	AA	AC	AA	AC	AA	AA	AA	AA	AC	AC	AA	AC	AA	AC	AA	AA	AA	AA	AA	AA	AA	AA	AC	AC	AC	AA	AC	AA	AC	AA	AA	AA	AA	AA	AA	AA	AA	AA	AC	AA	AC	AC	AA	AC	AC	AC	AC	AA	AA	AA	AA	AA	AA	AA	AC	AA	AC	AA	AA	AA	AA	AC	AA	AC	AA	AA	AA	AA	AA	AA	AA	AA	AA	AA	AC	AC	AA	AC	AA	AC	CC	AA	AA	AC	AC	CC	AC	AC	AC	AC	AA	AA	AA	AA	AA	AA	AA	AA	AC	AA	AA	AA	AA	AA	AA	AA	AA	AA	AA	AA	AA	AA	AA	AA	AA	AA	AA	AA	AC	AC	AA	AA	AA	AA	AA	AA	AA	AA	AA	AA	AA	AA	AA	AC	AC	AA	AC	AC	AA	AC	AA	AA	AA	AA	AA	AA	AA	AA	AA	AA	AA	AA	AA	AC	AC	AC	AA	AC	AA	AC	AC	AC	AA	AA	AA	AA	AA	AA	AA	AA	AA	AA	AA	AA	AA	AA	AA	AA	AC	AA	AC	AC	AA	AA	AA	AA	AA	AA	AA	AA	AA	AA	AA	AA	AA	AA	AA	AA	AA	AA	AC	AC	AC	AC	AA	AA	AA	AA	AA	AA	AC	CC	AC	AC	CC	CC	CC	AC	AA	AC
GGaluGA003207	1	3021060	AG	AG	AG	AA	AA	AA	AA	AA	AA	AA	GG	AA	AA	AG	AG	AA	AA	AA	AA	AA	AA	AA	AA	AA	AA	AA	AA	AA	AA	AG	AA	AA	AA	AA	AA	AA	AG	AA	AA	AA	AG	AG	AG	AA	AA	AA	AA	AA	AG	AG	AG	AG	AA	AA	AA	AA	AA	AA	AA	AG	AG	AG	GG	AG	AG	AG	AG	AG	AG	AG	AA	AA	AA	AA	AG	AG	AG	AG	AG	AG	AG	AG	AG	AA	AG	AA	AG	AA	AG	AA	AA	AA	AA	AA	AG	AG	AG	AG	AG	AG	AG	AA	AG	AA	AA	AG	AA	AA	AA	AA	AA	AG	AG	AG	AA	AG	AG	AG	AG	AA	AA	AG	AA	AA	AA	AA	AA	AG	AG	AA	AG	AA	AG	AG	AG	AG	AG	AG	AA	AA	AG	AA	AA	AG	AG	AG	AG	AG	AG	AA	AA	AG	AA	AA	AA	AA	AA	AG	AG	AG	AG	AA	AA	AA	AA	AA	AA	AA	AG	AA	AG	AA	AA	AA	AA	AG	AA	AA	AA	AA	AG	AG	AA	AA	AG	AA	AA	AA	AG	AA	AA	AA	AG	AG	AG	AA	AG	AA	AA	AG	AA	AG	AA	AA	AG	AG	AA	AA	AG	AA	AG	AA	AA	AG	AG	AA	AG	AG	AG	AA	AG	AG	AG	AA	AA	AG	AA	AG	AG	AA	AA	AA	AG	AA	AA	AA	AA	AG	AA	AG	AG	AA	AA	AG	AG	AA	AA	AA	AG	AG	AG	AG	AG	AA	AG	AA	AA	AA	AA	AA	AG	AA	AA	AA	AA	AA	AG	AA	AA	AG	AA	AG	AG	AA	AA	AA	AA	AG	AA	AA	AG	AA	AG	AA	AA	AA	AA	AA	AA	AA	AA	AA	AA	AA	AA	AA	AA	AA	AA	AA	AA	AA	AA	AA	AA	AA	AG	AA	AA	AA	AA	AA	AA	AA	AA	AG	AA	AG	AA	AG	AA	AG	AG	AG	AG	AA	AA	AG	AA	AG	AA	AA	AA	AG	AA	AG	AA	AG	AG	AA	AA	AG	AG	AA	AA	AA	AA	AA	AA	AG	AG	AG	AG	AG	AA	AA	AA	AG	AG	AA	AG	AG	AG	AA	AA	AG	AG	AG	AG	AA	AA	AA	AA	AA	AG	AG	AG	AA	AG	AA	AG	AA	AG	AG	AG	AG	AG	AA	AG	AG	AG	AA	AA	AA	AA	AG	AG	AG	AG	AG	AG	AA	AA	AA	AG	AA	AA	AG	AA	AA	AG	AA	AG	AG	AG	AG	AG	AA	AG	AA	AA	AA	AA	AA	AA	AA	AA	AA	AA	AA	AA	AA	AA	AA	AA	AG	AG	AA	AG	AG	AG	AA	AG	AA	AA	AA	AA	AG	AG	AG	AG	AG	AG	AA	AA	AG	AA	AA	AA	AG	AA	AA	AA	AG	AG	AA	AA	AA	AA	AG	AA	AA	AG	AG	AG	AA	AA	AA	AA	AG	AA	AG	AG	AA	AA	AA	AG	AG	AA	AG	AA	AA	AA	AG	AA	AA	AG	AG	AG	AG	AG	AG	AG	AA	AA	AA	AG	AA	AG	AA	AG	AG	AG	AG	AG	AG	AG	AG	AG	AA	AA	AG	AG	AA	AA	AA	AG	AG	AG	AA	AG	AA	AG	AA	AG	AA	AG	AA	AG	AG	AG	AG	AA	AG	AA	AA	AG	AG	AA	AG	AA	AA	AA	AA	AA	AA	AA	AA	AA	AA	AA
GGaluGA003263	1	3156567	CC	AC	CC	CC	CC	CC	CC	CC	CC	CC	CC	AC	AC	AC	CC	CC	CC	AC	AC	CC	CC	AC	CC	CC	CC	AC	CC	CC	AC	AC	AC	AC	AC	AC	AC	AC	CC	AC	AC	AC	CC	CC	CC	CC	CC	CC	AC	CC	AC	CC	CC	AC	AC	CC	CC	CC	CC	AC	AC	CC	CC	CC	CC	CC	CC	CC	CC	CC	CC	CC	AC	AC	AC	AC	CC	CC	CC	CC	CC	CC	CC	CC	CC	CC	CC	AC	CC	AC	CC	CC	CC	CC	AC	CC	CC	CC	CC	CC	CC	CC	CC	CC	CC	AC	AC	CC	AC	AC	AC	AC	AC	CC	CC	CC	CC	CC	CC	CC	CC	CC	CC	CC	AC	AC	AC	AC	AC	CC	CC	AC	CC	CC	CC	CC	CC	CC	CC	CC	AC	AC	CC	CC	CC	CC	CC	CC	CC	CC	CC	AC	AC	CC	AC	CC	AC	CC	AC	CC	CC	CC	CC	CC	CC	CC	CC	CC	CC	CC	CC	CC	CC	CC	CC	AC	CC	CC	CC	CC	CC	AC	CC	CC	CC	CC	CC	CC	CC	CC	CC	CC	AC	AC	CC	CC	CC	AC	CC	CC	CC	CC	CC	CC	CC	CC	CC	CC	AC	CC	CC	CC	CC	CC	CC	CC	CC	AC	CC	CC	CC	AC	CC	CC	CC	CC	CC	CC	AC	CC	CC	CC	CC	CC	CC	CC	CC	CC	CC	CC	AC	CC	CC	AC	CC	CC	CC	CC	CC	CC	CC	CC	CC	CC	CC	CC	CC	CC	CC	CC	CC	AC	CC	AC	AC	CC	CC	CC	CC	CC	CC	CC	CC	CC	CC	CC	CC	CC	CC	CC	CC	AC	CC	AC	CC	AC	AC	CC	CC	CC	CC	CC	CC	CC	CC	CC	CC	CC	CC	CC	CC	CC	CC	CC	CC	AC	CC	CC	CC	CC	CC	CC	CC	CC	CC	AC	AC	CC	AC	CC	AC	CC	AC	CC	AC	CC	AC	AC	AA	CC	AC	CC	AC	AC	AC	CC	CC	CC	AC	CC	CC	AC	AA	CC	CC	AC	AC	AC	AC	AC	AC	CC	CC	CC	CC	CC	AC	AC	AA	CC	AC	AC	CC	CC	CC	AC	AC	CC	CC	CC	CC	AC	AC	AA	AA	AC	AC	CC	CC	AC	AC	AC	CC	AC	CC	CC	CC	CC	CC	AC	CC	AC	CC	AA	AC	AA	AC	CC	CC	CC	CC	CC	CC	AC	AC	AC	CC	AC	AC	CC	AC	CC	AC	AC	CC	AC	CC	CC	CC	AC	CC	AC	CC	CC	AC	AC	CC	CC	CC	CC	AC	AC	CC	CC	CC	AC	AC	AC	CC	CC	CC	CC	CC	CC	AC	CC	CC	CC	AC	CC	AC	AC	CC	CC	CC	CC	AC	CC	CC	CC	CC	CC	CC	CC	CC	AC	AC	AC	CC	AC	CC	AC	CC	AC	CC	CC	CC	CC	CC	CC	CC	CC	CC	CC	AC	AC	AC	CC	AC	AC	CC	CC	CC	AC	AC	CC	CC	CC	CC	CC	CC	CC	CC	CC	CC	CC	CC	AC	AC	CC	AC	AC	AC	AC	CC	AC	AC	AC	CC	AC	AC	CC	CC	CC	CC	CC	CC	AC	AC	CC	CC	CC	CC	AC	AC	CC	CC	AC	AC	CC	AC	CC	CC	CC	CC	CC	CC	CC	CC	AC	AC	CC	CC	AC	CC	AC	CC	CC	CC	CC	AC	AC	AC
GGaluGA003338	1	3442740	GG	AG	GG	GG	AG	GG	GG	GG	AG	GG	GG	AG	AG	AG	GG	GG	AG	AG	AG	GG	GG	AG	GG	GG	GG	AG	GG	GG	AG	AG	AG	AG	AG	AA	AG	AA	AG	AA	AG	AG	GG	GG	GG	GG	GG	GG	AG	GG	AG	AG	AG	AG	AG	GG	GG	GG	GG	AG	AG	GG	AG	AG	GG	AG	GG	GG	GG	GG	GG	GG	AG	AG	AG	AG	GG	GG	GG	GG	GG	GG	GG	GG	GG	GG	GG	AG	GG	AG	GG	GG	GG	GG	AG	AG	GG	GG	GG	GG	GG	GG	GG	GG	GG	AG	AG	GG	AG	AG	AG	AG	AG	GG	GG	GG	AG	GG	GG	GG	GG	GG	GG	GG	AG	AG	AG	AG	AG	GG	GG	AG	GG	AG	GG	GG	GG	GG	GG	GG	AG	AG	GG	GG	GG	GG	GG	GG	GG	GG	GG	AG	AG	GG	AG	GG	AG	GG	AG	GG	GG	GG	GG	GG	GG	GG	GG	GG	GG	AG	GG	AG	GG	GG	GG	AG	GG	GG	GG	AG	AG	AG	GG	GG	GG	GG	GG	AG	AG	AG	GG	AG	AG	AG	GG	GG	GG	AG	GG	GG	GG	GG	AG	GG	AG	AG	GG	GG	AG	GG	GG	GG	GG	AG	AG	GG	GG	AG	GG	GG	GG	AG	GG	GG	GG	GG	AG	GG	AG	GG	GG	GG	GG	GG	GG	AG	AG	AG	AG	GG	AG	GG	GG	AG	GG	GG	GG	GG	AG	AG	GG	GG	GG	GG	GG	GG	GG	GG	AG	AG	GG	AG	GG	AG	AG	GG	GG	AG	GG	GG	GG	GG	AG	GG	GG	GG	AG	GG	GG	GG	GG	AG	GG	AG	GG	AG	AG	AG	GG	GG	GG	GG	AG	AG	AG	GG	GG	AG	GG	GG	GG	GG	GG	AG	--	AG	AG	AG	GG	GG	AG	AG	GG	GG	GG	AG	AG	GG	AG	GG	AG	GG	AG	GG	AG	GG	AG	AG	AA	GG	AG	GG	AG	AG	AG	GG	GG	GG	AG	GG	GG	AG	AA	GG	GG	AG	AG	AG	AG	AG	AG	GG	GG	GG	GG	GG	AG	AG	AA	GG	AG	AG	GG	GG	GG	AG	AG	GG	GG	GG	GG	AG	AG	AA	AA	AG	AG	GG	GG	AG	AG	AG	GG	AG	GG	GG	GG	GG	GG	AG	GG	AG	GG	AA	AG	AA	AG	GG	GG	GG	GG	GG	GG	AG	AG	AG	GG	AG	AG	GG	AG	GG	AG	AG	GG	AG	GG	GG	GG	AG	AG	AG	GG	GG	AG	AG	GG	GG	GG	GG	AG	AG	AG	AG	AG	AA	AA	AG	GG	AG	GG	GG	GG	AG	AG	AG	AG	AG	AA	GG	AG	AG	GG	GG	GG	AG	AA	GG	AG	AG	AG	GG	AG	AG	AG	AG	AG	AA	AG	AG	AA	AG	AG	AA	GG	GG	GG	AG	AG	AG	AG	GG	AG	GG	AG	AA	AA	AG	AG	AG	AG	GG	AG	AA	AG	GG	AG	AG	GG	GG	GG	GG	GG	GG	GG	AG	AG	AA	AG	AG	AG	AA	AG	AG	GG	AG	AG	AG	GG	AG	AG	AG	AG	GG	GG	AG	AG	AA	AG	GG	GG	AG	GG	AA	AG	AG	GG	AA	AG	AG	AG	AG	GG	GG	AG	GG	AG	AG	GG	AG	AA	GG	AG	AG	GG	AG	GG	GG	GG	GG	AG	AG	AG
GGaluGA003359	1	3500156	AG	GG	AG	GG	GG	GG	GG	GG	AG	GG	AG	GG	GG	GG	AG	AG	AG	GG	GG	AG	AG	GG	AG	AG	AG	GG	AG	AG	GG	GG	AG	AG	AG	AG	AG	AG	AA	AG	AG	AG	GG	GG	GG	AG	AG	AG	GG	AG	GG	AG	AG	GG	GG	AG	AG	AG	AG	GG	GG	AG	AG	AG	AG	AG	AG	GG	AG	AG	GG	GG	GG	GG	GG	GG	AG	GG	AG	AG	GG	AG	AA	AG	AG	AG	GG	GG	AG	AG	GG	GG	AG	AG	AG	AG	GG	AG	GG	AA	GG	AG	AG	AA	AG	GG	GG	AG	AG	GG	GG	AG	AG	GG	AG	AG	AG	AG	AG	AA	GG	AA	AA	AG	AG	GG	AG	AG	AG	GG	GG	AG	GG	AG	AG	AG	AG	AG	AG	GG	GG	GG	GG	AG	AG	GG	GG	AG	AG	AG	GG	GG	GG	AG	GG	AG	AG	GG	GG	AG	AG	AA	AA	AA	AG	AG	AG	AG	GG	AG	AG	AG	AG	AG	AG	GG	AG	AG	GG	AA	AA	AG	AG	GG	AG	AG	AG	AA	AG	AG	GG	AG	AG	AG	AG	AG	GG	AG	AG	GG	AG	AA	AG	GG	AA	AG	AG	AG	GG	AA	GG	AG	AG	AG	AA	AG	GG	GG	GG	GG	AG	AG	AA	AG	AG	GG	AA	AG	GG	AG	AG	AG	AG	AG	GG	AA	AA	AA	AG	AG	GG	GG	GG	GG	AG	AG	AA	AG	AG	AG	AG	GG	AG	GG	GG	AG	GG	GG	AG	AA	GG	AG	GG	AG	AG	GG	GG	AA	GG	AA	AA	GG	AA	GG	AG	GG	AA	AG	AG	--	AG	GG	AG	GG	GG	GG	GG	AG	AG	GG	AG	AG	AA	AG	AG	AG	AG	AA	GG	GG	GG	GG	AG	AA	AG	GG	AG	AG	GG	AG	AA	AA	GG	GG	AG	GG	GG	AG	AG	AG	GG	AG	GG	GG	GG	GG	GG	GG	GG	AG	AG	GG	AG	AG	AG	GG	GG	AG	GG	AG	GG	AG	GG	GG	AG	GG	AG	GG	GG	GG	GG	AG	AG	GG	AG	GG	AG	GG	GG	GG	GG	GG	GG	GG	GG	AG	AG	AG	GG	AG	GG	AG	GG	GG	GG	GG	GG	GG	GG	GG	GG	AG	GG	AG	AG	GG	AG	AG	AG	AG	GG	GG	GG	GG	GG	GG	GG	AG	GG	AG	GG	GG	GG	GG	AG	GG	AG	GG	GG	GG	GG	GG	GG	GG	GG	GG	GG	AG	AG	GG	AG	GG	GG	AG	GG	GG	GG	GG	AG	GG	AG	AG	AA	AG	AG	AG	AG	GG	GG	AG	GG	AG	GG	AG	GG	AG	AG	AG	AG	GG	GG	GG	GG	GG	GG	AG	AG	GG	AG	AG	AG	AG	AA	AG	AG	GG	GG	AG	AG	GG	AG	GG	AG	AG	GG	GG	AG	AA	AG	AA	AA	GG	AA	GG	GG	AG	AG	AG	GG	GG	AG	GG	AG	AG	GG	GG	AA	AA	AG	GG	AG	GG	AG	AG	AG	AG	AG	AG	GG	AG	GG	AG	GG	GG	GG	GG	GG	GG	GG	GG	GG	AA	AG	AG	AG	AG	AG	AG	GG	GG	GG	AG	GG	AG	GG	AG	GG	AG	GG	AG	GG	AG	GG	AG	AA	AG	AA	AG	GG	GG	AG	GG	AG	AG	AG	GG	GG	AG	AG	AG	AG	GG	GG
GGaluGA003372	1	3574979	AC	AC	AC	AA	AC	AA	AA	AA	AA	AA	AA	CC	CC	AC	AC	CC	CC	CC	CC	AC	AC	AC	AC	AC	AC	AC	AC	AC	CC	AC	CC	CC	CC	CC	CC	CC	AC	CC	CC	CC	AC	AC	AC	AC	AC	AC	AC	AC	AC	AC	AC	AC	AC	AC	AC	AC	AC	AC	AC	AC	AC	AC	AA	AC	AC	AA	AC	AC	AA	AA	AC	AC	AC	AC	AC	AA	AC	AC	AA	AC	AC	AC	AC	AC	AA	AC	AC	CC	AA	AC	CC	CC	CC	AC	AA	AA	AA	AC	AA	AC	AC	CC	AC	AC	AC	AC	CC	AC	AC	CC	CC	AA	AC	AC	AC	AC	AC	AC	AA	CC	CC	AC	CC	AC	CC	CC	CC	AA	AA	CC	AA	AC	AC	AC	AA	AC	AC	AA	AC	AC	AA	CC	CC	AA	AA	AC	AC	AA	AA	AC	AC	AC	AC	CC	CC	AC	AC	AC	AC	AC	AC	CC	AC	AC	AC	CC	AC	AC	AC	AC	AC	AC	AC	AC	CC	AA	AC	CC	CC	CC	AC	AA	AC	AC	AC	CC	AC	AC	AA	AC	CC	CC	AC	AC	AA	CC	AA	AC	CC	AC	AC	AA	CC	AC	AC	AC	AC	CC	AA	AC	AC	AC	CC	AC	AA	AC	AA	AA	AC	CC	AC	AA	AA	AC	CC	AC	AC	AC	AC	AC	AC	AC	AA	CC	CC	CC	AC	AC	AC	AA	AA	AC	CC	AA	AC	CC	AC	AC	AC	AA	AC	AA	AA	AC	AA	AA	AC	CC	AC	CC	AA	CC	CC	AC	AC	CC	AA	CC	CC	AA	CC	AA	AC	AC	CC	AC	AC	AC	AC	AC	AC	AC	AA	AC	AC	AC	CC	AC	CC	CC	CC	AC	AC	CC	CC	CC	AC	AC	AC	AC	CC	CC	CC	AC	AC	AC	AA	CC	CC	CC	AC	AC	CC	AC	AC	AC	CC	AC	AC	AC	AC	AA	AC	AA	AC	AC	CC	AC	CC	AA	CC	CC	CC	AA	AA	AC	AC	AC	AA	CC	CC	AA	AC	AC	CC	AC	AC	AC	AC	AC	AC	AA	AC	AA	CC	AC	CC	AA	AC	AC	AA	AA	AA	CC	CC	AC	AA	AC	AA	CC	AC	CC	CC	AC	AC	AA	AC	AC	AC	CC	AA	CC	AC	AA	AC	AC	AC	CC	AA	AC	AA	CC	AC	CC	AC	AC	AA	AC	AA	AA	AA	AC	CC	AC	AC	AC	AC	AA	AC	AA	AC	AC	AA	AC	AA	AC	AC	AC	CC	AC	AC	CC	AC	AC	AC	AC	CC	AC	CC	CC	CC	AC	AC	CC	CC	AC	AA	AC	AA	AC	AA	AC	AC	AC	AC	AC	CC	AA	AC	AC	AA	AA	AA	AC	CC	AA	AC	AC	AC	AC	CC	AC	AC	AC	AC	CC	AC	AC	CC	AC	AC	CC	AA	AA	AC	CC	AC	CC	CC	AA	CC	AA	AC	CC	CC	AC	AC	AC	AC	AA	AC	CC	AC	AA	CC	CC	AC	AA	AC	AA	AC	AC	AC	AC	AC	CC	AC	AC	AC	CC	AC	AC	AA	AC	AC	AC	AA	AC	AC	CC	AC	AC	AC	AC	AC	CC	AC	AA	AA	AC	AA	CC	AC	AC	AA	CC	AC	AC	AC	AC	AA	AC	CC	AC	CC	AC	AA	AC	CC	AA	AC	CC	CC	CC	AC	CC	CC	CC	CC	AC	CC
GGaluGA003394	1	3715316	AG	GG	AG	GG	AG	GG	GG	GG	GG	GG	GG	GG	GG	GG	AG	AG	GG	GG	GG	AG	AG	GG	AG	AG	AG	GG	AG	AG	GG	GG	AG	AG	AG	GG	AG	GG	GG	GG	AG	AG	GG	GG	GG	AG	AG	AG	GG	AG	GG	GG	GG	GG	GG	AG	AG	AG	AG	GG	GG	GG	GG	GG	GG	GG	AG	GG	AG	AG	GG	GG	GG	GG	GG	GG	AG	GG	AG	AG	GG	GG	AG	AG	AG	AG	GG	GG	AG	AG	GG	GG	AG	AG	AG	GG	GG	GG	GG	AG	GG	AG	AG	AA	AG	GG	GG	AG	AG	GG	GG	AG	AG	GG	AG	AG	GG	AG	AG	AG	GG	AA	AA	AG	AG	GG	AG	AG	AG	GG	GG	AG	GG	GG	AG	AG	GG	AG	AG	GG	GG	GG	GG	AG	AG	GG	GG	AG	AG	GG	GG	GG	GG	AG	GG	AG	AG	GG	GG	AG	AG	AG	AG	AA	AG	AG	AG	AG	GG	GG	AG	GG	AG	AG	AG	GG	AG	GG	GG	AG	AG	AG	AG	GG	AG	AG	AG	AG	GG	GG	GG	GG	AG	AG	AG	AG	GG	AG	GG	GG	AG	AG	GG	GG	AG	GG	AG	AG	GG	AA	GG	AG	AG	GG	AG	AG	GG	GG	GG	GG	AG	AG	AG	GG	GG	GG	AG	AG	GG	AG	AG	AG	AG	AG	GG	AG	AG	AG	GG	AG	GG	GG	GG	GG	AG	GG	AG	AG	GG	GG	AG	GG	AG	GG	GG	AG	GG	GG	GG	AG	GG	AG	GG	AG	AG	GG	GG	AG	GG	AA	AA	GG	AG	GG	AG	GG	AG	AG	AG	AG	AG	GG	AG	GG	GG	GG	GG	GG	AG	GG	AG	AG	AG	GG	GG	AG	AG	AG	GG	GG	GG	GG	AG	AG	AG	GG	GG	GG	GG	AG	AG	AG	GG	GG	AG	GG	GG	AG	AG	AG	GG	AG	GG	GG	GG	GG	GG	GG	GG	AG	AG	GG	AG	AG	AG	GG	GG	AG	GG	AG	GG	AG	GG	GG	AG	GG	AG	GG	GG	GG	GG	AG	AG	GG	AG	GG	AG	GG	GG	GG	GG	GG	GG	GG	GG	AG	AG	AG	GG	AG	GG	AG	GG	GG	GG	GG	GG	GG	GG	GG	GG	AG	GG	AG	AG	GG	AG	AG	AG	AG	GG	GG	GG	GG	GG	GG	GG	AG	GG	AG	GG	GG	GG	GG	AG	GG	AG	GG	GG	GG	GG	GG	GG	GG	GG	GG	GG	AG	AG	GG	AG	GG	GG	AG	GG	GG	GG	GG	AG	GG	AG	AG	AG	GG	GG	GG	GG	GG	GG	GG	GG	AG	GG	GG	GG	GG	GG	GG	GG	GG	GG	GG	GG	GG	GG	GG	GG	GG	GG	GG	GG	AG	AG	GG	GG	GG	GG	GG	GG	GG	GG	GG	GG	GG	GG	GG	AG	AG	GG	AG	AG	GG	AG	GG	GG	GG	GG	GG	GG	GG	GG	GG	GG	GG	GG	GG	AG	AG	AG	GG	AG	GG	AG	AG	AG	GG	GG	GG	GG	GG	GG	GG	GG	GG	GG	GG	GG	GG	GG	GG	GG	AG	GG	AG	AG	GG	GG	GG	GG	GG	GG	GG	GG	GG	GG	GG	GG	GG	GG	GG	GG	GG	GG	AG	AG	AG	AG	GG	GG	GG	GG	GG	GG	AG	AG	GG	GG	AG	AG	AG	AG	GG	GG
GGaluGA003398	1	3752225	GG	GG	GG	GG	AG	--	GG	AG	GG	GG	GG	GG	GG	GG	GG	GG	GG	GG	GG	AG	AG	GG	AG	AG	GG	AG	GG	AG	GG	GG	GG	GG	GG	GG	GG	GG	GG	GG	GG	GG	GG	GG	GG	GG	GG	GG	GG	GG	GG	GG	GG	GG	GG	GG	GG	AG	GG	AG	GG	GG	GG	GG	GG	GG	GG	GG	GG	GG	GG	GG	GG	GG	GG	GG	GG	GG	GG	GG	GG	GG	GG	GG	GG	GG	GG	GG	GG	GG	GG	GG	GG	GG	GG	GG	GG	GG	GG	GG	GG	GG	GG	GG	GG	GG	GG	GG	GG	GG	GG	GG	GG	GG	GG	GG	GG	GG	GG	GG	GG	GG	GG	GG	GG	GG	GG	GG	GG	GG	GG	GG	GG	GG	GG	GG	GG	GG	GG	GG	GG	GG	GG	GG	GG	GG	GG	GG	GG	GG	GG	GG	GG	GG	GG	GG	GG	GG	GG	GG	GG	GG	GG	GG	GG	GG	GG	GG	GG	GG	GG	GG	GG	GG	GG	GG	GG	AG	AG	GG	GG	GG	GG	AG	AG	AG	GG	GG	AG	AG	AG	AG	GG	GG	GG	GG	AG	GG	AG	AG	GG	GG	AG	AG	GG	AG	GG	GG	AG	GG	AG	AG	GG	AG	GG	GG	AG	AG	AG	AG	GG	GG	GG	AG	AG	--	GG	GG	AG	GG	GG	AG	AG	AG	AG	GG	GG	GG	AG	GG	AG	AG	AG	AG	GG	AG	GG	GG	AG	AG	GG	AG	GG	AG	AG	AG	AG	AG	AG	GG	GG	GG	AG	GG	GG	AG	AG	GG	AG	GG	GG	AG	GG	AG	GG	--	GG	AG	AG	GG	AG	AG	GG	AG	AG	GG	GG	GG	GG	GG	GG	GG	GG	GG	GG	GG	GG	GG	GG	GG	GG	GG	GG	GG	GG	GG	GG	GG	GG	GG	GG	GG	GG	GG	GG	GG	GG	GG	GG	GG	GG	GG	GG	GG	GG	GG	GG	GG	GG	GG	GG	AG	GG	GG	GG	GG	GG	GG	GG	GG	GG	GG	GG	GG	GG	GG	GG	AG	GG	GG	GG	GG	GG	GG	GG	GG	GG	GG	GG	GG	GG	GG	GG	GG	GG	GG	GG	GG	GG	GG	GG	GG	GG	GG	GG	GG	GG	GG	GG	GG	GG	GG	GG	GG	GG	AG	GG	GG	GG	GG	GG	GG	GG	GG	GG	GG	GG	GG	GG	GG	AG	AG	AG	AG	GG	GG	GG	GG	GG	GG	GG	GG	GG	GG	GG	GG	GG	GG	GG	AG	GG	GG	--	GG	AG	GG	GG	GG	GG	AG	GG	GG	GG	AG	AG	GG	GG	GG	GG	AG	AG	GG	AG	GG	GG	GG	GG	GG	GG	GG	GG	GG	AG	GG	GG	GG	GG	AG	AG	AG	AG	GG	GG	AG	GG	GG	GG	GG	GG	GG	GG	GG	AG	GG	GG	GG	GG	GG	AG	GG	GG	AG	GG	GG	GG	GG	GG	GG	GG	GG	AG	AG	GG	GG	GG	GG	GG	GG	GG	AG	GG	AG	GG	GG	GG	GG	GG	GG	GG	GG	GG	GG	GG	GG	AG	GG	GG	GG	GG	GG	GG	GG	AG	GG	GG	AG	AG	GG	GG	GG	GG	GG	GG	GG	GG	AG	AG	GG	GG	GG	GG	GG	AG	GG	GG	GG	GG	GG	GG	GG	GG	GG	GG	GG	GG	GG	GG	GG	GG	GG	GG	GG	GG
GGaluGA003444	1	3912335	GG	AG	GG	AA	GG	AG	AA	AG	AG	GG	GG	AG	AG	AG	GG	GG	GG	AG	AG	GG	GG	AA	GG	GG	AG	AG	AG	GG	AG	AG	AG	AG	AG	AG	AG	AG	GG	AG	AG	AG	GG	GG	GG	AG	AG	AG	AA	AG	AG	GG	GG	AG	AA	AG	AG	GG	AG	AG	AA	GG	GG	GG	GG	GG	GG	AG	GG	GG	AG	AG	AA	AA	AA	AA	GG	AG	GG	GG	AG	AG	GG	GG	GG	AG	AG	AA	GG	AG	AG	AG	GG	GG	AG	AG	AG	AG	AG	GG	AG	GG	GG	GG	GG	AA	AA	GG	AG	AA	AA	AG	AG	AG	GG	GG	AG	GG	GG	GG	AG	GG	GG	GG	AG	AA	AG	AG	AG	AG	AG	AG	AG	AG	GG	GG	AG	GG	GG	AG	AA	AA	AG	GG	GG	AG	AG	GG	GG	AG	AG	AA	AA	GG	AA	GG	AG	AG	AA	GG	GG	GG	GG	GG	AG	AG	AG	GG	AG	AG	GG	AG	GG	AG	AG	AA	GG	GG	GG	GG	GG	AG	GG	GG	GG	GG	GG	GG	GG	GG	GG	GG	AG	AG	GG	GG	GG	AG	GG	GG	GG	GG	GG	GG	GG	GG	GG	GG	AG	GG	GG	GG	GG	GG	GG	GG	GG	AG	GG	GG	GG	AG	GG	GG	GG	GG	GG	GG	AG	GG	GG	GG	GG	GG	GG	GG	GG	GG	GG	GG	AG	GG	GG	AG	GG	GG	GG	GG	GG	GG	GG	GG	GG	GG	GG	GG	GG	GG	GG	GG	AG	AG	GG	AG	AG	GG	GG	GG	GG	GG	GG	GG	GG	GG	GG	GG	GG	GG	GG	GG	GG	AG	GG	AG	GG	AG	AG	AG	GG	AG	GG	GG	GG	AG	AG	GG	GG	GG	AG	AG	AG	AG	GG	GG	GG	AA	AG	AG	AG	GG	GG	GG	AG	AG	GG	AA	AA	GG	AG	GG	AA	GG	AA	AG	AG	AG	AG	AA	AA	GG	AG	GG	AG	AG	AG	AG	AG	GG	AG	GG	AG	AG	AA	AG	GG	AA	AG	AG	AA	AA	AA	GG	GG	AG	GG	AG	AG	AA	AA	AG	AG	AA	AG	AG	AG	AG	AG	GG	AG	GG	AG	AG	AA	AA	AA	AA	AG	AG	AA	AA	AG	AG	AG	AG	GG	GG	GG	GG	GG	AG	AG	AG	AG	AA	AA	AA	AA	GG	AG	GG	GG	GG	GG	AG	AG	AA	GG	AA	AA	AG	AA	AG	AG	AA	AA	AG	AG	GG	GG	AG	AG	AA	GG	AG	AG	AA	AG	AG	GG	GG	AG	AG	GG	GG	GG	AG	AG	AG	AG	GG	GG	GG	GG	GG	AG	GG	GG	GG	AG	GG	AG	AG	GG	AG	AG	AG	AG	GG	GG	GG	GG	GG	GG	GG	GG	AG	AG	AG	GG	AG	AG	AG	GG	AG	AG	AG	GG	GG	GG	GG	GG	GG	GG	GG	AG	AG	AG	GG	AG	AG	GG	GG	AG	AG	AG	AG	GG	GG	GG	GG	GG	GG	GG	GG	GG	GG	GG	AG	AG	GG	AG	AG	AG	AG	GG	AG	AG	AG	AG	AG	AG	GG	GG	GG	GG	GG	GG	AG	AG	GG	GG	GG	GG	AG	AG	GG	GG	AG	AG	AG	AG	AG	GG	GG	GG	GG	GG	GG	GG	AG	AG	GG	GG	AG	GG	AG	AG	AG	GG	GG	AG	AA	AG
GGaluGA003457	1	3944440	GG	GG	GG	AA	AG	AG	AA	AG	AG	GG	GG	GG	GG	GG	GG	GG	AG	GG	GG	GG	GG	AG	GG	GG	AG	GG	AG	GG	GG	GG	GG	GG	GG	AG	GG	AG	AG	AG	GG	GG	GG	GG	GG	AG	AG	AG	AG	AG	GG	AG	AG	GG	AG	AG	AG	GG	AG	GG	AG	GG	AG	AG	GG	AG	GG	AG	GG	GG	AG	AG	AG	AG	AG	AG	GG	AG	GG	GG	AG	AG	GG	GG	GG	AG	AG	AG	GG	GG	AG	AG	GG	GG	GG	AA	AG	AG	AG	GG	AG	GG	GG	GG	GG	AG	AG	GG	GG	AG	AG	GG	GG	AG	GG	GG	AA	GG	GG	GG	AG	GG	GG	GG	GG	AG	GG	GG	GG	AG	AG	GG	AG	AA	GG	GG	AG	GG	GG	AG	AG	AG	AG	GG	GG	AG	AG	GG	GG	AG	AG	AG	AG	GG	AG	GG	GG	AG	AG	GG	GG	GG	GG	GG	AG	AG	AG	GG	AG	AA	GG	AA	GG	AG	AG	AG	GG	GG	GG	AG	AG	GG	GG	GG	GG	GG	GG	AG	AG	AG	GG	AG	GG	GG	GG	GG	GG	GG	GG	GG	GG	GG	AG	GG	AG	AG	GG	GG	GG	GG	GG	GG	GG	AG	AG	GG	GG	GG	GG	GG	GG	GG	GG	GG	GG	GG	AG	GG	GG	GG	GG	GG	GG	GG	GG	AG	AG	AG	AG	GG	GG	GG	GG	GG	GG	GG	GG	GG	AG	AG	GG	GG	GG	GG	GG	GG	GG	GG	AG	AG	AG	GG	GG	GG	GG	GG	GG	AG	GG	GG	GG	GG	AG	GG	GG	GG	AG	GG	GG	GG	GG	GG	GG	GG	GG	GG	GG	AA	GG	AG	GG	GG	AG	AA	AA	GG	GG	AG	AG	AG	AG	AG	GG	AG	GG	AG	AA	AA	AG	GG	AG	AG	AG	AG	GG	AG	AG	GG	GG	GG	AG	GG	AG	AG	GG	AG	GG	AG	GG	GG	GG	GG	GG	GG	GG	AG	AG	GG	AG	GG	AG	GG	GG	AG	GG	AG	GG	GG	AG	AG	AG	GG	GG	AG	GG	AG	GG	AG	GG	AG	GG	AG	AG	AG	AG	GG	GG	GG	AG	GG	AG	GG	AG	GG	GG	AG	GG	AG	AG	AG	GG	GG	AG	GG	GG	GG	GG	GG	GG	GG	AG	GG	AG	GG	AG	GG	AG	GG	AG	GG	GG	GG	GG	GG	GG	AG	GG	AG	AG	AG	AG	AG	GG	AG	AG	GG	AG	GG	GG	GG	GG	AG	GG	GG	GG	AG	AG	AG	GG	GG	GG	GG	AG	AG	AG	AG	AG	GG	AG	AG	GG	GG	GG	AG	GG	AG	AG	AG	AG	GG	GG	GG	GG	AG	AG	AA	AG	GG	AG	AG	AG	GG	AG	AG	AG	GG	GG	AG	AG	GG	AG	GG	AG	AG	AG	AA	GG	AG	AG	AG	AG	GG	AG	GG	GG	AG	AG	AG	GG	GG	AG	GG	AA	AG	GG	AG	AG	AG	GG	GG	GG	GG	GG	GG	GG	AG	AG	AG	GG	AG	GG	AG	GG	AG	GG	GG	GG	GG	AG	GG	GG	AG	AG	GG	GG	AG	AG	AG	GG	GG	GG	AG	GG	AG	GG	AG	GG	AG	GG	AA	GG	AA	GG	GG	AG	GG	AG	AG	GG	GG	AG	GG	AG	GG	GG	GG	AG	GG	GG	GG	GG	AG	GG
GGaluGA003476	1	4030863	AA	AA	AA	AG	AG	AG	AG	AG	GG	GG	AG	AA	AA	AA	AA	AA	AA	AA	AA	AG	AG	AA	AG	AG	AA	AG	AG	AG	AA	AA	AA	AA	AA	AA	AA	AA	AG	AA	AA	AA	AA	AA	AA	AA	AA	AA	AA	AA	AA	AA	AA	AA	AA	AA	AA	AG	AA	AG	AA	AG	AA	AA	AG	AA	AA	AG	AA	AA	AG	AG	AG	AG	AG	AG	AA	AG	AA	AA	AG	AG	AG	AA	AA	AG	AG	AG	AA	AA	AG	AG	AA	AA	AA	AG	AG	GG	AG	AG	AG	AA	AA	AA	AA	AG	AG	AA	AA	AG	AG	AA	AA	AG	AA	AA	AG	AA	AA	AG	AG	AA	AA	AA	AA	AG	AA	AA	AA	AG	AG	AA	AG	AG	AA	AA	GG	AA	AA	AG	AG	AG	AG	AA	AA	AG	AG	AA	AA	GG	AG	AG	AG	AA	AG	AA	AA	AG	AG	AA	AA	AG	AG	AA	AA	AA	AA	AA	AA	AA	AA	AA	AA	AA	AG	AA	AA	GG	AG	AA	AA	AA	AA	AG	AG	AG	AA	AA	AG	AG	AG	AG	AA	AA	AA	AA	AG	AA	GG	AG	AA	AG	AG	AG	AA	AG	AA	AA	AG	AA	AG	AG	AA	AG	AA	AA	AG	AG	AG	AG	AA	AA	AG	GG	GG	AG	AA	AA	AG	AA	AA	AG	AG	AG	AG	AA	AA	AA	AG	AA	AG	AG	AG	AG	AA	GG	AG	AA	AG	AG	AA	AG	AA	AG	AG	AG	AG	AG	AG	AA	AA	AA	AG	AA	AA	AG	AG	AA	AG	AA	AA	AG	AA	AG	AA	AG	AA	AG	AG	AA	AG	AG	AA	AG	AG	AG	AG	AG	AA	AG	AA	AA	AA	AG	AG	AA	AA	AA	AG	AG	AG	AG	AA	AA	AA	AG	AG	AG	AG	AA	AA	AA	AG	AG	AA	AA	AA	AA	AA	AA	AA	AA	AA	AA	AA	AA	AA	AA	AA	AA	AA	AG	AA	AA	AA	AA	AA	AA	AA	AA	AA	AA	AA	AA	AA	AA	AA	AG	AA	AA	AA	AA	AA	AA	AA	AA	AA	AA	AA	AA	AA	AA	AA	AA	AA	AA	AA	AA	AA	AA	AA	AA	AA	AA	AA	AA	AA	AA	AA	AA	AA	AA	AA	AA	AA	AG	AA	AA	AA	AA	AA	AA	AA	AA	AA	AA	AA	AA	AA	AA	AG	AG	AG	AG	AA	AA	AA	AA	AA	AA	AA	AA	AA	AA	AA	AA	AA	AA	AA	AG	AA	AA	AG	AA	AG	AA	AA	AA	AA	AG	AA	AA	AA	AG	AG	AA	AA	AA	AA	AG	AG	AA	AG	AG	AA	AG	AG	AG	AA	AG	AA	AA	AG	AA	AA	AA	AA	AG	AG	AG	AG	AA	AA	AG	AG	AA	AA	AA	AG	AA	AA	AA	AG	AA	AA	AA	AA	AA	AG	AA	AA	AG	AA	AG	AA	AA	AA	AG	AA	AA	AG	AG	AA	AA	AA	AA	AA	AA	AA	AG	AA	AG	AA	AA	AA	AG	AG	AA	AA	AG	AA	AA	AA	AA	AG	AA	AA	AA	AA	AA	AA	AA	AG	AA	AA	AG	AG	AA	AA	AG	AG	AG	AG	AA	AA	AG	AG	AA	AA	AA	AA	AA	AG	AA	AA	AA	AA	AG	AG	AA	AA	AG	AG	AA	AA	AA	AA	AA	AA	AA	AA	AA	AA
GGaluGA003516	1	4123619	AG	AG	AG	GG	GG	GG	GG	GG	AG	GG	AG	AG	AG	AG	AG	AG	GG	AG	AG	AG	AG	AG	AG	AG	AG	AG	AG	AG	AG	AG	AA	AA	AA	AG	AA	AG	AG	AG	AA	AA	GG	GG	GG	AG	AG	AG	AG	AG	AG	GG	GG	AG	AG	AG	AG	AG	AG	AG	AG	AG	GG	GG	AG	GG	AG	GG	AG	AG	GG	GG	AG	AG	AG	AG	AG	GG	AG	AG	GG	GG	AA	AG	AG	AG	GG	AG	AG	AA	GG	GG	AG	AG	AA	GG	GG	AG	GG	AA	GG	AG	AG	AA	AG	AG	AG	AG	AA	AG	AG	AA	AA	GG	AG	AG	GG	AG	AG	AA	GG	AA	AA	AG	AA	AG	AA	AA	AA	GG	GG	AA	GG	GG	AG	AG	AG	AG	AG	GG	AG	AG	GG	AG	AG	GG	GG	AG	AG	AG	GG	AG	AG	AG	AG	AG	AA	GG	AG	AG	AG	AA	AA	AA	AG	AG	AG	AG	GG	GG	AG	GG	AG	AG	AG	AG	AG	AG	GG	AG	AG	AA	AG	GG	AG	AG	AG	AG	GG	GG	GG	GG	AA	AA	AG	AG	GG	AA	AG	GG	AG	AA	GG	GG	AG	GG	AG	AG	AG	AA	GG	AG	AG	GG	AG	AG	GG	AG	GG	GG	AG	AA	AA	AG	AG	GG	AG	AG	AG	AG	AG	AG	AG	AG	GG	AG	AG	AG	GG	AG	AG	GG	GG	AG	AG	AG	AA	AG	GG	GG	AG	GG	AG	GG	GG	AG	GG	GG	GG	AG	GG	AA	GG	AA	AA	GG	GG	AG	GG	AA	AA	GG	AG	GG	AG	GG	AG	AG	AG	AG	AG	AG	AG	AG	GG	AG	AG	GG	AG	GG	AG	AG	AG	GG	GG	AG	AG	AG	GG	GG	GG	GG	AG	AG	AG	AG	GG	GG	GG	AG	AG	AG	GG	GG	AG	AG	AG	AG	AA	AG	AG	AG	AG	GG	AG	GG	AG	AG	AA	AG	AA	GG	AA	AA	AA	GG	GG	AG	GG	AG	GG	AA	AA	GG	AG	AG	AA	AG	AG	AG	AG	AG	AG	GG	AG	GG	AA	AG	AA	GG	AG	AG	GG	GG	GG	AA	AA	AG	GG	AG	GG	AA	AG	AA	AA	AG	AG	GG	AG	AG	AG	AA	GG	AA	AG	GG	AG	AG	AG	AA	GG	AG	GG	AA	AG	AA	AG	AG	GG	AG	GG	GG	GG	AG	AA	AG	AG	AG	AG	GG	AG	GG	AG	AG	AG	AG	GG	AG	AG	AG	AA	AG	GG	AA	AG	AG	GG	GG	AG	GG	AA	AA	AG	GG	GG	AG	AG	AG	GG	GG	GG	AG	GG	GG	AG	GG	GG	GG	AG	GG	AG	AG	GG	GG	GG	GG	AG	GG	GG	GG	GG	AG	AG	GG	GG	AG	AG	AG	GG	AG	AG	AG	GG	AG	GG	GG	AG	AG	GG	AG	AG	GG	AG	GG	AG	AG	AG	GG	AG	AG	GG	GG	GG	AG	AG	GG	AG	AG	AG	GG	AG	GG	AG	AG	AG	GG	GG	AG	AG	GG	AG	AG	AG	AG	GG	AG	AG	AG	GG	AG	AG	AG	GG	AG	AG	GG	GG	AG	AG	GG	GG	GG	GG	AG	AG	GG	GG	AG	AG	GG	AG	GG	GG	AG	AG	AG	AG	GG	GG	AG	AG	GG	GG	AA	AG	AG	GG	AA	AG	AG	AA	AG	AG
GGaluGA003528	1	4172127	AG	AG	AG	AG	AG	GG	AG	GG	AA	GG	AG	AG	AG	AG	AG	AG	GG	AG	AG	AG	AG	AG	AG	AG	AG	AG	AA	AG	AG	AG	AA	AA	AA	AG	AA	AG	AG	AG	AA	AA	GG	GG	GG	AG	AG	AG	AG	AG	AG	GG	GG	AG	AG	AG	AG	AG	AG	AG	AG	AG	GG	GG	AG	--	AG	AG	AG	AG	AG	AG	AA	AA	AA	AA	AG	AG	AG	AG	AG	AG	AA	AG	AG	AA	AG	AA	AG	AA	AG	AG	AG	AG	AA	AG	AG	AA	AG	AA	AG	AG	AG	AA	AG	AA	AA	AG	AA	AA	AA	AA	AA	AG	AG	AG	AG	AG	AG	AA	AG	AA	AA	AG	AA	AA	AA	AA	AA	AG	AG	AA	AG	AG	AG	AG	AA	AG	AG	AG	AA	AA	AG	AG	AG	AG	AG	AG	AG	AA	AG	AA	AA	AG	AA	AG	AA	AG	AA	AG	AG	AA	AA	AA	AG	AG	AG	AG	GG	GG	AG	GG	AG	AG	AA	AG	AG	AG	GG	AG	AG	AA	AG	GG	AG	AG	AG	AG	GG	GG	GG	GG	AA	AA	AG	AG	GG	AA	AG	GG	AG	AA	GG	--	AG	GG	AG	AG	AG	AA	GG	AG	AG	GG	AG	AG	GG	AG	GG	GG	AG	AA	AA	AG	AG	GG	AG	AG	AG	AG	AG	AG	AG	AG	GG	AG	AG	AG	GG	AG	AG	GG	GG	AG	AG	AG	AA	AG	GG	GG	AG	GG	AG	GG	GG	AG	GG	GG	GG	AG	GG	AA	GG	AA	AA	GG	GG	AG	GG	AA	AA	GG	AG	GG	AG	GG	AG	AG	AG	AG	AG	AG	AG	AG	GG	AG	AG	AG	AG	AG	AG	AG	AG	AG	AG	AG	AG	AG	AG	AG	AG	AG	AG	AG	AG	AA	AG	AG	AG	AG	AG	AG	AG	AG	AG	AG	AG	AG	AA	AG	AG	AG	AG	GG	AG	GG	AG	AG	AA	AG	AA	GG	AA	AA	AA	GG	GG	AG	GG	AG	GG	AA	AA	GG	AG	AG	AA	AG	AG	AG	AG	AG	AG	GG	AG	GG	AA	AG	AA	GG	AG	AG	GG	GG	GG	AA	AA	AG	GG	AG	GG	AA	AG	AA	AA	AG	AG	GG	AG	AG	AG	AA	GG	AA	AG	GG	AG	AG	AG	AA	GG	AG	GG	AA	AG	AA	AG	AG	GG	AG	GG	GG	GG	AG	AA	AG	AG	AG	AG	GG	AG	GG	AG	AG	AG	AG	GG	AG	AG	AG	AA	AG	GG	AA	AG	AG	GG	GG	AG	GG	AA	AA	AG	GG	GG	AG	AG	AG	GG	GG	GG	AG	GG	GG	AG	GG	GG	GG	AG	GG	AG	AG	GG	GG	GG	GG	AG	GG	GG	GG	GG	AG	AG	GG	GG	AG	AG	AG	GG	AG	AG	AG	GG	AG	GG	GG	AG	AG	GG	AG	AG	GG	AG	GG	AG	AG	AG	GG	AG	AG	GG	GG	GG	AG	AG	GG	AG	AG	AG	GG	AG	GG	AG	AG	AG	GG	GG	AG	AG	GG	AG	AG	AG	AG	GG	AG	AG	AG	--	AG	AG	AG	GG	AG	AG	GG	GG	AG	AG	GG	GG	GG	GG	AG	AG	GG	GG	AG	AG	GG	AG	GG	GG	AG	AG	AG	AG	GG	GG	AG	AG	GG	GG	AA	AG	AG	GG	AA	AG	AG	AA	AG	AG
GGaluGA003553	1	4267832	AG	AG	AG	AG	AA	AA	AG	AA	GG	AA	AG	AG	AG	AG	AG	AG	AA	AG	AG	AG	AG	AG	AG	AG	AG	AG	GG	AG	AG	AG	GG	GG	GG	AG	GG	AG	AG	AG	GG	GG	AA	AA	AA	AG	AG	AG	AG	AG	AG	AA	AA	AG	AG	AG	AG	AG	AG	AG	AG	AG	AA	AA	AG	AA	AG	AG	AG	AG	AG	AG	GG	GG	GG	GG	AG	AG	AG	AG	AG	AG	GG	AG	AG	GG	AG	GG	AG	GG	AG	AG	AG	AG	GG	AG	AG	GG	AG	GG	AG	AG	AG	GG	AG	GG	GG	AG	GG	GG	GG	GG	GG	AG	AG	AG	AG	AG	AG	GG	AG	GG	GG	AG	GG	GG	GG	GG	GG	AG	AG	GG	AG	AG	AG	AG	GG	AG	AG	AG	GG	GG	AG	AG	AG	AG	AG	AG	AG	GG	AG	GG	GG	AG	GG	AG	GG	AG	GG	AG	AG	GG	GG	GG	AG	AG	AG	AG	AA	AA	AG	AA	AG	AG	GG	AG	AG	AG	AA	AG	AG	GG	AG	AA	AG	AG	AG	AG	AA	AA	AA	AA	GG	GG	AG	AG	AA	GG	AG	AA	AG	GG	AA	AA	AG	AA	AG	AG	AG	GG	AA	AG	AG	AA	AG	AG	AA	AG	AA	AA	GG	GG	GG	AG	AG	AA	AG	AG	AG	AG	AG	AG	AG	AG	AA	AG	AG	AG	AA	AG	AG	AA	AA	AG	AG	AG	GG	AG	AA	AA	AG	AA	AG	AA	AA	AG	AA	AA	AA	AG	AA	GG	AA	GG	GG	AA	AA	AG	AA	GG	GG	AA	AG	AA	AG	AA	AG	AG	AG	AG	AG	AG	AG	AG	AA	AG	AG	AG	AG	AG	AG	AG	AG	AG	AG	AG	AG	AG	AG	AG	AG	AG	AG	AG	AG	GG	AG	AG	AG	AG	AG	AG	AG	AG	AG	AG	AG	AG	GG	AG	AG	AG	AG	AA	AG	AA	AG	AG	GG	AG	GG	AA	GG	GG	GG	AA	AA	AG	AA	AG	AA	GG	GG	AA	AG	AG	GG	AG	AG	AG	AG	AG	AG	AA	AG	AA	GG	AG	GG	AA	AG	AG	AA	AA	AA	GG	GG	AG	AA	AG	AA	GG	AG	GG	GG	AG	AG	AA	AG	AG	AG	GG	AA	GG	AG	AA	AG	AG	AG	GG	AA	AG	AA	GG	AG	GG	AG	AG	AA	AG	AA	AA	AA	AG	GG	AG	AG	AG	AG	AA	AG	AA	AG	AG	AG	AG	AA	AG	AG	AG	GG	AG	AA	GG	AG	AG	AA	AA	AG	AA	GG	GG	AG	AA	AA	AG	AG	AG	AA	AA	AA	AG	AA	AA	AG	AA	AA	AA	AG	AA	AG	AG	AA	AA	AA	AA	AG	AA	AA	AA	AA	AG	AG	AA	AA	AG	AG	AG	AA	AG	AG	AG	AA	AG	AA	AA	AG	AG	AA	AG	AG	AA	AG	AA	AG	AG	AG	AA	AG	AG	AA	AA	AA	AG	AG	AA	AG	AG	AG	AA	AG	AA	AG	AG	AG	AA	AA	AG	AG	AA	AG	AG	AG	AG	AA	AG	AG	AG	AA	AG	AG	AG	AA	AG	AG	AA	AA	AG	AG	AA	AA	AA	AA	AG	AG	AA	AA	AG	AG	AA	AG	AA	AA	AG	AG	AG	AG	AA	AA	AG	AG	AA	AA	GG	AG	AG	AA	GG	AG	AG	GG	AG	AG
GGaluGA003591	1	4388103	AA	AG	AA	AG	GG	AG	AG	AG	AG	AG	AA	AG	AG	AA	AA	AG	AG	GG	GG	AG	AG	AG	AG	AG	GG	GG	AG	GG	GG	AG	GG	GG	AG	AG	AG	AA	AA	AA	AG	AG	AG	AG	AG	GG	GG	GG	AG	GG	AA	AA	AA	AA	AG	GG	GG	AG	GG	AA	AG	AG	AA	AA	AA	AA	AG	AA	AG	AG	AA	AA	AG	AG	AG	AG	AG	AA	AG	AG	AA	AA	AG	AG	AG	AA	AA	AG	AG	GG	AA	AG	GG	GG	GG	AA	AA	AA	AA	AG	AA	AG	AG	AG	AG	AG	AG	AG	GG	AG	AG	GG	GG	AA	AG	AG	AA	AG	AG	AG	AA	AG	AG	AG	GG	AG	GG	GG	GG	AA	AA	GG	AA	AA	AG	AG	AA	AG	AG	AA	AG	AG	AA	GG	GG	AA	AG	AG	AG	AA	AA	AG	AG	AG	AG	GG	GG	AG	AG	AG	AG	AG	AG	AG	AG	AG	AG	GG	GG	AG	AG	AG	AG	AG	AG	GG	GG	AG	GG	AG	AG	AG	AG	AG	AG	AG	AG	AG	AG	AG	AG	AG	AG	AG	AG	AG	AG	AG	AG	GG	GG	AG	AG	AG	AG	AG	AG	AG	AG	AG	AG	AG	AG	AG	AG	AG	AG	AG	AG	AG	AG	AG	AG	AG	AG	GG	AG	AG	AG	AG	AG	AG	AG	AG	AG	AG	AG	AG	AG	AG	AG	AG	AG	AG	GG	AG	AG	GG	AG	AG	AG	AG	AG	AG	AG	AG	AG	AG	AG	AG	GG	AG	AG	AG	AG	GG	GG	AG	AG	AG	AG	AG	AG	AG	AG	GG	AG	AG	AG	AG	AG	AG	AG	AG	AG	GG	GG	AA	GG	AG	GG	GG	AG	AA	AA	GG	GG	AG	AG	AG	AG	AG	GG	AG	GG	AG	AA	AA	AA	GG	AG	AG	AG	AG	GG	AG	AG	AG	AG	AG	AG	AG	AG	AG	AA	AG	AG	AG	AG	AG	AG	AA	AG	AG	AG	AG	AG	AG	AG	AG	AG	AG	AG	AG	AG	AG	AG	AA	AG	AG	AG	AG	AG	AG	AG	AG	AG	AG	AG	AG	AG	AG	AG	AG	AG	AG	AG	AG	AG	AG	AG	AG	AG	AA	AA	AG	AG	AG	AG	AG	AG	AG	AG	AG	AG	AA	AG	AG	AG	AG	AG	AA	AG	AG	AG	AG	AG	AG	AG	AG	AA	AA	AA	AA	AG	AG	AG	AG	AG	AG	AG	AG	AG	AG	AG	AG	AG	AG	AG	AA	AG	AG	AG	AG	AA	AG	GG	GG	GG	AG	AG	AG	AG	AA	AA	AA	AA	AA	AG	AA	AA	AG	AA	AG	AG	AG	AG	AG	AG	AG	AA	AA	AA	AG	AG	AG	AA	AA	AA	AA	AA	AG	AG	AA	AG	AG	AG	AG	AG	AG	AG	AG	AA	AA	AG	AG	AG	AG	AA	AG	AG	AA	AG	AG	AG	AG	AG	AG	AG	AG	AA	AA	AG	AA	AA	AG	AG	AG	AG	AA	AG	AA	AG	AG	AG	AG	AG	AG	AG	AG	AG	AA	AA	AA	AA	AA	AA	AA	AG	AA	AA	AG	AA	AG	AG	AA	AA	AG	AG	AG	AG	AG	AG	AG	AG	AA	AA	AA	AA	AG	AA	AG	AA	AG	AG	AG	AG	AG	AG	AG	AG	AG	AG	GG	GG	GG	GG	GG	GG	GG	GG	GG	AG
GGaluGA003595	1	4427115	GG	GG	GG	AG	AA	AG	AG	AG	AG	AG	GG	AG	AG	GG	GG	AG	AG	AG	AG	GG	GG	AG	GG	GG	AG	AG	GG	AG	AG	GG	GG	GG	GG	GG	GG	GG	GG	GG	GG	GG	AG	AG	AG	AG	AG	AG	AG	AG	GG	GG	GG	GG	AG	AG	AG	GG	AG	GG	AG	AG	GG	GG	GG	GG	GG	GG	GG	GG	GG	GG	GG	GG	GG	GG	GG	GG	GG	GG	GG	GG	GG	GG	GG	GG	GG	GG	GG	GG	GG	AG	AG	AG	GG	GG	GG	GG	GG	GG	GG	GG	GG	GG	GG	GG	GG	GG	GG	GG	GG	GG	GG	GG	GG	GG	GG	GG	GG	GG	GG	GG	GG	GG	GG	GG	GG	GG	GG	GG	GG	GG	GG	GG	GG	GG	GG	GG	GG	GG	GG	GG	GG	AG	AG	GG	GG	GG	GG	GG	GG	GG	GG	GG	GG	AG	GG	AG	GG	GG	GG	GG	GG	GG	AG	AG	AG	AG	AA	AG	GG	AG	GG	AG	GG	AG	AG	AG	AA	GG	GG	GG	GG	AG	AG	AG	GG	GG	AG	AG	GG	AG	GG	GG	GG	GG	AG	GG	AG	AA	AG	GG	AG	AG	GG	AG	GG	GG	AG	GG	GG	AG	GG	AG	GG	GG	AG	AG	AG	AG	GG	GG	GG	AG	AG	AA	GG	GG	AG	GG	GG	AG	AG	AG	AG	GG	GG	GG	AG	GG	AG	AG	AG	AG	AG	AG	GG	AG	AG	AG	GG	AG	GG	AG	AG	AG	AG	AG	AG	GG	AA	GG	AG	GG	GG	AA	AA	GG	AG	GG	GG	AG	GG	AG	GG	AA	GG	AG	AG	GG	AG	AG	GG	AG	AG	AG	AG	GG	AG	AG	AG	AG	GG	GG	GG	AG	AG	GG	AG	AG	AG	AG	AG	GG	AG	GG	GG	GG	GG	AG	GG	GG	AG	AG	AG	AG	AG	GG	GG	GG	AG	GG	AG	AG	GG	AG	GG	AG	GG	GG	GG	GG	GG	GG	GG	AG	AG	GG	AG	GG	AG	GG	GG	AG	GG	AG	GG	GG	AG	AG	AG	GG	GG	AG	GG	AG	GG	AG	GG	AG	GG	AG	AG	AG	AG	GG	GG	GG	AG	GG	AG	GG	AG	GG	GG	AG	GG	AG	AG	AG	GG	GG	AG	GG	GG	GG	GG	GG	GG	GG	AG	GG	AG	GG	AG	GG	AG	GG	AG	GG	GG	GG	GG	GG	GG	AG	GG	AG	AG	AG	AG	AG	GG	AG	AG	GG	AG	GG	GG	GG	GG	AG	AG	GG	GG	AG	AA	AA	AG	AG	GG	GG	GG	GG	GG	GG	GG	GG	AG	GG	GG	GG	GG	AG	GG	AG	AG	AG	GG	AG	GG	GG	GG	AG	AG	AG	GG	GG	GG	GG	GG	GG	GG	GG	AG	GG	GG	GG	AG	GG	GG	GG	GG	GG	AG	AG	GG	GG	GG	GG	GG	GG	GG	AG	GG	GG	GG	AG	GG	GG	GG	GG	AG	GG	GG	AG	GG	GG	GG	GG	GG	GG	GG	GG	GG	AG	AG	GG	GG	AG	GG	GG	GG	GG	GG	GG	GG	GG	AG	GG	GG	GG	GG	GG	GG	GG	GG	GG	GG	AG	AG	AG	AG	GG	GG	GG	GG	GG	GG	AG	GG	AG	GG	GG	GG	GG	GG	AG	AG	GG	GG	AG	AG	GG	AG	AG	AA	GG	AG	AG	GG	AG	AG
GGaluGA003636	1	4571052	AG	AG	AG	AG	GG	AG	AG	AG	AA	AG	GG	GG	GG	GG	AG	AG	GG	AG	AG	AA	AA	GG	AA	AA	AG	AG	AA	AG	AG	AG	AA	AA	AG	AG	AA	GG	GG	GG	AA	AA	GG	GG	GG	AG	AG	AG	GG	AG	GG	GG	GG	GG	GG	AG	AG	AA	AG	AG	GG	GG	GG	GG	GG	GG	AG	AG	AG	AG	AG	AG	AA	AA	AA	AA	AG	AG	AG	AG	AG	AG	AG	AG	AG	AA	AG	AA	AG	AA	AG	AG	AG	AG	AA	AG	AG	AG	AG	AG	AG	AG	AG	AA	AG	AA	AA	AG	AA	AA	AA	AA	AA	AG	AG	AG	AG	AG	AG	AG	AG	AA	AA	AG	AA	AA	AA	AA	AA	AG	AG	AA	AG	AG	AG	AG	AG	AG	AG	AG	AA	AA	AG	AG	AG	AG	AG	AG	AG	AG	AG	AA	AA	AG	AA	AG	AA	AG	AA	AG	AG	AG	AG	AA	AG	AG	AG	AG	GG	GG	AG	GG	AG	AG	AA	AG	AG	GG	GG	AG	AG	AG	AG	GG	AG	AG	AG	AG	GG	GG	AG	GG	AG	AG	AG	AG	GG	AG	GG	GG	AG	AG	GG	GG	AG	GG	AG	AG	GG	AA	AG	AG	AG	GG	AG	AG	GG	GG	GG	GG	AG	AG	AG	GG	GG	GG	AG	AG	GG	AG	AG	AG	AG	AG	GG	AG	AG	AG	GG	AG	GG	GG	GG	GG	AG	GG	AG	AG	GG	GG	AG	GG	AG	GG	GG	AG	GG	GG	GG	AG	GG	AG	GG	AG	AG	GG	GG	AG	GG	AA	AA	GG	AG	GG	AG	GG	AG	AG	AG	AG	AG	GG	AG	GG	GG	AA	AA	AG	AG	AG	AG	AG	AG	AG	AG	AG	AG	AG	AG	AG	AG	AG	AG	AG	AG	AA	AG	AG	AG	AG	AG	AG	AG	AG	AG	GG	GG	AG	AG	AG	GG	AG	GG	GG	GG	GG	AG	GG	AG	AG	AG	AG	AG	AG	AG	GG	GG	AG	GG	AG	GG	AG	AG	GG	AG	GG	AG	AG	GG	GG	GG	AG	AG	GG	AG	GG	AG	GG	AG	GG	AG	GG	GG	GG	GG	AG	AG	AG	GG	AG	GG	AG	GG	GG	GG	GG	AG	GG	GG	GG	AG	AG	GG	AG	AG	AG	AG	AG	AG	AG	GG	GG	GG	AG	GG	AG	GG	AG	GG	AG	AG	AG	AG	AG	AG	GG	AG	GG	GG	GG	GG	GG	AG	GG	GG	AG	GG	AG	AG	AG	AG	GG	AG	AG	AG	GG	GG	GG	AG	AG	AG	AG	AG	AG	AG	GG	GG	GG	GG	AG	AG	AG	AG	AG	AG	AG	AG	AG	AG	AG	GG	GG	AG	GG	GG	GG	GG	AG	AG	AG	AG	AG	AG	AG	AG	AG	AG	AG	AG	AG	AG	AG	AG	GG	GG	GG	AG	AG	AG	AG	AG	AG	AG	AG	AG	AG	AG	AG	AG	AG	AG	AG	GG	GG	GG	GG	AG	AG	AG	AG	AG	AG	AG	AG	AG	AG	AG	AG	AG	AG	AG	GG	GG	GG	AG	GG	GG	GG	GG	GG	GG	AG	AG	AG	AG	AG	AG	AG	AG	AG	AG	AG	AG	AG	AG	AG	AG	GG	GG	GG	GG	GG	AG	AG	AG	AG	AG	AG	AG	AG	AG	AG	AG	AA	AG	AG	GG	AA	AG	AG	AA	AG	GG
GGaluGA003654	1	4720681	AA	AA	AA	AG	GG	AG	AG	AG	AG	AA	AA	AG	AG	AA	AA	AG	AG	AG	AG	AA	AA	AG	AA	AA	AG	AG	AA	AG	AG	AA	AA	AA	AA	AA	AA	AA	AA	AA	AA	AA	AG	AG	AG	AG	AG	AG	AG	AG	AA	AA	AA	AA	AG	AG	AG	AA	AG	AA	AG	AG	AA	AA	AA	AA	AA	AA	AA	AA	AA	AA	AA	AA	AA	AA	AA	AA	AA	AA	AA	AA	AA	AA	AA	AA	AA	AA	AA	AA	AA	AG	AG	AG	AA	AA	AA	AA	AA	AA	AA	AA	AA	AA	AA	AA	AA	AA	AA	AA	AA	AA	AA	AA	AA	AA	AA	AA	AA	AA	AA	AA	AA	AA	AA	AA	AA	AA	AA	AA	AA	AA	AA	AA	AA	AA	AA	AA	AA	AA	AA	AA	AA	AG	AG	AA	AA	AA	AA	AA	AA	AA	AA	AA	AA	AG	AA	AG	AA	AA	AA	AA	AA	AA	AG	AG	AG	AG	GG	AG	AA	AG	AA	AG	AA	AG	AG	AG	GG	AA	AA	AA	AA	AG	AG	AG	AA	AA	AG	AG	AA	AG	AA	AA	AA	AA	AG	AA	AG	GG	AG	AA	AG	AG	AA	AG	AA	AA	AG	AA	AA	AG	AA	AG	AA	AA	AG	AG	AG	AG	AA	AA	AA	AG	AG	GG	AA	AA	AG	AA	AA	AG	AG	AG	AG	AA	AA	AA	AG	AA	AG	AG	AG	AG	AG	AG	AG	AG	AG	AG	AA	AG	AA	AG	AG	AG	AG	AG	AG	AA	GG	AA	AG	AA	AA	GG	GG	AG	AG	AA	AA	AG	AA	AG	AA	GG	AA	AG	AG	AA	AG	AG	AA	AG	AG	AA	AA	AA	AG	AG	AG	AG	AA	AA	AA	AG	AG	AA	AG	AG	AG	AG	AG	AA	AG	AA	AA	AA	AA	AG	AA	AA	AG	AG	AG	AG	AG	AA	AA	AA	AG	AA	AG	AG	AA	AG	AA	AG	AA	AA	AA	AA	AA	AA	AA	AG	AG	AA	AG	AA	AG	AA	AA	AG	AA	AG	AA	AA	AG	AG	AG	AA	AA	AG	AA	AG	AA	AG	AA	AG	AA	AG	AG	AG	AG	AA	AA	AA	AG	AA	AG	AA	AG	AA	AA	AG	AA	AG	AG	AG	AA	AA	AG	AA	AA	AA	AA	AA	AA	AA	AG	AA	AG	AA	AG	AA	AG	AA	AG	AA	AA	AA	AA	AA	AA	AG	AA	AG	AG	AG	AG	AG	AA	AG	AG	AA	AG	AA	AA	AA	AA	AG	AG	AA	AA	AG	GG	GG	AG	AG	AA	AA	AA	AA	AA	AA	AA	AA	AG	AA	AA	AA	AA	AA	AA	AA	AA	AA	AA	AA	AA	AA	AA	AG	AG	AG	AA	AA	AA	AA	AA	AA	AA	AA	AA	AA	AA	AA	AA	AA	AA	AA	AA	AA	AG	AG	AA	AA	AA	AA	AA	AA	AA	AA	AA	AA	AA	AA	AA	AA	AA	AA	AG	AA	AA	AG	AA	AA	AA	AA	AA	AA	AA	AA	AA	AA	AA	AA	AA	AA	AA	AA	AA	AA	AA	AA	AA	AA	AG	AA	AA	AA	AA	AA	AA	AA	AA	AA	AA	AA	AA	AA	AA	AA	AA	AA	AA	AA	AA	AG	AA	AG	AA	AA	AA	AA	AA	AA	AA	AA	AA	AA	AA	AA	AG	AG	GG	AA	AG	AG	AA	AG	AG
GGaluGA003669	1	4779180	GG	GG	GG	AG	GG	GG	AG	GG	AG	AG	GG	GG	GG	GG	GG	GG	GG	GG	GG	GG	GG	GG	GG	GG	GG	GG	AG	GG	GG	GG	GG	GG	GG	GG	GG	GG	GG	GG	GG	GG	GG	GG	GG	GG	GG	GG	GG	GG	GG	GG	GG	GG	GG	GG	GG	GG	GG	GG	GG	GG	GG	GG	GG	GG	GG	AG	GG	GG	AG	AG	AG	AG	AG	AG	GG	AG	GG	GG	AG	AG	GG	GG	GG	AG	AG	AG	GG	GG	AG	AG	GG	GG	GG	AG	AG	AG	AG	GG	AG	GG	GG	GG	GG	AG	AG	GG	GG	AG	AG	GG	GG	AG	GG	GG	AG	GG	GG	GG	AG	GG	GG	GG	GG	AG	GG	GG	GG	AG	AG	GG	AG	AG	GG	GG	AG	GG	GG	AG	AG	AG	AG	GG	GG	AG	GG	GG	GG	AG	AG	AG	AG	GG	AG	GG	GG	AG	AG	GG	GG	GG	GG	GG	GG	GG	GG	GG	GG	GG	GG	GG	GG	GG	AG	GG	GG	GG	GG	GG	GG	GG	GG	GG	GG	GG	GG	GG	GG	GG	GG	GG	GG	GG	GG	GG	GG	GG	GG	GG	GG	GG	GG	GG	GG	GG	GG	GG	GG	GG	GG	GG	GG	GG	GG	GG	GG	GG	GG	GG	GG	GG	GG	GG	GG	GG	GG	GG	GG	GG	GG	GG	GG	GG	GG	GG	GG	GG	GG	GG	GG	GG	GG	GG	GG	GG	GG	GG	GG	GG	GG	GG	GG	GG	GG	GG	GG	GG	GG	GG	GG	GG	GG	GG	GG	GG	GG	GG	GG	GG	GG	GG	GG	GG	GG	GG	GG	GG	GG	GG	GG	GG	GG	GG	GG	AG	AG	AG	GG	AG	GG	GG	GG	AG	AG	GG	GG	GG	AG	AG	AG	AG	GG	GG	GG	AG	AG	AG	AG	GG	GG	GG	AG	AG	GG	GG	GG	GG	GG	GG	GG	GG	GG	GG	GG	GG	GG	GG	GG	GG	GG	GG	GG	GG	GG	GG	GG	GG	GG	GG	GG	GG	GG	GG	GG	GG	GG	GG	GG	GG	GG	GG	GG	GG	GG	GG	GG	GG	GG	GG	GG	GG	GG	GG	GG	GG	GG	GG	GG	GG	GG	GG	GG	GG	GG	GG	GG	GG	GG	GG	GG	GG	GG	GG	GG	GG	GG	GG	GG	GG	GG	GG	GG	GG	GG	GG	GG	GG	GG	GG	GG	GG	GG	GG	GG	GG	GG	GG	GG	GG	GG	GG	GG	GG	GG	GG	GG	GG	GG	GG	GG	GG	GG	GG	GG	GG	GG	GG	GG	GG	GG	GG	GG	GG	GG	GG	GG	GG	GG	GG	GG	GG	GG	AG	GG	AG	AG	AG	GG	AG	GG	GG	GG	GG	GG	GG	GG	GG	GG	GG	GG	GG	GG	GG	AG	GG	GG	GG	AG	GG	GG	GG	GG	GG	GG	GG	GG	GG	GG	GG	GG	GG	GG	AG	GG	GG	GG	AG	GG	GG	GG	GG	GG	GG	GG	GG	GG	GG	GG	GG	GG	GG	GG	GG	GG	AG	AG	GG	GG	AG	GG	GG	GG	GG	GG	GG	GG	GG	GG	GG	GG	GG	GG	GG	GG	GG	GG	GG	GG	AG	AG	AG	AG	GG	GG	GG	GG	GG	GG	GG	GG	GG	GG	GG	GG	GG	GG	AG	AG	GG	GG	AG	AG	GG	GG	GG	GG	GG	GG	GG	GG	GG	GG
GGaluGA003675	1	4818686	AG	AG	AG	AG	AA	AA	AG	AA	AG	GG	AG	AG	AG	AG	AG	AG	AG	AG	AG	AG	AG	AG	AG	AG	AG	AG	GG	AG	AG	AG	GG	GG	GG	GG	GG	GG	GG	GG	GG	GG	AA	AA	AA	AG	AG	AG	AG	AG	AG	AG	AG	AG	AG	AG	AG	AG	AG	AG	AG	AG	AG	AG	AG	AG	AG	AG	AG	AG	AG	AG	GG	GG	GG	GG	AG	AG	AG	AG	AG	AG	GG	AG	AG	GG	AG	GG	AG	GG	AG	AG	AG	AG	GG	GG	AG	GG	AG	GG	AG	AG	AG	GG	AG	GG	GG	AG	GG	GG	GG	GG	GG	AG	AG	AG	GG	AG	AG	GG	AG	GG	GG	AG	GG	GG	GG	GG	GG	AG	AG	GG	AG	GG	AG	AG	GG	AG	AG	AG	GG	GG	AG	AG	AG	AG	AG	AG	AG	GG	AG	GG	GG	AG	GG	AG	GG	AG	GG	AG	AG	GG	GG	GG	AG	AG	AG	AG	AA	AG	AG	AG	AG	AG	GG	AG	AG	AG	AA	GG	GG	GG	AG	AA	AG	AG	AG	GG	AG	AG	AG	AG	GG	GG	AG	AG	AA	GG	AG	AA	AG	GG	AG	AA	GG	AG	AG	AG	AG	GG	AG	AG	AG	AG	GG	AG	AA	AG	AA	AA	GG	GG	GG	AG	AG	AA	GG	AG	AG	AG	AG	AG	AG	AG	AA	GG	GG	GG	AG	AG	AG	AA	AA	AG	AG	AG	AG	AG	AG	AG	AG	AA	AG	AA	AA	AG	AA	AA	AG	GG	AA	GG	AA	GG	GG	AA	AA	AG	AA	GG	GG	AA	GG	AA	AG	AA	GG	AG	AG	AG	AG	AG	AG	AG	AA	GG	GG	GG	AG	AG	AG	AG	GG	GG	GG	AG	AG	GG	AG	AG	AG	AG	AG	GG	AG	GG	GG	GG	AG	AG	GG	GG	AG	AG	AG	AA	AG	AG	GG	AG	AG	AG	AG	AA	AG	AA	AG	AG	GG	AG	GG	AA	GG	GG	GG	AA	AA	AG	AA	AG	AA	GG	GG	AA	AG	AA	GG	AG	AG	AG	AG	AG	AG	AA	AG	AA	GG	AG	GG	AA	AG	AA	AA	AA	AA	GG	GG	AG	AA	AG	AA	GG	AG	GG	GG	AG	AG	AA	AG	AG	AG	GG	AA	GG	AG	AA	AG	AG	AG	GG	AA	AG	AA	GG	AG	GG	AG	AG	AA	AG	AA	AA	AA	AG	GG	AG	AG	AG	AG	AA	AG	AA	AG	AG	AG	AG	AA	GG	AG	AG	GG	AG	AA	GG	AG	AG	AA	AA	AG	AA	GG	GG	GG	AG	AG	GG	GG	AG	AA	AG	AA	AG	AA	GG	AG	GG	GG	GG	GG	AG	AG	AG	AA	AA	AA	AG	GG	AA	AG	AG	AG	AG	GG	AG	GG	AG	AG	GG	GG	AG	GG	AG	AG	GG	AA	AG	AG	GG	AG	GG	GG	AA	GG	AG	AG	GG	GG	GG	AG	AG	AG	AA	AG	GG	AG	AA	GG	GG	AG	AA	AG	AA	AG	AG	AG	GG	GG	GG	AG	GG	AG	GG	AG	GG	AA	AG	AG	AG	AA	AG	AG	GG	AG	AG	AG	AG	AG	GG	AG	AG	AG	GG	AG	GG	AG	AG	AA	GG	AG	AG	AG	AG	AA	AG	GG	AG	GG	GG	AG	AG	GG	AG	GG	GG	AG	AG	AA	GG	AG	AG	GG	AG	AG
GGaluGA003692	1	4986956	GG	GG	GG	AG	AA	GG	GG	GG	GG	GG	GG	AG	AG	GG	GG	AG	AG	AG	AG	GG	GG	GG	GG	GG	GG	AG	GG	AG	AG	GG	GG	GG	GG	GG	GG	GG	GG	GG	GG	GG	AG	AG	AG	GG	GG	GG	GG	GG	GG	GG	GG	GG	GG	GG	GG	GG	GG	GG	GG	AG	GG	GG	GG	GG	GG	GG	GG	GG	GG	GG	GG	GG	GG	GG	GG	GG	GG	GG	GG	GG	GG	GG	GG	GG	GG	GG	GG	GG	GG	AG	AG	AG	GG	GG	GG	GG	GG	GG	GG	GG	GG	GG	GG	GG	GG	GG	GG	GG	GG	GG	GG	GG	GG	GG	GG	GG	GG	GG	GG	GG	GG	GG	GG	GG	GG	GG	GG	GG	GG	GG	GG	GG	GG	GG	GG	GG	GG	GG	GG	GG	GG	AG	AG	GG	GG	GG	GG	GG	GG	GG	GG	GG	GG	AG	GG	AG	GG	GG	GG	GG	GG	GG	GG	GG	GG	AG	AG	GG	GG	GG	GG	GG	GG	AG	AG	AG	AA	GG	GG	GG	GG	AG	AG	AG	GG	GG	AG	AG	GG	AG	GG	GG	GG	GG	AG	GG	AG	AA	AG	GG	AG	AG	GG	AG	GG	GG	AG	GG	GG	AG	GG	AG	GG	GG	AG	AG	AG	AG	GG	GG	GG	AG	AG	AA	GG	GG	AG	GG	GG	AG	AG	AG	AG	GG	GG	GG	AG	GG	AG	AG	AG	AG	AG	AG	AG	AG	AG	AG	GG	AG	GG	AG	AG	AG	AG	AG	AG	GG	AG	GG	AG	GG	GG	AA	AA	AG	AG	GG	GG	AG	GG	AG	GG	AA	GG	AG	AG	GG	AG	AG	GG	AG	AG	GG	GG	GG	AG	AG	AG	AG	GG	GG	GG	AG	AG	GG	AG	AG	AG	AG	AG	GG	AG	GG	GG	GG	GG	AG	GG	GG	AG	AG	AG	GG	GG	GG	GG	GG	GG	GG	GG	GG	GG	GG	GG	AG	GG	GG	GG	GG	GG	GG	GG	GG	GG	GG	GG	GG	GG	GG	GG	AG	GG	GG	GG	GG	GG	GG	GG	GG	GG	GG	GG	GG	GG	AG	GG	AG	GG	GG	GG	GG	GG	GG	GG	GG	GG	GG	GG	GG	GG	GG	GG	GG	GG	AG	AG	AG	GG	GG	GG	GG	GG	GG	GG	GG	GG	GG	GG	GG	GG	GG	AG	GG	AG	GG	GG	GG	GG	GG	GG	GG	GG	GG	GG	GG	GG	GG	GG	GG	GG	AG	AG	GG	GG	GG	GG	GG	GG	GG	AG	GG	GG	GG	AG	AG	AG	AG	GG	GG	GG	GG	GG	GG	GG	GG	GG	GG	GG	GG	GG	GG	GG	GG	GG	GG	GG	GG	GG	GG	GG	GG	GG	GG	GG	GG	GG	GG	GG	GG	GG	GG	GG	GG	GG	GG	GG	GG	GG	GG	GG	GG	GG	GG	GG	GG	GG	GG	GG	GG	GG	GG	GG	GG	GG	GG	GG	GG	GG	GG	GG	GG	GG	GG	GG	GG	GG	GG	GG	GG	GG	GG	GG	GG	GG	GG	GG	GG	GG	GG	GG	GG	GG	GG	GG	GG	GG	GG	GG	GG	GG	GG	GG	GG	GG	GG	GG	GG	GG	GG	GG	GG	GG	GG	GG	GG	GG	GG	GG	GG	GG	GG	GG	GG	GG	GG	GG	GG	GG	GG	GG	GG	AG	AG	AG	GG	AG	AG	GG	GG	AG
GGaluGA003707	1	5202902	AA	AA	AA	AG	GG	AA	AA	AA	AG	AA	AG	GG	GG	AG	AA	AG	GG	AG	AG	AA	AA	AG	AA	AA	AA	AG	AA	AG	AG	AA	AA	AA	AG	AG	AA	GG	GG	GG	AA	AA	AG	AG	AG	AA	AA	AA	AG	AA	AG	AG	AG	AG	AG	AA	AA	AA	AA	AG	AG	GG	AG	AG	AG	AG	AA	AA	AA	AA	AA	AA	AA	AA	AA	AA	AA	AA	AA	AA	AA	AA	AG	AA	AA	AA	AA	AA	AA	AA	AA	AG	AG	AG	AA	AG	AA	AG	AA	AG	AA	AA	AA	AA	AA	AA	AA	AA	AA	AA	AA	AA	AA	AA	AA	AA	AG	AA	AA	AG	AA	AA	AA	AA	AA	AA	AA	AA	AA	AA	AA	AA	AA	AG	AA	AA	AG	AA	AA	AA	AA	AA	AA	AG	AG	AA	AA	AA	AA	AG	AA	AA	AA	AA	AA	AG	AA	AG	AA	AA	AA	AG	AG	AA	AA	AA	AA	AG	AG	AG	AA	AG	AA	AA	AA	AG	AG	GG	GG	AG	AG	AG	AA	AG	AG	AG	AA	AG	GG	GG	AA	GG	AG	AG	AA	AA	AG	AG	AG	GG	AG	AG	GG	AG	AG	GG	AA	AA	GG	AA	AA	AG	AA	GG	AG	AA	AG	GG	AG	AG	AG	AG	AG	GG	GG	GG	AG	AA	GG	AA	AA	AG	AG	AG	AG	AG	AG	AG	GG	AA	GG	AG	AG	GG	AG	GG	GG	AG	GG	GG	AA	AG	AA	AG	AG	AG	AG	AG	GG	AG	AG	AG	AG	AG	AG	GG	GG	GG	AG	AA	AA	AG	AG	AG	AA	GG	AG	AG	AG	AA	AG	GG	AA	GG	AG	AA	AA	AG	AG	AG	AG	AG	AG	AG	AG	AG	AG	AG	AG	AG	AG	AG	AG	AG	AG	AA	AG	AG	AA	AG	AG	AG	AG	AG	AG	AA	AG	AA	AG	AA	AG	AA	AG	AA	AG	AA	AA	GG	AG	AA	AG	AA	AG	AG	AG	AA	AA	AA	AA	AA	AA	AG	AG	AG	AA	AA	AG	AG	AG	AG	AG	AA	AA	AA	AA	AA	AG	GG	AG	AG	AA	AA	AA	AA	AA	AG	AG	AA	AA	AA	AA	AG	AG	GG	GG	AG	AA	AG	GG	GG	AA	AG	AA	AG	AA	AA	AA	AA	AA	AG	AA	AG	AA	AG	GG	AG	GG	AA	AA	AA	AA	AA	AA	AG	AG	AG	AA	AG	AG	AA	AG	AA	AA	GG	GG	AA	AA	AG	AA	AG	AG	AG	AG	AG	AG	AG	AG	AG	AG	AG	AG	AG	AG	AG	AG	GG	GG	AG	AA	AG	AA	AA	AA	AG	AA	AG	AG	AG	AG	AA	AG	AG	AA	AA	AA	AG	GG	AA	AG	AG	AG	AA	AG	AG	AG	AA	AA	AG	AG	AA	AG	AA	AG	GG	AA	AG	AA	AG	AG	AG	AG	AA	AG	AA	AA	AG	AG	AG	AA	AA	AG	AA	AG	GG	AG	AA	AG	AG	AA	AA	AA	AA	AA	AA	AA	AG	AG	AG	AA	AG	AA	GG	AG	GG	AA	AG	AG	AG	AA	AG	AG	AG	AG	AA	AA	AG	AG	AG	AA	AA	AA	AG	AA	AG	AA	AG	AA	GG	AG	AG	AG	AG	AA	AA	AG	AA	AG	AG	AA	AA	AG	AA	AG	AA	AG	AG	AG	AA	AG	AG	AA	AA	GG
GGaluGA003724	1	5282764	AG	AG	AG	AG	GG	AG	AA	AG	AA	AA	AG	AG	AG	AG	AG	AG	AG	AG	AG	AG	AG	AA	AG	AG	AA	AG	AA	AG	AG	AG	AA	AA	AA	AA	AA	AA	AA	AA	AA	AA	GG	GG	GG	AA	AA	AA	AA	AA	AG	AG	AG	AG	AA	AA	AA	AG	AA	AG	AA	AG	AG	AG	AG	AG	AG	AG	AG	AG	AG	AG	AA	AA	AA	AA	AG	AG	AG	AG	AG	AG	AA	AG	AG	AA	AG	AA	AG	AA	AG	AG	AG	AG	AA	AA	AG	AA	AG	AA	AG	AG	AG	AA	AG	AA	AA	AG	AA	AA	AA	AA	AA	AG	AG	AG	AA	AG	AG	AA	AG	AA	AA	AG	AA	AA	AA	AA	AA	AG	AG	AA	AG	AA	AG	AG	AA	AG	AG	AG	AA	AA	AG	AG	AG	AG	AG	AG	AG	AA	AG	AA	AA	AG	AA	AG	AA	AG	AA	AG	AG	AA	AA	AA	AA	AA	AA	AG	AG	AA	AG	AA	AG	AA	AA	AG	AG	AG	GG	AA	AA	AA	AG	GG	AG	AG	AG	AA	AG	AG	AG	AG	AA	AA	AG	AG	GG	AA	AA	GG	AG	AA	AG	--	AA	AG	AG	AG	AG	AA	AG	AG	AG	AG	AA	AG	GG	AG	GG	GG	AA	AA	AA	AG	AG	GG	AA	AG	AG	AG	AG	AG	AG	AG	GG	AA	AA	AA	AG	AG	AG	GG	GG	AG	AG	AG	AG	AG	AG	AG	AG	GG	AG	GG	GG	AG	GG	GG	AG	AA	AG	AA	GG	AA	AA	GG	GG	AG	GG	AA	AA	GG	AA	GG	AG	GG	AA	AG	AG	AG	AG	AG	AG	AG	GG	AA	AA	AA	AG	AG	AG	AG	AA	AA	AA	AG	AG	AA	AG	AG	AG	AG	AG	AA	AG	AA	AA	AA	AG	AG	AA	AA	AG	AG	AG	AG	AA	AG	AA	AG	AA	AG	AA	AG	AG	AG	AG	AG	AA	AG	AA	GG	AA	AA	AA	AG	AG	AG	AG	AG	AG	AA	AA	GG	AG	AG	AA	AG	AA	AA	AA	AG	AG	AG	AG	AG	AA	AG	AA	GG	AG	AG	AG	AG	AG	AA	AA	AG	AG	AG	AG	AA	AA	AA	AA	AA	AG	GG	AG	AG	AG	AA	AG	AA	AG	GG	AG	AG	AG	AA	AG	AG	AG	AA	AG	AA	AG	AG	AG	AG	GG	GG	GG	AG	AA	AA	AG	AA	AA	AG	AA	AG	AG	AG	AG	AG	AG	AA	AG	AG	AA	AA	GG	AA	AG	AA	AG	AG	AG	GG	AA	AA	AA	AG	AG	AA	AA	AG	AG	AG	GG	AG	GG	AA	AG	AA	AA	AA	AA	AG	AG	AG	GG	AG	AG	AA	AA	GG	AG	AG	AG	AG	AA	AG	AA	AG	AG	AA	AA	AG	AA	AG	AG	AA	AG	AA	AG	AA	AG	AA	AA	GG	AA	AG	AG	AA	AA	AA	AG	AG	AG	GG	AA	AA	AG	AG	AA	AA	AG	GG	AG	GG	AG	AG	AG	AA	AA	AA	AG	AA	AG	AA	AG	AA	GG	AG	AG	AG	AG	AG	AG	AA	AG	AG	AG	AG	AG	AA	AG	AG	AG	AA	AG	AA	AG	AG	GG	AA	AG	AA	AG	AA	GG	AG	AA	AG	AA	AA	AG	AG	AA	AG	AA	AA	AG	AG	AG	AA	AG	AG	AA	AA	AG
GGaluGA003770	1	5612708	AA	AA	AA	CC	CC	AA	AC	AA	CC	AC	AC	CC	CC	AC	AA	AC	CC	AC	AC	AA	AA	AC	AA	AA	AA	AC	AC	AC	AC	AA	AA	AA	AC	AC	AA	CC	CC	CC	AA	AA	AC	AC	AC	AA	AA	AA	AC	AA	AC	AC	AC	AC	AC	AA	AA	AA	AA	AC	AC	CC	AC	AC	AC	AC	AA	AC	AA	AA	AC	AC	AC	AC	AC	AC	AA	AC	AA	AA	AC	AC	AC	AA	AA	AC	AC	AC	AA	AA	AC	CC	AC	AC	AA	CC	AC	CC	AC	AC	AC	AA	AA	AA	AA	AC	AC	AA	AA	AC	AC	AA	AA	AC	AA	AA	CC	AA	AA	AC	AC	AA	AA	AA	AA	AC	AA	AA	AA	AC	AC	AA	AC	CC	AA	AA	CC	AA	AA	AC	AC	AC	AC	AC	AC	AC	AA	AA	AA	CC	AC	AC	AC	AA	AC	AC	AA	CC	AC	AA	AA	AC	AC	AA	AA	AA	AA	AC	AC	AC	AA	AC	AA	AA	AC	AC	AC	CC	CC	AC	AC	AC	AA	AC	AC	AC	AA	AC	CC	AC	AA	CC	AC	AC	AA	AA	AC	AC	AC	CC	AC	AC	CC	AC	AC	CC	AA	AA	CC	AA	AA	AC	AA	CC	AC	AA	AC	CC	AC	AC	AC	AC	AC	CC	CC	CC	AC	AA	CC	AA	AA	AC	AC	AC	AC	AC	AC	AC	CC	AA	CC	AC	AC	CC	AC	CC	CC	AC	CC	CC	AA	AC	AA	AC	AC	AC	AC	AC	CC	AC	AC	AC	AC	AC	AC	CC	CC	CC	AC	AA	AA	AC	AC	AC	AA	CC	AC	AC	AC	AA	AC	CC	AA	CC	AC	AC	AC	CC	AC	CC	AC	AC	AC	CC	CC	AC	AC	AC	CC	CC	CC	CC	AC	AC	AC	AC	CC	CC	AC	AC	AC	AC	CC	CC	AC	AA	AC	AA	AC	AA	AC	AA	AC	AA	AC	AA	AA	CC	AC	AA	AC	AA	AC	AC	AC	AA	AA	AA	AA	AA	AA	AC	AC	AC	AA	AA	AC	AC	AC	AC	AC	AA	AA	AA	AA	AA	AC	CC	AC	AC	AA	AA	AA	AA	AA	AC	AC	AA	AA	AA	AA	AC	AC	CC	CC	AC	AA	AC	CC	CC	AA	AC	AA	AC	AA	AA	AA	AA	AA	AC	AA	AC	AA	AC	CC	AC	CC	AA	AA	AA	AA	AA	AA	AC	AC	AC	AC	AC	AC	AA	AC	AA	AA	CC	CC	AA	AA	AC	AA	AC	AC	AC	AC	AC	AC	AC	AC	AC	AC	AC	AC	AC	AC	AC	AC	CC	CC	AC	AA	AC	AA	AA	AA	CC	AA	CC	CC	CC	AC	AC	AC	AC	AA	AA	AA	AC	CC	AA	AC	AC	AC	AA	AC	AC	CC	AA	AA	AC	CC	AA	AC	AA	AC	CC	AA	AC	AA	AC	AC	AC	AC	AA	AC	AC	AA	AC	AC	CC	AA	AA	AC	AA	AC	CC	AC	AA	AC	AC	AA	AA	AA	AA	AA	AA	AA	CC	CC	AC	AA	CC	AA	CC	AC	CC	AA	AC	AC	AC	AA	AC	AC	AC	AC	AA	AA	AC	AC	AC	AA	AC	AC	CC	AC	AC	AA	AC	AA	CC	AC	AC	AC	AC	AA	AA	AC	AA	AC	CC	AC	AA	AC	AC	CC	AA	AC	AC	AC	AA	AC	AC	AA	AA	CC
GGaluGA003776	1	5636220	GG	GG	GG	AA	AA	GG	AG	GG	AG	GG	GG	AG	AG	GG	GG	AG	AG	AG	AG	GG	GG	GG	GG	GG	GG	AG	AG	AG	AG	GG	GG	GG	GG	GG	GG	GG	GG	GG	GG	GG	AG	AG	AG	GG	GG	GG	GG	GG	GG	GG	GG	GG	GG	GG	GG	GG	GG	GG	GG	AG	GG	GG	GG	GG	GG	AG	GG	GG	AG	AG	AG	AG	AG	AG	GG	AG	GG	GG	AG	AG	GG	GG	GG	AG	AG	AG	GG	GG	AG	AA	AG	AG	GG	AG	AG	AG	AG	GG	AG	GG	GG	GG	GG	AG	AG	GG	GG	AG	AG	GG	GG	AG	GG	GG	AG	GG	GG	GG	AG	GG	GG	GG	GG	AG	GG	GG	GG	AG	AG	GG	AG	AG	GG	GG	AG	GG	GG	AG	AG	AG	AG	AG	AG	AG	GG	GG	GG	AG	AG	AG	AG	GG	AG	AG	GG	AA	AG	GG	GG	GG	GG	GG	GG	GG	GG	AG	AG	GG	GG	GG	GG	GG	AG	AG	AG	AG	AA	GG	GG	GG	GG	AG	AG	AG	GG	GG	AG	GG	GG	AG	GG	GG	GG	GG	AG	GG	GG	AA	AG	GG	AG	AG	GG	AG	GG	GG	AG	GG	GG	AG	GG	AG	GG	GG	AG	AG	AG	AG	GG	GG	GG	AG	AG	AA	GG	GG	AG	GG	GG	AG	AG	AG	AG	GG	GG	GG	AG	GG	AG	AG	AG	AG	AG	AG	AG	AG	AG	AG	GG	AG	GG	AG	AG	AG	AG	AG	AG	GG	AG	GG	AG	GG	GG	AA	AA	AG	AG	GG	GG	AG	GG	AG	GG	AA	GG	AG	AG	GG	AG	AG	GG	AG	AG	GG	GG	AG	AG	AA	AG	AG	GG	AG	AG	AG	AG	GG	AA	AA	AA	AA	AG	GG	AG	AG	AG	AG	AG	AG	GG	GG	AA	AA	AG	GG	GG	GG	GG	GG	GG	GG	GG	GG	GG	GG	GG	AG	GG	GG	GG	GG	GG	GG	GG	GG	GG	GG	GG	GG	GG	GG	GG	AG	GG	GG	GG	GG	GG	GG	GG	GG	GG	GG	GG	GG	GG	AG	GG	AG	GG	GG	GG	GG	GG	GG	GG	GG	GG	GG	GG	GG	GG	GG	GG	GG	GG	AG	AG	AG	GG	GG	GG	GG	GG	GG	GG	GG	GG	GG	GG	GG	GG	GG	AG	GG	AG	GG	GG	GG	GG	GG	GG	GG	GG	GG	GG	GG	GG	GG	GG	GG	GG	AG	AG	GG	GG	GG	GG	GG	GG	GG	AG	GG	GG	GG	AG	AG	AG	AG	GG	GG	GG	GG	GG	GG	GG	GG	GG	GG	GG	GG	GG	GG	GG	GG	GG	GG	GG	GG	GG	GG	GG	GG	GG	GG	GG	GG	GG	GG	GG	GG	GG	GG	GG	GG	GG	GG	GG	GG	GG	GG	GG	GG	GG	GG	GG	GG	GG	GG	GG	GG	GG	GG	GG	GG	GG	GG	GG	GG	GG	GG	GG	GG	GG	GG	GG	GG	GG	GG	GG	GG	GG	GG	GG	GG	GG	GG	GG	GG	GG	GG	GG	GG	GG	GG	GG	GG	GG	GG	GG	GG	GG	GG	GG	GG	GG	GG	GG	GG	GG	GG	GG	GG	GG	GG	GG	GG	GG	GG	GG	GG	GG	GG	GG	GG	GG	GG	GG	GG	GG	GG	GG	GG	AG	AG	AG	GG	AG	AG	GG	GG	AG
GGaluGA003796	1	5764845	CC	CC	CC	AC	AA	CC	CC	CC	AC	CC	CC	AC	AC	CC	CC	AC	AC	AC	AC	CC	CC	CC	CC	CC	CC	AC	CC	AC	AC	CC	CC	CC	CC	CC	CC	CC	CC	CC	CC	CC	AC	AC	AC	CC	CC	CC	CC	CC	CC	CC	CC	CC	CC	CC	CC	CC	CC	CC	CC	AC	CC	CC	CC	CC	CC	CC	CC	CC	CC	CC	CC	CC	CC	CC	CC	CC	CC	CC	CC	CC	CC	CC	CC	CC	CC	CC	CC	CC	CC	AC	AC	AC	CC	CC	CC	CC	CC	CC	CC	CC	CC	CC	CC	CC	CC	CC	CC	CC	CC	CC	CC	CC	CC	CC	CC	CC	CC	CC	CC	CC	CC	CC	CC	CC	CC	CC	CC	CC	CC	CC	CC	CC	CC	CC	CC	CC	CC	CC	CC	CC	CC	AC	AC	CC	CC	CC	CC	CC	CC	CC	CC	CC	CC	AC	CC	AC	CC	CC	CC	CC	CC	CC	CC	CC	CC	AC	AC	CC	CC	CC	CC	CC	CC	AC	AC	AC	AA	AC	CC	CC	CC	AC	AC	AC	CC	CC	AC	CC	CC	AC	CC	CC	CC	CC	AC	CC	CC	AA	AC	CC	AC	AC	CC	AC	CC	CC	AC	CC	CC	AC	CC	AC	CC	CC	AC	AC	AC	AC	CC	CC	CC	AC	AC	AA	CC	CC	AC	CC	CC	AC	AC	AC	AC	CC	CC	CC	AC	CC	AC	AC	AC	AC	AC	AC	AC	AC	AC	AC	CC	AC	CC	AC	AC	AC	AC	AC	AC	CC	AC	CC	AC	CC	CC	AA	AA	AC	AC	CC	CC	AC	CC	AC	CC	AA	CC	AC	AC	CC	AC	AC	CC	AC	AC	CC	CC	CC	AC	AC	AC	AC	CC	CC	CC	AC	AC	CC	AC	AC	AC	AC	AC	CC	AC	CC	CC	CC	CC	AC	CC	CC	AC	AC	AC	CC	CC	CC	CC	CC	CC	CC	CC	CC	CC	CC	CC	AC	CC	CC	CC	CC	CC	CC	CC	CC	CC	CC	CC	CC	CC	CC	CC	AC	CC	CC	CC	CC	CC	CC	CC	CC	CC	CC	CC	CC	CC	AC	CC	AC	CC	CC	CC	CC	CC	CC	CC	CC	CC	CC	CC	CC	CC	CC	CC	CC	CC	AC	AC	AC	CC	CC	CC	CC	CC	CC	CC	CC	CC	CC	CC	CC	CC	CC	AC	CC	AC	CC	CC	CC	CC	CC	CC	CC	CC	CC	CC	CC	CC	CC	CC	CC	CC	AC	AC	CC	CC	CC	CC	CC	CC	CC	AC	CC	CC	CC	AC	AC	AC	AC	CC	CC	CC	CC	CC	CC	CC	CC	CC	CC	CC	CC	CC	CC	CC	CC	CC	CC	CC	CC	CC	CC	CC	CC	CC	CC	CC	CC	CC	CC	CC	CC	CC	CC	CC	CC	CC	CC	CC	CC	CC	CC	CC	CC	CC	CC	CC	CC	CC	CC	CC	CC	CC	CC	CC	CC	CC	CC	CC	CC	CC	CC	CC	CC	CC	CC	CC	CC	CC	CC	CC	CC	CC	CC	CC	CC	CC	CC	CC	CC	CC	CC	CC	CC	CC	CC	CC	CC	CC	CC	CC	CC	CC	CC	CC	CC	CC	CC	CC	CC	CC	CC	CC	CC	CC	CC	CC	CC	CC	CC	CC	CC	CC	CC	CC	CC	CC	CC	CC	CC	CC	CC	CC	CC	AC	AC	AC	CC	AC	AC	CC	CC	AC
GGaluGA003811	1	5840282	AC	AC	AC	AC	AC	AC	AC	AC	CC	AC	AC	AC	AC	AC	AC	AC	AC	AC	AC	AC	AC	AA	AC	AC	AA	AC	AC	AC	AC	AC	AA	AA	AA	AA	AA	AA	AA	AA	AA	AA	CC	CC	CC	AA	AA	AA	AA	AA	AC	AC	AC	AC	AA	AA	AA	AC	AA	AC	AA	AC	AC	AC	AC	AC	AC	CC	AC	AC	CC	CC	AC	AC	AC	AC	AC	CC	AC	AC	CC	CC	AA	AC	AC	AC	CC	AC	AC	AA	CC	CC	AC	AC	AA	AC	CC	AC	CC	AA	CC	AC	AC	AA	AC	AC	AC	AC	AA	AC	AC	AA	AA	CC	AC	AC	AC	AC	AC	AA	CC	AA	AA	AC	AA	AC	AA	AA	AA	CC	CC	AA	CC	AC	AC	AC	AC	AC	AC	CC	AC	AC	CC	AC	AC	CC	AC	AC	AC	AC	CC	AC	AC	AC	AC	AC	AA	CC	AC	AC	AC	AA	AA	AA	AA	AA	AA	AC	AC	AA	AC	AA	AC	AA	AC	AA	AC	AC	CC	AC	AA	AA	AC	CC	AC	AC	AC	AA	AC	AA	AC	AC	AA	AA	AC	AC	CC	AA	AA	CC	AC	AA	AC	CC	AA	AC	AC	AC	AC	AA	AC	AC	AC	AC	AA	AC	CC	AC	CC	CC	AA	AA	AA	AC	AC	CC	AA	AC	AC	AC	AC	AC	AC	AC	CC	AA	AA	AA	AC	AC	AC	CC	CC	AC	AC	AC	AC	AC	AC	AC	AC	CC	AC	CC	CC	AC	CC	CC	AC	AA	AC	AA	CC	AA	AA	CC	CC	AC	CC	AA	AA	CC	AA	CC	AC	CC	AA	AC	AC	AC	AC	CC	AC	AC	CC	AC	AC	AC	AC	CC	AC	AC	AA	AC	AC	AC	AC	AA	CC	CC	CC	CC	AC	AA	AC	AC	AC	AC	CC	AC	AA	AA	CC	CC	AC	AC	AA	AC	AA	AC	AA	AC	AA	AC	AC	AC	AC	AA	AA	AC	AA	CC	AA	AA	AA	AC	AC	AC	AC	AC	AC	AA	AA	AC	AC	AC	AA	AC	AA	AA	AA	AC	AC	AC	AC	AC	AA	AA	AA	AC	AC	AC	AC	AC	AC	AA	AA	AC	AC	AC	AC	AA	AA	AA	AA	AA	AC	AC	AA	AA	AC	AA	AC	AA	AC	CC	AC	AC	AC	AA	AC	AC	AC	AA	AA	AA	AA	AC	AC	AC	CC	CC	CC	AC	AA	AA	AA	AA	AA	AC	AA	AC	AC	AA	AA	AC	AC	AA	AC	AC	AA	AA	CC	AA	AC	AA	AC	AC	AC	CC	AA	AA	AA	AC	AC	AA	AA	AC	AC	AC	CC	AC	CC	AC	AC	AC	AC	AC	AA	CC	AC	AC	CC	AC	AC	AA	AA	CC	AC	AC	AC	AC	AA	AC	AC	AC	AC	AA	AC	AC	AA	AC	AC	AA	AC	AA	AC	AA	AC	AA	AA	CC	AA	CC	AC	AA	AA	AC	AC	AC	AC	CC	AA	AA	AC	AC	AA	AA	AC	CC	AC	CC	AC	AC	AC	AC	AC	AA	AC	AC	AC	AA	AC	AA	CC	AC	AC	AC	AC	AC	AC	AA	CC	AC	AC	AC	AC	AA	AC	CC	CC	AC	CC	AA	AC	AC	CC	AA	AC	AA	AC	AA	CC	AC	AA	AC	AA	AC	CC	AC	AA	CC	AC	AA	AC	AC	AC	AA	AC	AC	AA	AA	AC
GGaluGA003820	1	5920184	AG	AG	AG	AG	AA	AG	AG	AG	AG	GG	AG	AA	AA	AG	AG	AA	AG	AA	AA	AG	AG	AA	AG	AG	AA	AA	AG	AA	AA	AG	AA	AA	AA	AG	AA	AG	AG	AG	AA	AA	AG	AG	AG	AA	AA	AA	AA	AA	AG	GG	GG	AG	AA	AA	AA	AG	AA	AG	AA	AA	GG	GG	AG	GG	AG	GG	AG	AG	GG	GG	AG	AG	AG	AG	AG	GG	AG	AG	GG	GG	AA	AG	AG	AG	GG	AG	AG	AA	GG	AG	AA	AA	AA	GG	GG	AG	GG	AA	GG	AG	AG	AA	AG	AG	AG	AG	AA	AG	AG	AA	AA	GG	AG	AG	GG	AG	AG	AA	GG	AA	AA	AG	AA	AG	AA	AA	AA	GG	GG	AA	GG	GG	AG	AG	AG	AG	AG	GG	AG	AG	GG	AA	AA	GG	AG	AG	AG	AG	GG	AG	AG	AG	AG	AA	AA	AG	AG	AG	AG	AA	AA	AA	AA	AA	AA	AA	AA	AG	AG	AG	AG	AA	AG	AA	AA	AA	AA	AG	AG	AA	AG	AG	AA	AA	AG	AG	AG	AG	AG	AG	AA	AA	AG	AG	AG	AA	AA	AA	AA	AA	AG	AG	AG	AG	AG	AG	AA	AA	AG	AA	AG	AG	AG	AG	AG	AA	AG	AG	AA	AA	AA	AA	AA	AA	AG	AG	AA	AG	AG	AA	AA	AA	AG	AG	AG	AG	AG	AG	AA	AG	AG	AA	AA	AA	AA	AA	AG	AG	AG	AG	AG	AG	AG	AA	AG	AG	AG	AG	AA	AA	AG	AA	AA	AA	AA	AG	AG	AA	AA	AG	AG	AG	AG	AA	AG	AA	AA	AG	AA	AG	AG	AA	AG	AG	AG	GG	AA	AG	AA	AA	AG	GG	GG	AA	AA	AG	AG	AG	AG	AG	AA	AG	AA	AG	GG	GG	GG	AA	AG	AG	AG	AG	AA	AG	AA	AG	AA	AG	AA	AG	AA	AG	AG	AG	AG	AA	AA	AG	AA	GG	AA	AA	AA	AG	AG	AG	AG	AG	AG	AA	AA	AG	AG	AG	AA	AG	AA	AA	AA	AG	AG	AG	AG	AG	AA	AA	AA	AG	AG	AG	AG	AG	AG	AA	AA	AG	AG	AG	AG	AA	AA	AA	AA	AA	AG	AG	AA	AA	AG	AA	AG	AA	AG	GG	AG	AG	AG	AA	AG	AG	AG	AA	AA	AA	AA	AG	AG	AG	GG	GG	GG	AG	AA	AA	AA	AA	AA	AG	AA	AG	AG	AA	AA	AG	AG	AA	AG	AG	AA	AA	AG	AA	AG	AA	AA	AA	AA	AG	AA	AA	AG	GG	GG	AG	AG	AG	AG	GG	GG	AG	GG	GG	AG	GG	GG	GG	AG	GG	AG	AG	GG	AG	AG	AG	AG	GG	GG	GG	GG	AG	AG	GG	GG	AG	AG	AG	GG	AG	AG	AG	GG	AG	AG	AG	AG	AG	GG	AG	AG	GG	AG	GG	AG	AG	AG	GG	AG	AG	GG	GG	AG	AG	AG	AG	AG	AG	AG	GG	AG	GG	AG	AG	AG	GG	GG	AG	AG	GG	AG	AG	AG	AG	GG	AG	AG	AG	AG	AG	AG	AG	GG	AG	AG	GG	GG	AG	AG	GG	GG	GG	GG	AG	AG	GG	GG	AG	AG	AG	AG	AG	GG	AG	AG	AG	AG	GG	GG	AG	AG	GG	GG	AA	AA	AA	AA	AA	AA	AA	AA	AA	AA
GGaluGA003823	1	5956088	GG	AG	GG	AG	AA	AG	AG	AG	GG	GG	GG	AG	AG	GG	GG	AG	AG	AA	AA	AG	AG	AG	AG	AG	AA	AA	AG	AA	AA	AG	AA	AA	AG	AG	AG	GG	GG	GG	AG	AG	AG	AG	AG	AG	AA	AA	AG	AA	GG	GG	GG	GG	AG	AA	AA	AG	AA	GG	AG	AG	GG	GG	GG	GG	AG	GG	AG	AG	GG	GG	AG	AG	AG	AG	AG	GG	AG	AG	GG	GG	AG	AG	AG	GG	GG	AG	AG	AA	GG	AG	AA	AA	AA	GG	GG	GG	GG	AG	GG	AG	AG	AG	AG	AG	AG	AG	AA	AG	AG	AA	AA	GG	AG	AG	GG	AG	AG	AG	GG	AG	AG	AG	AA	AG	AA	AA	AA	GG	GG	AA	GG	GG	AG	AG	GG	AG	AG	GG	AG	AG	GG	AA	AA	GG	AG	AG	AG	GG	GG	AG	AG	AG	AG	AA	AA	AG	AG	AG	AG	AG	AG	AG	AG	AG	AG	AA	AA	AG	AG	AG	AG	AG	AG	AA	AA	AG	AA	AG	AG	AG	AG	AG	AG	AG	AG	AG	AG	AG	AG	AG	AG	AG	AG	AG	AG	AG	AG	AA	AA	AG	AG	AG	AG	AG	AG	AG	AG	AG	AG	AG	AG	AG	AG	AG	AG	AG	AG	AG	AG	AG	AG	AG	AG	AA	AG	AG	AG	AG	AG	AG	AG	AG	AG	AG	AG	AG	AG	AG	AG	AG	AG	AG	AA	AG	AG	AA	AG	AG	AG	AG	AG	AG	AG	AG	AG	AG	AG	AG	AA	AG	AG	AG	AG	AA	AA	AG	AG	AG	AG	AG	AG	AG	AG	AA	AG	AG	AG	AG	AG	AG	AG	AG	AG	AG	AG	GG	AA	AG	AA	AA	AG	GG	GG	AA	AA	AG	AG	AG	AG	AG	AA	AG	AA	AG	GG	GG	GG	AA	AG	AG	AG	AG	AA	AG	AG	AG	AG	AG	AG	AG	AG	AG	GG	AG	AG	AG	AG	AG	AG	GG	AG	AG	AG	AG	AG	AG	AG	AG	AG	AG	AG	AG	AG	AG	AG	GG	AG	AG	AG	AG	AG	AG	AG	AG	AG	AG	AG	AG	AG	AG	AG	AG	AG	AG	AG	AG	AG	AG	AG	AG	AG	GG	GG	AG	AG	AG	AG	AG	AG	AG	AG	AG	AG	GG	AG	AG	AG	AG	AG	GG	AG	AG	AG	AG	AG	AG	AG	AG	GG	GG	GG	GG	AG	AG	AG	AG	AG	AG	AG	AG	AG	AG	AG	AG	AG	AG	AG	GG	AG	AG	AG	AG	GG	AG	AA	AA	AA	AG	AG	AG	AG	GG	GG	GG	GG	GG	AG	GG	GG	AG	GG	GG	AG	GG	GG	GG	AG	GG	GG	GG	GG	AG	AG	AG	GG	GG	GG	GG	GG	AG	AG	GG	GG	AG	AG	AG	GG	AG	AG	AG	GG	GG	AG	AG	AG	AG	GG	AG	AG	GG	AG	GG	AG	AG	AG	GG	AG	AG	GG	GG	AG	GG	GG	AG	AG	AG	AG	GG	AG	GG	AG	AG	AG	GG	GG	AG	AG	GG	AG	GG	GG	GG	GG	GG	GG	GG	AG	GG	GG	AG	GG	AG	AG	GG	GG	AG	AG	GG	GG	GG	GG	AG	AG	GG	GG	GG	GG	AG	GG	AG	GG	AG	AG	AG	AG	GG	GG	AG	AG	GG	GG	AA	AA	AA	AA	AA	AA	AA	AA	AA	AG
GGaluGA003832	1	5989314	AG	GG	AG	GG	AG	AG	AG	AG	GG	AG	GG	AG	AG	GG	AG	AA	AG	AG	AG	GG	GG	AG	GG	GG	AG	AG	GG	AG	AG	GG	GG	GG	GG	GG	AG	GG	GG	GG	AG	AG	AG	AG	AG	AG	AG	AG	AG	AG	GG	GG	GG	GG	AG	AG	AG	GG	AG	GG	AG	AG	GG	GG	GG	GG	GG	GG	GG	GG	GG	GG	GG	GG	GG	GG	GG	GG	GG	GG	GG	GG	GG	GG	GG	AG	GG	GG	GG	GG	GG	AG	AG	AG	GG	GG	GG	GG	GG	GG	GG	GG	GG	AG	GG	GG	GG	GG	GG	GG	GG	GG	GG	GG	GG	GG	GG	GG	GG	GG	GG	AG	AG	GG	GG	GG	GG	GG	GG	GG	GG	GG	GG	GG	GG	GG	GG	GG	GG	GG	GG	GG	GG	AG	AG	GG	GG	GG	GG	GG	GG	GG	GG	GG	GG	AG	GG	AG	GG	GG	GG	GG	GG	AG	AA	AA	AA	AG	AA	AG	GG	AG	GG	AA	GG	GG	AG	AG	AA	AG	GG	GG	GG	AG	AA	AA	GG	GG	AG	GG	GG	AG	GG	GG	GG	GG	AG	GG	GG	AA	AG	GG	AG	AG	GG	AG	GG	GG	AG	AG	GG	AA	GG	AG	GG	GG	AG	AG	AG	AG	GG	GG	GG	AG	AG	AA	GG	GG	AG	GG	GG	AA	AA	AA	AG	GG	GG	GG	AG	GG	AG	AG	AG	AG	AG	AG	AG	AG	AG	AG	GG	AG	GG	AG	AG	AA	AG	AG	AG	GG	AA	GG	AG	GG	GG	AA	AA	AG	AG	AG	AG	AG	GG	AG	GG	AA	GG	AA	AA	GG	AA	AG	GG	AG	AG	GG	GG	GG	AG	AG	AG	AG	GG	GG	GG	AG	AG	GG	AG	AG	AG	AG	AG	GG	AG	GG	GG	GG	GG	AG	GG	GG	AG	AG	AG	AG	AG	GG	GG	GG	AG	GG	AG	AG	GG	AG	GG	GG	GG	GG	GG	GG	GG	GG	GG	AG	AG	GG	AG	GG	AG	GG	GG	GG	GG	AG	GG	GG	AG	AG	AG	GG	GG	AG	GG	AG	GG	GG	GG	GG	GG	AG	AG	AG	AG	GG	GG	GG	AG	GG	AG	GG	AG	GG	GG	AG	GG	GG	GG	GG	GG	GG	AG	GG	GG	GG	GG	GG	GG	GG	AG	GG	AG	GG	GG	GG	GG	GG	AG	GG	GG	GG	GG	GG	GG	AG	GG	AG	AG	AG	AG	AG	GG	GG	GG	GG	AG	GG	GG	GG	GG	AG	AG	GG	GG	AG	AA	AA	AG	AG	GG	GG	GG	GG	GG	GG	GG	GG	AG	GG	GG	GG	GG	GG	GG	GG	GG	GG	GG	GG	GG	GG	GG	AG	AG	AG	GG	GG	GG	GG	GG	GG	GG	GG	GG	GG	GG	GG	GG	GG	GG	GG	GG	GG	AG	AG	GG	GG	GG	GG	GG	GG	GG	GG	GG	GG	GG	GG	GG	GG	GG	GG	AG	GG	GG	AG	GG	GG	GG	GG	GG	GG	GG	GG	GG	GG	GG	GG	GG	GG	GG	GG	GG	GG	GG	GG	GG	GG	AG	GG	GG	GG	GG	GG	GG	GG	GG	GG	GG	GG	GG	GG	GG	GG	GG	GG	GG	GG	GG	AG	GG	AG	GG	GG	GG	GG	GG	GG	GG	GG	GG	GG	GG	GG	AG	AG	AA	GG	AG	AG	GG	AG	AG
GGaluGA003835	1	6013298	AG	AA	AG	AG	GG	AG	AA	AG	AA	AA	AA	AG	AG	AA	AG	GG	AG	AG	AG	AG	AG	AA	AG	AG	AA	AG	AA	AG	AG	AA	AA	AA	AA	AA	AG	AA	AA	AA	AG	AG	AG	AG	AG	AA	AA	AA	AA	AA	AA	AA	AA	AA	AA	AA	AA	AG	AA	AG	AA	AG	AA	AA	AA	AA	AA	AA	AA	AA	AA	AA	AA	AA	AA	AA	AA	AA	AA	AA	AA	AA	AA	AA	AA	AG	AA	AA	AA	AA	AA	AG	AG	AG	AA	AA	AA	AA	AA	AA	AA	AA	AA	AG	AA	AA	AA	AA	AA	AA	AA	AA	AA	AA	AA	AA	AA	AA	AA	AA	AA	AG	AG	AA	AA	AA	AA	AA	AA	AA	AA	AA	AA	AA	AA	AA	AA	AA	AA	AA	AA	AA	AA	AG	AG	AA	AA	AA	AA	AA	AA	AA	AA	AA	AA	AG	AA	AG	AA	AA	AA	AA	AA	AG	AG	AG	AG	AG	AG	AA	AA	AA	AA	AG	AA	AG	AG	AG	GG	AG	AA	AA	AA	AG	GG	GG	AA	AA	AG	AA	AA	AG	AA	AA	AA	AA	AG	AA	AA	GG	AG	AA	AG	AG	AA	AG	AA	AA	AG	AG	AA	GG	AA	AG	AA	AA	AG	AG	AG	AG	AA	AA	AA	AG	AG	GG	AA	AA	AG	AA	AA	GG	GG	GG	AG	AA	AA	AA	AG	AA	AG	AG	AG	AG	AG	AG	AG	AG	AG	AG	AA	AG	AA	AG	AG	GG	AG	AG	AG	AA	AG	AA	AG	AA	AA	GG	GG	AG	AG	AG	AG	AG	AA	AG	AA	GG	AA	GG	GG	AA	GG	AG	AA	AG	AG	AA	AA	AA	AG	AG	AG	AG	AA	AA	AA	AG	AG	AA	AG	AG	AG	AG	AG	AA	AG	AA	AA	AA	AA	AG	AA	AA	AG	AG	AG	AA	AA	AA	AA	AA	AA	AA	AA	AA	AA	AA	AA	AG	AA	AA	AA	AG	AA	AA	AA	AA	AA	AA	AA	AA	AA	AA	AA	AG	AA	AA	AA	AG	AA	AA	AA	AA	AA	AA	AA	AA	AA	AG	AA	AG	AA	AA	AA	AA	AA	AA	AA	AA	AA	AA	AA	AA	AA	AA	AA	AA	AA	AG	AG	AG	AA	AA	AA	AA	AA	AG	AA	AA	AA	AA	AA	AA	AA	AA	AG	AA	AG	AA	AA	AA	AG	AG	AG	AG	AA	AA	AA	AA	AA	AA	AA	AA	AA	AG	AG	AA	AA	AA	AA	AG	AA	AA	GG	AA	AG	AA	AG	AG	AG	GG	AA	AA	AA	AG	AG	AA	AA	AA	AA	AG	AG	AA	AG	AA	AA	AA	AA	AA	AA	AA	AA	AA	AG	AA	AA	AA	AA	AG	AG	AG	AG	AA	AA	AG	AA	AA	AA	AA	AA	AA	AA	AA	AG	AA	AA	AA	AA	AA	AG	AA	AA	AG	AA	AA	AA	AA	AA	AA	AA	AA	AG	AG	AA	AA	AA	AA	AA	AA	AA	AG	AA	AG	AA	AA	AA	AA	AA	AA	AA	AA	AA	AA	AA	AA	AG	AA	AA	AA	AA	AA	AA	AA	AG	AA	AA	AG	AG	AA	AA	AA	AA	AA	AA	AA	AA	AG	AG	AA	AA	AA	AA	AA	AG	AA	AA	AA	AA	AA	AA	AA	AA	AA	AA	AA	AG	AG	AG	AA	AG	AG	AA	AA	AG
GGaluGA003856	1	6128645	AA	AG	AA	AA	AA	AG	AG	AG	AA	AA	AA	AA	AA	AA	AA	AA	AA	AG	AG	AG	AG	AG	AG	AG	GG	AG	AG	AG	AG	AG	GG	GG	AG	AG	AG	AA	AA	AA	AG	AG	AA	AA	AA	AG	GG	GG	AG	GG	AA	AA	AA	AA	AG	GG	GG	AG	GG	AA	AG	AA	AA	AA	AA	AA	AG	AA	AG	AG	AA	AA	AG	AG	AG	AG	AG	AA	AG	AG	AA	AA	AG	AG	AG	AA	AA	AG	AG	GG	AA	AA	AG	AG	GG	AA	AA	AA	AA	AG	AA	AG	AG	AG	AG	AG	AG	AG	GG	AG	AG	GG	GG	AA	AG	AG	AA	AG	AG	AG	AA	AG	AG	AG	GG	AG	GG	GG	GG	AA	AA	GG	AA	AA	AG	AG	AA	AG	AG	AA	AG	AG	AA	AG	AG	AG	AG	AG	AG	AA	AA	AG	AG	AG	AG	AG	GG	AA	AG	AG	AG	AG	AG	AG	AG	AG	AG	AG	AG	AG	AG	AG	AG	AG	AG	AG	AG	AA	AA	AA	AG	AG	AG	AA	AA	AA	AG	AG	AA	AG	AG	AA	AG	AG	AG	AG	AA	AG	AG	AA	AG	AG	AA	AA	AG	AA	AG	AG	AA	AG	AG	AA	AG	AA	AG	AG	AA	AA	AA	AA	AG	AG	AG	AA	AA	AA	AG	AG	AA	AG	AG	AA	AA	AA	AA	AG	AG	AG	AA	AG	AA	AA	AA	AA	AG	AA	AA	AG	AA	AA	AG	AA	AG	AA	AA	AA	AA	AA	AA	AG	AG	AG	AA	AG	AG	AA	AA	AA	AA	AG	AG	AA	AG	AA	AG	AA	AG	AA	AA	AG	AA	AA	AG	AA	AA	AG	AG	AA	AG	AA	AG	AG	AG	AA	AA	AG	AG	AG	AA	AA	AA	AA	AG	AG	AG	AG	AA	AA	AA	AG	AG	AG	AA	AA	AG	AG	AG	AG	AG	AG	AG	AG	AG	AG	AA	AG	AG	AA	AG	AG	AG	AA	AG	AG	AG	AG	AG	AG	AG	AG	AG	AG	AG	AA	AG	AG	AG	AA	AG	AG	AG	AG	AG	AG	AG	AG	AG	AA	AG	AA	AG	AG	AG	AG	AG	AG	AG	AG	AG	AG	AG	AG	AG	AA	AA	AG	AG	AA	AA	AA	AG	AG	AG	AG	AG	AA	AG	AG	AG	AG	AG	AA	AG	AG	AA	AG	AA	AG	AG	AG	AA	AA	AA	AA	AG	AG	AG	AG	AG	AG	AG	AG	AG	AA	AA	AG	AG	AG	AG	AA	AG	AG	AA	AG	AA	AG	AG	AG	AG	AA	AG	AG	AG	AA	AA	AA	AA	AA	AG	AA	AA	AG	AA	AA	AG	AA	AA	AA	AG	AA	AA	AA	AA	AG	AG	AG	AA	AA	AA	AA	AA	AG	AG	AA	AA	AG	AG	AG	AA	AG	AG	AG	AA	AA	AG	AG	AG	AG	AA	AG	AG	AA	AG	AA	AG	AG	AG	AA	AG	AG	AA	AA	AG	AA	AA	AG	AG	AG	AG	AA	AG	AA	AG	AG	AG	AA	AA	AG	AG	AA	AG	AA	AA	AA	AA	AA	AA	AA	AG	AA	AA	AG	AA	AG	AG	AA	AA	AG	AG	AA	AA	AA	AA	AG	AG	AA	AA	AA	AA	AG	AA	AG	AA	AG	AG	AG	AG	AA	AA	AG	AG	AA	AA	GG	AG	AG	AG	GG	AG	AG	GG	GG	AA
GGaluGA003865	1	6220761	AA	AA	AA	AA	AG	AG	AA	AG	AG	AG	AA	AG	AG	AA	AA	AG	AG	AG	AG	AG	AG	AA	AG	AG	AA	AG	AA	AG	AG	AA	AA	AA	AA	AA	AA	AA	AA	AA	AA	AA	AG	AG	AG	AA	AA	AA	AA	AA	AA	AA	AA	AA	AA	AA	AA	AG	AA	AG	AA	AG	AA	AA	AA	AA	AA	AA	AA	AA	AA	AA	AA	AA	AA	AA	AA	AA	AA	AA	AA	AA	AA	AA	AA	AA	AA	AA	AA	AA	AA	AG	AG	AG	AA	AA	AA	AA	AA	AA	AA	AA	AA	AA	AA	AA	AA	AA	AA	AA	AA	AA	AA	AA	AA	AA	AA	AA	AA	AA	AA	AA	AA	AA	AA	AA	AA	AA	AA	AA	AA	AA	AA	AA	AA	AA	AA	AA	AA	AA	AA	AA	AA	AG	AG	AA	AA	AA	AA	AA	AA	AA	AA	AA	AA	AG	AA	AG	AA	AA	AA	AA	AA	AA	AA	AA	AA	AG	AG	AA	AA	AA	AA	AA	AA	AA	AG	AG	GG	AG	AA	AA	AA	AG	AG	AG	AA	AA	AG	AA	AA	AG	AA	AA	AA	AA	AG	AA	AA	GG	AG	AA	AG	AG	AA	AG	AA	AA	AG	AA	AA	AG	AA	AG	AA	AA	AG	AG	AG	AG	AA	AA	AA	AG	AG	GG	AA	AA	AG	AA	AA	AG	AG	AG	AG	AA	AA	AA	AG	AA	AG	AG	AG	AG	AG	AG	AG	AG	AG	AG	AA	AG	AA	AG	AG	AG	AG	AG	AG	AA	AG	AA	AG	AA	AA	GG	GG	AG	AG	AA	AA	AG	AA	AG	AA	GG	AA	AG	AG	AA	AG	AG	AA	AG	AG	AA	AA	AA	AG	AG	AG	AG	AA	AA	AA	AG	AG	AA	AG	AG	AG	AG	AG	AA	AG	AA	AA	AA	AA	AG	AA	AA	AG	AG	AG	AA	AA	AA	AA	AA	AA	AA	AA	AA	AA	AA	AA	AA	AA	AA	AA	AG	AA	AA	AA	AA	AA	AA	AA	AA	AA	AA	AA	AA	AA	AA	AA	AG	AA	AA	AA	AA	AA	AA	AA	AA	AA	AA	AA	AA	AA	AA	AA	AA	AA	AA	AA	AA	AA	AA	AA	AA	AA	AA	AA	AA	AA	AA	AA	AA	AA	AA	AA	AA	AA	AG	AA	AA	AA	AA	AA	AA	AA	AA	AA	AA	AA	AA	AA	AA	AG	AG	AG	AG	AA	AA	AA	AA	AA	AA	AA	AA	AA	AA	AA	AA	AA	AA	AA	AG	AA	AA	GG	AA	AG	AA	AG	AG	AG	GG	AA	AA	AA	AG	AG	AA	AA	AA	AA	AG	AG	AA	AG	AA	AA	AA	AA	AA	AA	AA	AA	AA	AG	AA	AA	AA	AA	AG	AG	AG	AG	AA	AA	AG	AA	AA	AA	AA	AA	AA	AA	AA	AG	AA	AA	AA	AA	AA	AG	AA	AA	AG	AA	AA	AA	AA	AA	AA	AA	AA	AG	AG	AA	AA	AA	AA	AA	AA	AA	AG	AA	AG	--	AA	AA	AA	AA	AA	AA	AA	AA	AA	AA	AA	AG	AA	AA	AA	AA	AA	AA	AA	AG	AA	AA	AG	AG	AA	AA	AA	AA	AA	AA	AA	AA	AG	AG	AA	AA	AA	AA	AA	AG	AA	AA	AA	AA	AA	AA	AA	AA	AA	AA	AA	AG	AG	AG	AA	AG	AG	AA	AA	AG
GGaluGA003882	1	6295619	GG	AG	GG	AG	AG	AA	AG	AA	AG	AA	GG	AG	AG	GG	GG	AG	AG	AA	AA	AA	AA	AG	AA	AA	AA	AA	AG	AA	AA	AG	AA	AA	AG	AG	AG	GG	GG	GG	AG	AG	AG	AG	AG	AG	AA	AA	AG	AA	GG	GG	GG	GG	AG	AA	AA	AA	AA	AG	AG	AG	GG	GG	GG	GG	AG	GG	AG	AG	GG	GG	AG	AG	AG	AG	AG	GG	AG	AG	GG	GG	AG	AG	AG	GG	GG	AG	AG	AA	GG	AG	AA	AA	AA	GG	GG	GG	GG	AG	GG	AG	AG	AG	AG	AG	AG	AG	AA	AG	AG	AA	AA	GG	AG	AG	GG	AG	AG	AG	GG	AG	AG	AG	AA	AG	AA	AA	AA	GG	GG	AA	GG	GG	AG	AG	GG	AG	AG	GG	AG	AG	GG	AA	AA	AG	AG	AG	AG	GG	GG	AG	AG	AG	AG	AA	AA	AG	AG	AG	AG	AG	AG	AG	AG	AG	AG	AA	AA	AG	AG	AG	AG	AG	AG	AA	AA	AG	AA	AG	AG	AG	AG	AG	AG	AG	AG	AG	AG	AG	AG	AG	AG	AG	AG	AG	AG	AG	AG	AA	AA	AG	AG	AG	AG	AG	AG	AG	AG	AG	AG	AG	AG	AG	AG	AG	AG	AG	AG	AG	AG	AG	AG	AG	AG	AA	AG	AG	AG	AG	AG	AG	AG	AG	AG	AG	AG	AG	AG	AG	AG	AG	AG	AG	AA	AG	AG	AA	AG	AG	AG	AG	AG	AG	AG	AG	AG	AG	AG	AG	AA	AG	AG	AG	AG	AA	AA	AG	AG	AG	AG	AG	AG	AG	AG	AA	AG	AG	AG	AG	AG	AG	AG	AG	AG	AA	AA	GG	AA	AG	AA	AA	AG	GG	GG	AA	AA	AG	AG	AG	AG	AG	AA	AG	AA	AG	GG	GG	GG	AA	AG	AG	AG	AG	AA	AG	AG	AG	AG	AG	AG	AG	AG	AG	GG	AG	AG	AG	AG	AG	AG	AG	AG	AG	AG	AG	AG	AG	AG	AG	AG	AG	AG	AG	AG	AG	AG	AG	AG	AG	AG	AG	AG	AG	AG	AG	AG	AG	AG	AG	AG	AG	AG	AG	AG	AG	AG	AG	AG	AG	AG	AG	AG	GG	GG	AG	AG	AG	AG	AG	AG	AG	AG	AG	AG	AG	AG	AG	AG	AG	AG	GG	AG	AG	AG	AG	AG	AG	AG	AG	AG	AG	AG	AG	AG	AG	AG	AG	AG	AG	AG	AG	AG	AG	AG	AG	AG	AG	AG	AG	AG	AG	AA	AG	AG	AG	AA	AA	AA	AA	AG	AG	AG	AG	AG	GG	GG	GG	AG	AG	AG	AG	AG	AG	AG	AG	AG	AG	AG	AG	GG	GG	AG	AG	AG	AG	GG	AG	AG	AG	AG	AG	AG	AG	AG	AG	AG	AG	AG	AG	AG	AG	AG	GG	AG	AG	AG	AG	AG	AG	AG	AG	AG	AG	AG	AG	AG	AG	AG	AG	AG	AG	AG	GG	GG	AG	AG	AG	AG	AG	AG	AG	AG	AG	AG	AG	AG	AG	AG	AG	AG	GG	GG	GG	AG	GG	GG	GG	AG	GG	GG	AG	AG	AG	AG	AG	AG	AG	AG	AG	AG	AG	AG	AG	AG	AG	AG	GG	GG	AG	GG	AG	AG	AG	AG	AG	AG	AG	AG	AG	AG	AG	AG	AA	AA	AA	AA	AA	AA	AA	AA	AA	AG
GGaluGA003899	1	6335098	GG	GG	GG	GG	AG	AG	GG	AG	GG	AG	GG	AG	AG	GG	GG	AG	AG	AG	AG	AG	AG	GG	AG	AG	GG	AG	GG	AG	AG	GG	GG	GG	GG	GG	GG	GG	GG	GG	GG	GG	AG	AG	AG	GG	GG	GG	GG	GG	GG	GG	GG	GG	GG	GG	GG	AG	GG	AG	GG	AG	GG	GG	GG	GG	GG	GG	GG	GG	GG	GG	GG	GG	GG	GG	GG	GG	GG	GG	GG	GG	GG	GG	GG	GG	GG	GG	GG	GG	GG	AG	AG	AG	GG	GG	GG	GG	GG	GG	GG	GG	GG	GG	GG	GG	GG	GG	GG	GG	GG	GG	GG	GG	GG	GG	GG	GG	GG	GG	GG	GG	GG	GG	GG	GG	GG	GG	GG	GG	GG	GG	GG	GG	GG	GG	GG	GG	GG	GG	GG	GG	GG	AG	AG	GG	GG	GG	GG	GG	GG	GG	GG	GG	GG	AG	GG	AG	GG	GG	GG	GG	GG	GG	GG	GG	GG	AG	AG	GG	GG	GG	GG	GG	GG	GG	AG	AG	AA	AG	GG	GG	GG	AG	AG	AG	GG	GG	AG	GG	GG	AG	GG	GG	GG	GG	AG	GG	GG	AA	AG	GG	AG	AG	GG	AG	GG	GG	AG	GG	GG	AG	GG	AG	GG	GG	AG	AG	AG	AG	GG	GG	GG	AG	AG	AA	GG	GG	AG	GG	GG	AG	AG	AG	AG	GG	GG	GG	AG	GG	AG	AG	AG	AG	AG	AG	AG	AG	AG	AG	GG	AG	GG	AG	AG	AG	AG	AG	AG	GG	AG	GG	AG	GG	GG	AA	AA	AG	AG	GG	GG	AG	GG	AG	GG	AA	GG	AG	AG	GG	AG	AG	GG	AG	AG	GG	GG	GG	AG	AG	AG	AG	GG	GG	GG	AG	AG	GG	AG	AG	AG	AG	AG	GG	AG	GG	GG	GG	GG	AG	GG	GG	AG	AG	AG	GG	GG	GG	GG	GG	GG	GG	GG	GG	GG	GG	GG	GG	GG	GG	GG	AG	GG	GG	GG	GG	GG	GG	GG	GG	GG	GG	GG	GG	GG	GG	GG	AG	GG	GG	GG	GG	GG	GG	GG	GG	GG	GG	GG	GG	GG	GG	GG	GG	GG	GG	GG	GG	GG	GG	GG	GG	GG	GG	GG	GG	GG	GG	GG	GG	GG	GG	GG	GG	GG	AG	GG	GG	GG	GG	GG	GG	GG	GG	GG	GG	GG	GG	GG	GG	AG	AG	AG	AG	GG	GG	GG	GG	GG	GG	GG	GG	GG	GG	GG	GG	GG	GG	GG	AG	GG	GG	AA	GG	AG	GG	AG	AG	AG	AA	GG	GG	AG	AG	AG	GG	GG	GG	GG	AG	AG	GG	AG	GG	GG	GG	GG	GG	GG	GG	GG	GG	AG	GG	GG	GG	GG	AG	AG	AG	AG	GG	GG	AG	GG	GG	GG	GG	GG	GG	GG	GG	AG	GG	GG	GG	GG	GG	AG	GG	GG	AG	GG	GG	GG	GG	GG	GG	GG	GG	AG	AG	GG	GG	GG	GG	GG	GG	GG	AG	GG	AG	GG	GG	GG	GG	GG	GG	GG	GG	GG	GG	GG	GG	AG	GG	GG	GG	GG	GG	GG	GG	AG	GG	GG	AG	AG	GG	GG	GG	GG	GG	GG	GG	GG	AG	AG	GG	GG	GG	GG	GG	AG	GG	GG	GG	GG	GG	GG	GG	GG	GG	GG	GG	AG	AG	AG	GG	AG	AG	GG	GG	AG
GGaluGA003913	1	6381716	GG	GG	GG	GG	GG	GG	GG	GG	AG	AG	AG	AG	AG	AG	GG	GG	GG	GG	GG	GG	GG	AG	GG	GG	GG	GG	GG	GG	GG	GG	GG	GG	AG	GG	GG	AG	AG	AG	GG	GG	GG	GG	GG	AG	GG	GG	AG	GG	AG	GG	GG	AG	AG	GG	GG	GG	GG	AG	AG	AG	GG	GG	AG	GG	GG	GG	GG	GG	GG	GG	GG	GG	GG	GG	GG	GG	GG	GG	GG	GG	AG	GG	GG	GG	GG	GG	GG	GG	GG	GG	GG	GG	GG	GG	GG	AG	GG	AG	GG	GG	GG	GG	GG	GG	GG	GG	GG	GG	GG	GG	GG	GG	GG	GG	GG	GG	GG	AG	GG	GG	GG	GG	GG	GG	GG	GG	GG	GG	GG	GG	GG	GG	GG	GG	AG	GG	GG	GG	GG	GG	GG	GG	GG	GG	GG	GG	GG	AG	GG	GG	GG	GG	GG	GG	GG	GG	GG	GG	GG	GG	AG	GG	GG	GG	GG	GG	GG	GG	GG	GG	GG	GG	GG	GG	GG	AG	GG	GG	GG	AG	GG	GG	GG	GG	GG	GG	GG	GG	GG	GG	AG	AG	GG	GG	GG	AG	AG	GG	GG	AG	GG	GG	GG	GG	GG	GG	AG	GG	GG	GG	GG	GG	GG	GG	GG	AG	GG	GG	AG	AG	AG	AG	AG	GG	GG	GG	AG	GG	GG	GG	GG	GG	GG	GG	GG	GG	GG	GG	AG	GG	GG	AG	GG	AG	AG	GG	GG	GG	GG	GG	GG	GG	GG	GG	GG	GG	GG	GG	GG	AG	GG	AG	AG	GG	GG	GG	GG	GG	GG	GG	GG	GG	GG	GG	GG	GG	GG	GG	GG	GG	GG	AG	GG	GG	GG	GG	GG	GG	GG	GG	GG	GG	GG	GG	GG	GG	GG	GG	GG	GG	GG	GG	GG	GG	GG	GG	GG	GG	GG	GG	GG	GG	GG	GG	AG	GG	AG	GG	AG	GG	AG	GG	AG	GG	GG	AG	AG	GG	AG	GG	AG	AG	AG	GG	GG	GG	GG	GG	GG	AG	AG	GG	GG	GG	AG	AG	AG	AG	AG	GG	GG	GG	GG	GG	AG	AG	AG	GG	GG	GG	GG	GG	AG	AG	AG	GG	GG	GG	GG	AG	AG	AA	AA	AG	GG	GG	AG	AG	GG	AG	GG	AG	GG	GG	GG	GG	GG	AG	GG	AG	GG	AG	AG	AG	AG	GG	GG	GG	GG	GG	GG	AG	AG	AG	AG	AG	AG	GG	AG	GG	GG	AG	AG	GG	GG	AG	GG	AG	AG	AG	GG	AG	AG	AG	GG	GG	GG	GG	AG	AG	GG	GG	GG	AG	AG	AG	GG	GG	GG	GG	GG	GG	GG	GG	GG	GG	GG	GG	AG	AG	GG	GG	GG	GG	AG	GG	GG	GG	GG	GG	GG	GG	GG	GG	GG	GG	GG	GG	GG	GG	GG	AG	GG	GG	GG	GG	GG	GG	GG	GG	GG	GG	GG	GG	GG	GG	GG	GG	GG	GG	GG	AG	AG	GG	GG	GG	GG	GG	GG	GG	GG	GG	GG	GG	GG	GG	GG	GG	GG	AG	AG	AG	GG	AG	AG	AG	GG	AG	AG	GG	GG	GG	GG	GG	GG	GG	GG	GG	GG	GG	GG	GG	GG	GG	GG	AG	AG	GG	AG	GG	GG	GG	GG	GG	GG	GG	GG	GG	GG	GG	GG	GG	GG	GG	GG	GG	GG	GG	GG	GG	AG
GGaluGA003918	1	6390170	AG	AG	AG	AG	GG	AG	AA	AG	AA	AG	AA	AG	AG	AA	AG	GG	AG	GG	GG	GG	GG	AA	GG	GG	AG	GG	AG	GG	GG	AG	GG	GG	AG	AG	GG	AA	AA	AA	GG	GG	AG	AG	AG	AA	AG	AG	AA	AG	AA	AA	AA	AA	AA	AG	AG	GG	AG	AG	AA	AG	AA	AA	AA	AA	AG	AA	AG	AG	AA	AA	AG	AG	AG	AG	AG	AA	AG	AG	AA	AA	AG	AG	AG	AG	AA	AG	AG	GG	AA	AG	GG	GG	GG	AA	AA	AA	AA	AG	AA	AG	AG	GG	AG	AG	AG	AG	GG	AG	AG	GG	GG	AA	AG	AG	AA	AG	AG	AG	AA	GG	GG	AG	GG	AG	GG	GG	GG	AA	AA	GG	AA	AA	AG	AG	AA	AG	AG	AA	AG	AG	AA	GG	GG	AG	AG	AG	AG	AA	AA	AG	AG	AG	AG	GG	GG	AG	AG	AG	AG	AG	AG	GG	AG	AG	AG	GG	AG	AA	AG	AA	AG	AG	AG	GG	GG	AG	GG	AG	AG	AG	AG	AG	GG	GG	AG	AG	AG	AG	AG	AG	AG	AG	AG	AG	AG	AG	AG	GG	GG	AG	AG	AG	AG	AG	AG	AG	AG	GG	AG	GG	AG	AG	AG	AG	AG	AG	AG	AG	AG	AG	AG	AG	AG	GG	AG	AG	AG	AG	AG	GG	GG	GG	AG	AG	AG	AG	AG	AG	AG	AG	AG	AG	GG	AG	AG	GG	AG	AG	AG	AG	AG	AG	AG	GG	AG	AG	AG	AG	AG	AG	AG	AG	AG	GG	GG	AG	AG	GG	GG	AG	AG	AG	AG	GG	AG	GG	GG	AG	GG	AG	AG	AG	AG	GG	GG	AA	GG	AG	GG	GG	AG	AA	AA	GG	GG	AG	AG	AG	AG	AG	GG	AG	--	AG	AA	AA	AA	GG	AG	AG	AG	AG	GG	AA	AA	AG	AG	AG	AA	AG	AA	AA	AA	AA	AG	AG	AG	AG	AG	AG	AG	AG	AG	AA	AA	AG	AA	AG	AA	AG	AG	AG	AG	AA	AG	AG	AA	AA	AA	AG	AG	AA	AG	AA	AG	AG	AG	AG	AG	AA	AA	AA	AA	AG	AG	AG	AA	AG	AA	AG	AA	AA	AA	AA	AG	AG	AG	AG	AG	AG	AA	AG	AG	AG	AG	AG	AG	AG	AA	AA	AA	AG	AG	AG	AG	AG	AA	AG	AG	AG	AG	AG	AG	AA	AG	AA	AA	AA	AA	AA	AG	AG	AG	AG	AA	AG	AG	AG	AG	AA	GG	AG	AG	AA	AG	AG	GG	GG	AG	AG	AG	AG	AG	AA	AA	AA	AA	AG	AG	AG	AG	AG	AG	AG	AG	AG	AG	AG	AA	AA	AG	AA	AA	AA	AA	AG	AG	AG	AG	AG	AG	AG	AG	AG	AG	AG	AG	AG	AG	AG	AG	AA	AA	AA	AG	AG	AG	AG	AG	AG	AG	AG	AG	AG	AG	AG	AG	AG	AG	AG	AA	AA	AA	AA	AG	AG	AG	AG	AG	AG	AG	AG	AG	AG	AG	AG	AG	AG	AG	AA	AA	AA	AG	AA	AA	AA	AA	AA	AA	AG	AG	AG	AG	AG	AG	AG	AG	AG	AG	AG	AG	AG	AG	AG	AG	AA	AA	AA	AA	AA	AG	AG	AG	AG	AG	AG	AG	AG	AG	AG	AG	GG	GG	GG	AG	GG	GG	GG	GG	AG	AG
GGaluGA003933	1	6449338	AA	AA	AA	AG	AG	AG	AA	AG	AA	AG	AA	AG	AG	AA	AA	AG	AG	AG	AG	AG	AG	AA	AG	AG	AA	AG	AA	AG	AG	AA	AA	AA	AA	AA	AA	AA	AA	AA	AA	AA	AG	AG	AG	AA	AA	AA	AA	AA	AA	AA	AA	AA	AA	AA	AA	AG	AA	AG	AA	AG	AA	AA	AA	AA	AA	AA	AA	AA	AA	AA	AA	AA	AA	AA	AA	AA	AA	AA	AA	AA	AA	AA	AA	AA	AA	AA	AA	AA	AA	AG	AG	AG	AA	AA	AA	AA	AA	AA	AA	AA	AA	AA	AA	AA	AA	AA	AA	AA	AA	AA	AA	AA	AA	AA	AA	AA	AA	AA	AA	AA	AA	AA	AA	AA	AA	AA	AA	AA	AA	AA	AA	AA	AA	AA	AA	AA	AA	AA	AA	AA	AA	AG	AG	AA	AA	AA	AA	AA	AA	AA	AA	AA	AA	AG	AA	AG	AA	AA	AA	AA	AA	AA	AA	AA	AA	AG	AG	AA	AA	AA	AA	AA	AA	AG	AG	AG	GG	AG	AA	AA	AA	AG	AG	AG	AA	AA	AG	AA	AA	AG	AA	AA	AA	AA	AG	AA	AA	GG	AG	AA	AG	AG	AA	AG	AA	AA	AG	AA	AA	AG	AA	AG	AA	AA	AG	AG	AG	AG	AA	AA	AA	AG	AG	GG	AA	AA	AG	AA	AA	AG	AG	AG	AG	AA	AA	AA	AG	AA	AG	AG	AG	AG	AG	AG	AG	AG	AG	AG	AA	AG	AA	AG	AG	AG	AG	AG	AG	AA	AG	AA	AG	AA	AA	GG	GG	AG	AG	AA	AA	AG	AA	AG	AA	GG	AA	AG	AG	AA	AG	AG	AA	AG	AG	AG	AG	AA	AG	AG	AG	AG	AA	AA	AA	AG	AG	AA	AG	AG	AG	AG	AG	AA	AG	AA	AA	AA	AA	AG	AA	AA	AG	AG	AG	AA	AA	AA	AA	AA	AA	AA	AA	AA	AA	AA	AA	AG	AA	AA	AA	AG	AA	AA	AA	AA	AA	AA	AA	AA	AA	AA	AA	AG	AA	AA	AA	AG	AA	AA	AA	AA	AA	AA	AA	AA	AA	AG	AA	AG	AA	AA	AA	AA	AA	AA	AA	AA	AA	AA	AA	AA	AA	AA	AA	AA	AA	AG	AG	AG	AA	AA	AA	AA	AA	AG	AA	AA	AA	AA	AA	AA	AA	AA	AG	AA	AG	AA	AA	AA	AG	AG	AG	AG	AA	AA	AA	AA	AA	AA	AA	AA	AA	AG	AG	AA	AA	AA	AA	AG	AA	AA	GG	AA	AG	AA	AG	AG	AG	GG	AA	AA	AG	AG	AG	AA	AA	AA	AA	AG	AG	AA	AG	AG	AA	AG	AG	AG	AA	AG	AA	AA	AG	AA	AA	AA	AA	AG	AG	AG	AG	AA	AA	AG	AG	AA	AA	AA	AG	AA	AA	AA	AG	AA	AA	AA	AA	AA	AG	AA	AA	AG	AA	AG	AA	AA	AA	AG	AA	AA	AG	AG	AA	AA	AA	AA	AA	AA	AA	AG	AA	AG	--	AA	AA	AG	AG	AA	AA	AG	AA	AA	AA	AA	AG	AA	AA	AA	AA	AA	AA	AA	AG	AA	AA	AG	AG	AA	AA	AG	AG	AG	AG	AA	AA	AG	AG	AA	AA	AA	AA	AA	AG	AA	AA	AA	AA	AG	AG	AA	AA	AG	AG	AA	AG	AG	AG	AA	AG	AG	AA	AA	AG
GGaluGA003959	1	6531827	GG	AG	GG	GG	AG	AG	GG	AG	GG	GG	AG	AA	AA	AG	GG	AG	AG	AA	AA	AA	AA	AG	AA	AA	AG	AA	AG	AA	AA	AG	AA	AA	AA	AG	AG	AG	AG	AG	AG	AG	AG	AG	AG	AG	AG	AG	AG	AG	AG	GG	GG	AG	AG	AG	AG	AA	AG	AA	AG	AA	GG	GG	AG	GG	AG	GG	AG	AG	GG	GG	AG	AG	AG	AG	AG	GG	AG	AG	GG	GG	AA	AG	AG	GG	GG	AG	AG	AA	GG	AG	AA	AA	AA	GG	GG	AG	GG	AA	GG	AG	AG	AG	AG	AG	AG	AG	AA	AG	AG	AA	AA	GG	AG	AG	GG	AG	AG	AA	GG	AG	AG	AG	AA	AG	AA	AA	AA	GG	GG	AA	GG	GG	AG	AG	AG	AG	AG	GG	AG	AG	GG	AA	AA	AG	AG	AG	AG	AG	GG	AG	AG	AG	AG	AA	AA	AG	AG	AG	AG	AG	AA	AG	GG	GG	GG	AA	AG	GG	AG	GG	AG	GG	AG	AG	AA	AA	AA	AG	AG	AA	AG	AG	AG	AG	AG	AG	AG	AG	AG	AG	AA	AA	AG	AG	AG	AA	AA	AA	AA	AA	AG	AG	AG	AG	AG	AG	AA	AG	AG	AG	AG	AG	AG	AG	AG	AA	AG	AG	AA	AA	AA	AA	AA	AA	AG	AG	AA	AG	AG	AG	AG	AG	AG	AG	AG	AG	AG	AG	AA	AG	AG	AA	AA	AA	AA	AA	AG	AG	AG	AG	AG	AG	AG	AG	AG	AG	AG	AG	AG	AA	AG	AA	AA	AA	AA	AG	AG	AG	AG	AG	AG	AG	AG	AA	AG	AG	AG	AG	AG	AG	AG	AA	AG	AG	AG	GG	AA	AG	AA	AA	AG	GG	GG	AA	AA	AG	AG	AG	AG	AG	AA	AG	AA	AG	GG	GG	GG	AA	AG	AG	AG	AG	AA	GG	AG	AG	AA	AG	AG	AG	AG	GG	AG	GG	AG	AG	AA	AG	AA	AG	AA	AA	AA	GG	GG	AG	GG	AG	GG	AA	AA	GG	AG	GG	AA	AA	AG	AG	AG	AG	AG	GG	AG	GG	AA	AG	AA	GG	AG	GG	GG	GG	AG	AA	AA	AG	GG	AG	GG	AA	AG	AA	AA	AG	AG	GG	AG	AG	AG	AA	GG	AA	AG	AG	AG	AG	AG	AA	GG	AG	GG	AA	AG	AA	AG	AG	GG	AG	AG	AG	AG	AA	AA	AG	AA	AG	AG	GG	AG	GG	AG	AG	AG	AG	GG	AA	AG	AA	AA	AG	AA	AA	AA	AG	AG	AG	AA	AA	AA	AA	AG	AG	AG	AG	AG	AG	GG	AG	AG	AG	AG	GG	AG	GG	GG	GG	AG	GG	AG	AG	AG	GG	GG	GG	AG	AG	AG	AG	AG	AG	AG	AG	GG	AG	AG	AG	GG	AG	AG	AG	AG	AG	GG	GG	AG	AG	AG	AG	AG	AG	AG	GG	AG	AG	AG	GG	AG	AG	AG	AG	GG	AG	AG	GG	AG	AG	AG	AG	AG	AG	AG	AG	AG	GG	GG	AG	AG	GG	AG	AG	AG	AG	AG	AG	AG	AG	GG	AG	AG	AG	AG	AG	AG	AG	AG	AG	AG	GG	GG	GG	GG	AG	AG	AG	AG	AG	AG	GG	AG	GG	AG	AG	AG	AG	AG	GG	GG	AG	AG	GG	GG	AA	AA	AA	AG	AA	AA	AA	AA	AG	AA
GGaluGA003981	1	6583362	AG	AG	AG	AG	GG	AG	AA	AG	AA	AG	AG	GG	GG	AG	AG	GG	AG	GG	GG	GG	GG	AG	GG	--	AG	GG	AG	GG	GG	AG	GG	GG	GG	AG	GG	AG	AG	AG	GG	GG	AG	AG	AG	AG	AG	AG	AG	AG	AG	AA	AA	AG	AG	AG	AG	GG	AG	GG	AG	GG	AA	AA	AG	AA	AG	AA	AG	AG	AA	AA	AG	AG	AG	AA	AG	AA	AG	AG	AA	AA	GG	AG	AG	AG	AA	AG	AG	GG	AA	AG	GG	GG	GG	AA	AA	AG	AA	GG	AA	AG	AG	GG	AG	AG	AG	AG	GG	AG	AG	GG	GG	AA	AG	AG	AA	AG	AG	GG	AA	GG	GG	AG	GG	AG	GG	GG	GG	AA	AA	GG	AA	AA	AG	AG	AG	AG	AG	AA	AG	AG	AA	GG	GG	AG	AG	AG	AG	AG	AA	AG	AG	AG	AG	GG	GG	AG	AG	AG	AG	AG	GG	GG	AG	AG	AG	GG	AG	AA	AG	AA	AG	AG	AG	GG	GG	GG	GG	AG	AG	GG	AG	AG	GG	GG	AG	AG	AG	AG	AG	AG	GG	GG	AG	AG	AG	GG	GG	GG	GG	GG	AG	AG	AG	AG	AG	AG	GG	GG	AG	GG	AG	AG	AG	AG	AG	GG	AG	AG	GG	GG	GG	GG	GG	GG	AG	AG	GG	AG	AG	GG	GG	GG	AG	AG	AG	AG	AG	AG	GG	AG	AG	GG	GG	GG	GG	GG	AG	AG	AG	AG	AG	AG	AG	GG	AG	AG	AG	AG	AG	GG	AG	GG	GG	GG	GG	AG	AG	GG	GG	AG	AG	AG	AG	GG	AG	GG	GG	AG	GG	AG	AG	GG	AG	GG	GG	AA	GG	AG	GG	GG	AG	AA	AA	GG	GG	AG	AG	AG	AG	AG	GG	AG	--	AG	AA	AA	AA	GG	AG	AG	AG	AG	GG	AA	AG	AG	GG	AG	AG	AG	AG	AA	AG	AA	AG	GG	GG	AG	GG	AG	GG	GG	GG	AA	AA	AG	AA	AG	AA	GG	GG	AG	AG	AA	GG	GG	AG	AG	AG	AG	AG	AA	AG	AA	GG	GG	GG	AG	AG	AA	AA	AA	AG	GG	GG	AG	AA	AG	AA	GG	AG	GG	GG	AG	AG	AG	GG	GG	AG	GG	AA	GG	AG	AG	AG	AG	AG	GG	AA	AG	AA	GG	GG	GG	GG	AG	AA	AG	AG	AG	AG	GG	GG	AG	GG	AG	AG	AA	AG	AA	AG	GG	GG	AG	AA	GG	AG	GG	GG	AG	GG	GG	GG	AG	AG	AG	GG	GG	GG	GG	AG	AG	AG	AG	AG	AG	AA	AG	AG	AG	AG	AG	AG	AG	AG	AG	AG	AG	AG	AG	AG	AA	AA	AA	AG	AG	AG	AG	AG	AG	AG	AG	AG	AG	AG	AG	AG	AG	AG	AG	AG	AG	AA	AA	AG	AG	AG	AG	AG	AG	AG	AG	AG	AG	AG	AG	AG	AG	AG	AG	AA	AG	AG	AA	AG	AG	AG	AG	AG	AG	AG	AG	AG	AG	AG	AG	AG	AG	AG	AG	AG	AG	AG	AG	AG	AG	AA	AG	AG	AG	AG	AG	AG	AG	AG	AG	AG	AG	AG	AG	AG	AG	AG	AG	AG	AG	AG	AA	AG	AA	AG	AG	AG	AG	AG	AG	AG	AG	AG	AG	AG	GG	GG	GG	AG	GG	GG	GG	GG	AG	GG
GGaluGA003995	1	6651513	AG	GG	AG	GG	AG	AG	GG	AG	AG	GG	GG	AG	AG	GG	AG	AA	AG	AG	AG	AG	AG	GG	AG	AG	GG	AG	GG	AG	AG	GG	GG	GG	GG	GG	AG	GG	GG	GG	AG	AG	AG	AG	AG	GG	GG	GG	GG	GG	GG	GG	GG	GG	GG	GG	GG	AG	GG	AG	GG	AG	GG	GG	GG	GG	GG	GG	GG	GG	GG	GG	GG	GG	GG	GG	GG	GG	GG	GG	GG	GG	GG	GG	GG	AG	GG	GG	GG	GG	GG	AG	AG	AG	GG	GG	GG	GG	GG	GG	GG	GG	GG	AG	GG	GG	GG	GG	GG	GG	GG	GG	GG	GG	GG	GG	GG	GG	GG	GG	GG	AG	AG	GG	GG	GG	GG	GG	GG	GG	GG	GG	GG	GG	GG	GG	GG	GG	GG	GG	GG	GG	GG	AG	AG	GG	GG	GG	GG	GG	GG	GG	GG	GG	GG	AG	GG	AG	GG	GG	GG	GG	GG	AG	AG	AG	AG	AG	AG	GG	GG	GG	GG	AG	GG	GG	AG	AG	AA	AG	GG	GG	GG	AG	AA	AA	GG	GG	AG	GG	GG	AG	GG	GG	GG	GG	AG	GG	GG	AA	AG	GG	AG	AG	GG	AG	GG	GG	AG	AG	GG	AA	GG	AG	GG	GG	AG	AG	AG	AG	GG	GG	GG	AG	AG	AA	GG	GG	AG	GG	GG	AA	AA	AA	AG	GG	GG	GG	AG	GG	AG	AG	AG	AG	AG	AG	AG	AG	AG	AG	GG	AG	GG	AG	AG	AA	AG	AG	AG	GG	AG	GG	AG	GG	GG	AA	AA	AG	AG	AG	AG	AG	GG	AG	GG	AA	GG	AA	AA	GG	AA	AG	GG	AG	AG	GG	GG	GG	AG	AG	AG	AG	GG	GG	GG	AG	AG	GG	AG	AG	AG	AG	AG	GG	AG	GG	GG	GG	GG	AG	GG	GG	AG	AG	AG	GG	GG	GG	GG	GG	GG	GG	GG	GG	GG	GG	GG	GG	GG	GG	GG	AG	GG	GG	GG	GG	GG	GG	GG	GG	GG	GG	GG	GG	GG	GG	GG	AG	GG	GG	GG	GG	GG	GG	GG	GG	GG	GG	GG	GG	GG	GG	GG	GG	GG	GG	GG	GG	GG	GG	GG	GG	GG	GG	GG	GG	GG	GG	GG	GG	GG	GG	GG	GG	GG	AG	GG	GG	GG	GG	GG	GG	GG	GG	GG	GG	GG	GG	GG	GG	AG	AG	AG	AG	GG	GG	GG	GG	GG	GG	GG	GG	GG	GG	GG	GG	GG	GG	GG	AG	GG	GG	AA	GG	AG	GG	AG	AG	AG	AA	GG	GG	AG	AG	AG	GG	GG	GG	GG	AG	AG	GG	AG	GG	GG	GG	GG	GG	GG	GG	GG	GG	AG	GG	GG	GG	GG	AG	AG	AG	AG	GG	GG	AG	GG	GG	GG	GG	GG	GG	GG	GG	AG	GG	GG	GG	GG	GG	AG	GG	GG	AG	GG	GG	GG	GG	GG	GG	GG	GG	AG	AG	GG	GG	GG	GG	GG	GG	GG	AG	GG	AG	GG	GG	GG	GG	GG	GG	GG	GG	GG	GG	GG	GG	AG	GG	GG	GG	GG	GG	GG	GG	AG	GG	GG	AG	AG	GG	GG	GG	GG	GG	GG	GG	GG	AG	AG	GG	GG	GG	GG	GG	AG	GG	GG	GG	GG	GG	GG	GG	GG	GG	GG	GG	AG	AG	AG	GG	AG	AG	GG	GG	AG
GGaluGA004016	1	6711927	AG	AG	AG	AA	AA	AA	AA	AA	AA	AA	AG	AG	AG	AG	AG	AG	AA	AG	AG	AG	AG	AG	AG	AG	AG	AG	AG	AG	AG	AG	GG	GG	GG	AG	GG	AG	AG	AG	GG	GG	AA	AA	AA	AG	AG	AG	AG	AG	AG	AA	AA	AG	AG	AG	AG	AG	AG	AG	AG	AG	AA	AA	AG	AA	AG	AA	AG	AG	AA	AA	AG	AG	AG	AA	AG	AA	AG	AG	AA	AA	GG	AG	AG	AG	AA	AG	AG	GG	AA	AA	AG	AG	GG	AA	AA	AG	AA	GG	AA	AG	AG	GG	AG	AG	AG	AG	GG	AG	AG	GG	GG	AA	AG	AG	AA	AG	AG	GG	AA	GG	GG	AG	GG	AG	GG	GG	GG	AA	AA	GG	AA	AA	AG	AG	AG	AG	AG	AA	AG	AG	AA	AG	AG	AG	AG	AG	AG	AG	AA	AG	AG	AG	AG	AG	GG	AA	AG	AG	AG	AG	GG	GG	AG	AG	AG	AG	AA	AA	AG	AA	AG	AG	AG	AG	AG	AG	AA	AA	AG	GG	AG	AA	AG	AG	AG	AG	AA	AG	AG	AA	GG	GG	AG	AG	AA	GG	GG	AA	AG	GG	AA	AA	AG	AA	AG	AG	AG	GG	AG	AG	AG	AA	AG	AG	AA	AG	AA	AA	GG	GG	GG	AG	AG	AA	AG	AG	AG	AG	AG	AG	AG	AG	AA	AG	AG	AG	AA	AG	AG	AA	AA	AG	AG	AG	AG	AG	AA	AA	AG	AA	AG	AA	AA	AG	AA	AA	AA	AG	AA	GG	AA	GG	GG	AA	AA	AA	AA	GG	GG	AA	AG	AA	AG	AA	AG	AG	AG	AG	AG	AA	AG	AG	AA	AG	AG	AA	AG	AA	AG	AG	AG	AA	AA	AG	AG	AG	AA	AA	AA	AA	AG	AG	AG	AG	AA	AA	AA	AG	AG	AG	AA	AA	AG	AA	AG	AG	GG	AG	AG	AG	AA	AA	AG	AA	AG	AG	GG	AG	GG	AA	GG	GG	GG	AA	AA	AG	AA	AG	AA	GG	GG	AA	AG	AA	GG	AG	AG	AG	AG	AG	AG	AA	AG	AA	GG	AG	GG	AA	AG	AA	AA	AA	AG	GG	GG	AG	AA	AG	AA	GG	AG	GG	GG	AG	AG	AA	AG	AG	AG	GG	AA	GG	AG	AA	AG	AG	AG	GG	AA	AG	AA	GG	AG	GG	AG	AG	AA	AG	AA	AA	AA	AG	GG	AG	GG	AG	AG	AA	AG	AA	AG	AG	AG	AG	AA	GG	AG	AG	GG	AG	AA	GG	AG	AG	AA	AA	AG	AA	GG	GG	AA	AA	AA	AG	AG	AG	AA	AA	AA	AG	AA	AA	AG	AA	AA	AA	AG	AA	AG	AG	AA	AA	AA	AA	AG	AA	AA	AA	AA	AG	AG	AA	AA	AG	AG	AG	AA	AG	AG	AG	AA	AG	AA	AA	AG	AG	AA	AG	AG	AA	AG	AA	AG	AG	AG	AA	AG	AG	AA	AA	AA	AG	AG	AA	AG	AG	AG	AA	AG	AA	AG	AG	AG	AA	AA	AG	AG	AA	AG	AG	AG	AG	AA	AG	AG	AG	AA	AG	AG	AG	AA	AG	AG	AA	AA	AG	AG	AA	AA	AA	AA	AG	AG	AA	AA	AG	AG	AA	AG	AA	AA	AG	AG	AG	AG	AA	AA	AG	AG	AA	AA	GG	AG	AG	AA	GG	AG	AG	GG	AG	AG
GGaluGA004053	1	6800939	AG	AG	AG	AG	AA	AG	GG	AG	GG	AG	GG	AG	AG	GG	AG	AA	AG	AA	AA	AA	AA	GG	AA	AA	AG	AA	AG	AA	AA	AG	AA	AA	AG	AG	AA	GG	GG	GG	AA	AA	AG	AG	AG	GG	AG	AG	GG	AG	GG	GG	GG	GG	GG	AG	AG	AA	AG	AG	GG	AG	GG	GG	GG	GG	AG	GG	AG	AG	GG	GG	AG	AG	AG	GG	AG	GG	AG	AG	GG	GG	AG	AG	AG	AG	GG	AG	AG	AA	GG	AG	AA	AA	AA	GG	GG	GG	GG	AG	GG	AG	AG	AA	AG	AG	AG	AG	AA	AG	AG	AA	AA	GG	AG	AG	GG	AG	AG	AG	GG	AA	AA	AG	AA	AG	AA	AA	AA	GG	GG	AA	GG	GG	AG	AG	GG	AG	AG	GG	AG	AG	GG	AA	AA	AG	AG	AG	AG	GG	GG	AG	AG	AG	AG	AA	AA	AG	AG	AG	AG	AG	AG	AA	AG	AG	AG	AA	AG	GG	AG	GG	AG	AG	AG	AA	AA	AG	AA	AG	AG	AG	AG	AG	AA	AA	AG	AG	AG	AG	AG	AG	AG	AG	AG	AG	AG	AG	AG	AA	AA	AG	AG	AG	AG	AG	AG	AG	AG	AA	AG	AA	AG	AG	AG	AG	AG	AG	AG	AG	AG	AG	AG	AG	AG	AA	AG	AG	AG	AG	AG	AA	AA	AA	AG	AG	AG	AG	AG	AG	AG	AG	AG	AG	AA	AG	AG	AA	AG	AG	AG	AG	AG	AG	AG	AA	AG	AG	AG	AG	AG	AG	AG	AG	AG	AA	AA	AG	AG	AA	AA	AG	AG	AG	AG	AA	AG	AA	AA	AG	AA	AG	AG	AG	AG	AA	AA	GG	AA	AG	AA	AA	AG	GG	GG	AA	AA	AG	AG	AG	AG	AG	AA	AG	--	AG	GG	GG	GG	AA	AG	AG	AG	AG	AA	GG	GG	AG	AG	AG	GG	AG	GG	GG	GG	GG	AG	AG	AG	AG	AG	AG	AG	AG	AG	GG	GG	AG	GG	AG	GG	AG	AG	AG	AG	GG	AG	AG	GG	GG	GG	AG	AG	GG	AG	GG	AG	AG	AG	AG	AG	GG	GG	GG	GG	AG	AG	AG	GG	AG	GG	AG	GG	GG	GG	GG	AG	AG	AG	AG	AG	AG	GG	AG	AG	AG	AG	AG	AG	AG	GG	GG	GG	AG	AG	AG	AG	AG	GG	AG	AG	AG	AG	AG	AG	GG	AG	GG	GG	GG	GG	GG	AG	AG	AG	AG	GG	AG	AG	AG	AG	GG	AA	AG	AG	GG	AG	AG	AA	AA	AG	AG	AG	AG	AG	GG	GG	GG	GG	AG	AG	AG	AG	AG	AG	AG	AG	AG	AG	AG	GG	GG	AG	GG	GG	GG	GG	AG	AG	AG	AG	AG	AG	AG	AG	AG	AG	AG	AG	AG	AG	AG	AG	GG	GG	GG	AG	AG	AG	AG	AG	AG	AG	AG	AG	AG	AG	AG	AG	AG	AG	AG	GG	GG	GG	GG	AG	AG	AG	AG	AG	AG	AG	AG	AG	AG	AG	AG	AG	AG	AG	GG	GG	GG	AG	GG	GG	GG	GG	GG	GG	AG	AG	AG	AG	AG	AG	AG	AG	AG	AG	AG	AG	AG	AG	AG	AG	GG	GG	GG	GG	GG	AG	AG	AG	AG	AG	AG	AG	AG	AG	AG	AG	AA	AA	AA	AG	AA	AA	AA	AA	AG	AG
GGaluGA004055	1	6822387	AG	GG	AG	AG	AG	GG	GG	GG	AG	AA	AG	AG	AG	AG	AG	AG	GG	GG	GG	GG	GG	AG	GG	GG	GG	GG	GG	GG	GG	GG	GG	GG	AG	GG	AG	AG	AG	AG	AG	AG	GG	GG	GG	AG	GG	GG	AG	GG	AG	GG	GG	AG	AG	GG	GG	GG	GG	AG	AG	AG	GG	GG	AG	GG	GG	GG	GG	GG	GG	GG	GG	GG	GG	GG	GG	GG	GG	GG	GG	GG	AG	GG	GG	AG	GG	GG	GG	GG	GG	GG	GG	GG	GG	GG	GG	AG	GG	AG	GG	GG	GG	AG	GG	GG	GG	GG	GG	GG	GG	GG	GG	GG	GG	GG	GG	GG	GG	AG	GG	AG	AG	GG	GG	GG	GG	GG	GG	GG	GG	GG	GG	GG	GG	GG	AG	GG	GG	GG	GG	GG	GG	GG	GG	GG	GG	GG	GG	AG	GG	GG	GG	GG	GG	GG	GG	GG	GG	GG	GG	GG	AG	AG	AG	AG	AG	GG	GG	GG	GG	GG	GG	AG	GG	AG	GG	AG	GG	GG	GG	AG	GG	GG	AG	AG	GG	GG	GG	GG	GG	GG	AG	AG	GG	GG	GG	AG	AG	GG	GG	AG	GG	GG	GG	GG	GG	GG	AG	AG	GG	AG	GG	GG	GG	GG	GG	AG	GG	GG	AG	AG	AG	AG	AG	GG	GG	GG	AG	GG	GG	AG	AG	AG	GG	GG	GG	GG	GG	GG	AG	GG	GG	AG	GG	AG	AG	GG	GG	GG	GG	GG	GG	GG	GG	AG	GG	GG	GG	GG	GG	AG	GG	AG	AG	GG	GG	GG	GG	AG	AG	GG	GG	GG	GG	GG	GG	AG	AG	GG	AG	GG	GG	AG	GG	AG	AG	GG	GG	GG	GG	GG	GG	GG	GG	GG	GG	GG	GG	GG	GG	GG	GG	GG	GG	GG	GG	GG	GG	GG	GG	GG	GG	GG	GG	GG	AG	GG	AG	GG	AG	GG	GG	GG	AG	GG	GG	AA	AG	GG	AG	GG	AG	AG	AG	GG	GG	GG	GG	GG	GG	AG	AG	AG	GG	GG	AG	AG	AG	AG	AG	GG	GG	GG	GG	GG	AG	AA	AG	AG	GG	GG	GG	GG	AG	AG	AG	GG	GG	GG	GG	AG	AG	AA	AA	AG	GG	AG	AA	AA	GG	AG	GG	AG	GG	GG	GG	GG	AG	AG	GG	AG	GG	AG	AA	AG	AA	GG	GG	GG	GG	GG	GG	AG	AG	AG	AG	AG	AG	GG	AG	GG	GG	AA	AA	GG	GG	AG	GG	AG	AG	AG	GG	AG	AG	AG	GG	GG	GG	GG	AG	AG	GG	GG	GG	AG	AG	AG	GG	GG	GG	GG	GG	AG	GG	AG	AG	AG	GG	AG	AG	AG	GG	GG	GG	GG	AG	GG	GG	GG	GG	GG	GG	GG	AG	GG	GG	GG	AG	GG	GG	GG	GG	AG	GG	GG	GG	GG	GG	GG	GG	GG	GG	AG	GG	GG	GG	AG	GG	GG	GG	GG	GG	AG	AG	GG	GG	GG	GG	GG	GG	GG	GG	GG	GG	AG	AG	GG	GG	AG	GG	AG	AG	AG	GG	AG	AG	AG	GG	AG	AG	GG	GG	GG	GG	GG	GG	GG	GG	AG	AG	AG	AG	GG	GG	GG	GG	AG	AG	GG	AG	GG	GG	GG	GG	GG	GG	AG	AG	GG	GG	AG	AG	GG	GG	GG	GG	GG	GG	GG	GG	GG	AG
GGaluGA004100	1	6982385	AG	GG	AG	GG	AA	AG	GG	AG	AG	AG	GG	AG	AG	GG	AG	AA	AA	AG	AG	AG	AG	GG	AG	AG	GG	AG	GG	AG	AG	GG	GG	GG	GG	AG	AG	AG	AG	AG	AG	AG	AG	AG	AG	GG	GG	GG	GG	GG	GG	AG	AG	GG	GG	GG	GG	AG	GG	AG	GG	AG	AG	AG	GG	AG	GG	GG	GG	GG	GG	GG	GG	GG	GG	GG	AG	GG	GG	GG	GG	GG	GG	GG	GG	AG	GG	GG	GG	GG	GG	AG	AG	AG	GG	AG	GG	GG	GG	GG	GG	GG	GG	AG	GG	GG	GG	GG	GG	GG	GG	GG	GG	GG	GG	GG	AG	GG	GG	GG	GG	AG	AG	GG	GG	GG	GG	GG	GG	GG	GG	GG	GG	AG	GG	GG	GG	GG	GG	GG	GG	GG	GG	AG	AG	GG	GG	GG	GG	GG	GG	GG	GG	GG	GG	AG	GG	AG	GG	GG	GG	GG	GG	AG	AG	AG	AG	AG	AG	AG	GG	GG	GG	AG	GG	GG	AG	AG	AA	AA	AG	GG	GG	AG	AA	AA	GG	AG	AG	AG	GG	AA	GG	GG	GG	GG	AG	GG	GG	AA	AG	GG	AA	AG	AG	AA	GG	GG	AG	AG	GG	AA	GG	AA	AA	GG	AG	AG	AG	AG	GG	GG	GG	AG	AG	AA	AG	AG	AG	GG	GG	AA	AA	AA	AG	AG	AG	AG	AA	GG	AG	AG	AG	AG	AG	AG	AG	AG	AA	AA	GG	AG	GG	AG	AG	AA	AG	AG	AA	AG	AG	GG	AG	GG	GG	AA	AA	AA	AG	AG	AG	AG	AG	AG	GG	AA	AG	AA	AA	GG	AA	AG	GG	AG	AG	GG	GG	AG	AG	AG	AG	AG	AG	AG	AG	AG	AG	AG	AG	AG	AG	AG	AG	AG	AG	GG	AG	AG	GG	AG	AG	AG	AG	AG	AG	GG	GG	GG	GG	GG	GG	GG	GG	GG	GG	GG	GG	GG	GG	GG	GG	AG	GG	GG	GG	GG	GG	GG	GG	GG	GG	GG	GG	GG	GG	GG	GG	AG	GG	GG	GG	GG	GG	GG	GG	GG	GG	GG	GG	GG	GG	GG	GG	GG	GG	GG	GG	GG	GG	GG	GG	GG	GG	GG	GG	GG	GG	GG	GG	GG	GG	GG	GG	GG	GG	AG	GG	GG	GG	GG	GG	GG	GG	GG	GG	GG	GG	GG	GG	GG	AG	AG	AG	AG	GG	GG	GG	GG	GG	GG	GG	GG	GG	GG	GG	GG	GG	GG	GG	AG	GG	GG	AA	GG	AG	GG	AG	AG	AG	AA	GG	GG	AA	AA	AA	AG	AG	GG	GG	AA	AG	GG	AG	AG	GG	AG	AG	AG	AG	GG	GG	GG	AG	GG	GG	AG	AG	AG	AA	AA	AA	GG	AG	AA	AG	GG	GG	AG	GG	GG	AG	GG	AA	AG	GG	AG	GG	AG	AA	AG	AG	AG	AG	GG	GG	AG	AG	AG	GG	GG	AA	AG	AG	AG	GG	GG	AG	AG	GG	AG	GG	AA	GG	GG	AG	AG	AG	AG	GG	AG	GG	AG	GG	AG	AG	GG	GG	GG	GG	GG	AG	AG	AG	GG	GG	AA	AA	AG	GG	GG	GG	AG	GG	AG	GG	AA	AG	AG	GG	AG	GG	AG	AG	GG	AG	GG	AG	AG	GG	GG	AG	GG	AG	GG	AG	AG	AG	GG	AG	AG	GG	GG	AG
GGaluGA004113	1	7032156	AG	AG	AG	GG	AG	GG	GG	GG	GG	GG	GG	GG	GG	GG	AG	AG	GG	AG	AG	AG	AG	GG	AG	AG	AG	AG	AG	AG	AG	AG	AA	AA	AG	AG	AA	GG	GG	GG	AA	AA	GG	GG	GG	GG	AG	AG	GG	AG	GG	GG	GG	GG	GG	AG	AG	AG	AG	GG	GG	GG	GG	GG	GG	GG	AG	GG	AG	AG	GG	GG	AG	AG	AG	GG	AG	GG	AG	AG	GG	GG	AG	AG	AG	AG	GG	AG	AG	AA	GG	GG	AG	AG	AA	GG	GG	GG	GG	AG	GG	AG	AG	AA	AG	AG	AG	AG	AA	AG	AG	AA	AA	GG	AG	AG	GG	AG	AG	AG	GG	AA	AA	AG	AA	AG	AA	AA	AA	GG	GG	AA	GG	GG	AG	AG	GG	AG	AG	GG	AG	AG	GG	AG	AG	AG	AG	AG	AG	GG	GG	AG	AG	AG	AG	AG	AA	GG	AG	AG	AG	AG	AG	AA	AG	AG	AG	AG	GG	GG	AG	GG	AG	AG	AG	AG	AG	GG	GG	GG	AG	AG	AG	GG	AG	AG	AG	AG	AG	AG	AG	GG	AG	AG	AG	AG	GG	AG	AG	GG	AG	AG	GG	GG	AG	GG	AG	AG	GG	AA	AG	AG	AG	GG	GG	AG	GG	GG	GG	GG	AG	AG	AG	GG	GG	GG	AG	GG	GG	AG	AG	AG	AG	AG	GG	AG	AG	AG	GG	AG	GG	GG	GG	GG	AG	GG	GG	AG	GG	GG	AG	GG	AG	GG	GG	AG	GG	GG	GG	AG	GG	AG	GG	AG	AG	GG	GG	GG	GG	AA	AA	GG	AG	GG	AG	GG	AG	AG	AG	AG	AG	GG	AG	GG	GG	AG	AG	GG	AG	GG	AG	AG	AG	GG	GG	AG	AG	AG	GG	GG	GG	GG	AG	AG	AG	AG	GG	GG	GG	AG	AG	AG	GG	GG	AG	GG	GG	AG	AG	AG	GG	AG	GG	GG	GG	GG	AG	GG	AG	AG	AG	GG	AG	AG	AG	GG	GG	AG	GG	AG	GG	AG	AG	GG	AG	GG	AG	GG	GG	GG	GG	AG	AG	GG	AG	GG	AG	GG	AG	GG	AG	GG	GG	GG	GG	AG	AG	AG	GG	AG	GG	AG	GG	GG	GG	GG	AG	GG	GG	GG	AG	AG	GG	AG	AG	GG	AG	AG	AG	AG	GG	GG	GG	AG	GG	AG	GG	AG	GG	AG	GG	GG	GG	GG	AG	GG	AG	GG	GG	GG	GG	GG	AG	GG	GG	AG	GG	AG	AG	GG	AG	GG	GG	AG	GG	GG	GG	GG	AG	GG	AG	AG	GG	GG	GG	GG	GG	GG	GG	GG	GG	AG	GG	GG	AG	GG	GG	GG	AG	GG	GG	GG	GG	GG	GG	GG	GG	GG	GG	GG	GG	AG	AG	GG	GG	AG	AG	AG	GG	AG	AG	AG	GG	GG	GG	GG	AG	AG	GG	AG	AG	GG	AG	GG	AG	AG	AG	GG	AG	AG	GG	GG	GG	GG	GG	GG	AG	AG	AG	GG	AG	GG	AG	AG	GG	GG	GG	AG	AG	GG	AG	GG	GG	GG	GG	GG	GG	GG	GG	GG	GG	AG	GG	AG	AG	GG	GG	AG	AG	GG	GG	GG	GG	AG	AG	GG	GG	GG	GG	GG	GG	GG	GG	AG	AG	AG	AG	GG	GG	AG	AG	GG	GG	AA	AG	AG	GG	AA	AG	AG	AA	AG	GG
GGaluGA004120	1	7045688	AG	AG	AG	GG	AA	AG	GG	AG	GG	GG	GG	AG	AG	GG	AG	AA	AA	AA	AA	AA	AA	GG	AA	AA	AG	AA	AG	AA	AA	AG	AA	AA	AG	AA	AA	AG	AG	AG	AA	AA	AG	AG	AG	GG	AG	AG	GG	AG	GG	AG	AG	GG	GG	AG	AG	AA	AG	AG	GG	AG	AG	AG	GG	AG	AG	GG	AG	AG	GG	GG	AG	AG	AG	GG	AA	GG	AG	AG	GG	GG	AG	AG	AG	AG	GG	AG	AG	AA	GG	AG	AA	AA	AA	AG	GG	GG	GG	AG	GG	AG	AG	AA	AG	AG	AG	AG	AA	AG	AG	AA	AA	GG	AG	AG	AG	AG	AG	AG	GG	AA	AA	AG	AA	AG	AA	AA	AA	GG	GG	AA	GG	AG	AG	AG	GG	AG	AG	GG	AG	AG	GG	AA	AA	AG	AG	AG	AG	GG	GG	AG	AG	AG	AG	AA	AA	AG	AG	AG	AG	AG	AG	AA	AG	AG	AG	AA	AG	AG	AG	GG	AG	AG	AG	AG	AA	AG	AA	AA	AA	AG	AG	AG	AA	AA	AG	AA	AA	AA	AG	AA	AG	AG	AG	AG	AG	AG	AG	AA	AA	AG	AA	AG	AA	AA	AG	AG	AG	AA	AG	AA	AG	AA	AA	AG	AG	AG	AG	AG	AG	AG	AG	AG	AG	AA	AA	AG	AG	AG	AG	AA	AA	AA	AG	AA	AA	AA	AA	AG	AG	AG	AG	AG	AA	AG	AG	AA	AA	AA	AG	AG	AG	AG	AG	AA	AG	AG	AA	AA	AG	AG	AG	AG	AG	AA	AA	AA	AG	AA	AA	AG	AA	AG	AG	AA	AA	AA	AA	AG	AA	AG	AG	AG	AG	AG	AG	AG	AA	AG	AA	AA	AA	AG	AG	AA	AA	AA	AG	AG	AG	AG	AA	AA	AA	AG	AG	AG	GG	AA	AA	AA	AG	AG	AA	GG	GG	AG	AG	AG	GG	AG	GG	GG	GG	GG	AG	GG	AG	AG	AG	AG	AG	AG	AG	GG	GG	AG	GG	AG	GG	AG	AG	GG	AG	GG	AG	AG	GG	GG	GG	AG	AG	GG	AG	GG	AG	GG	AG	GG	AG	GG	GG	GG	GG	AG	AG	AG	GG	AG	GG	AG	GG	GG	GG	GG	AG	GG	GG	GG	AG	AG	GG	AG	AG	AG	AG	AG	AG	AG	GG	GG	GG	AG	GG	AG	GG	AG	GG	AG	AG	AG	AG	AG	AG	GG	AG	GG	GG	GG	GG	GG	AG	GG	GG	AG	GG	AG	AG	AG	AG	GG	AA	AG	AG	GG	AG	AG	AA	AA	AG	AG	AA	AA	AA	AG	AG	GG	GG	AA	AG	AG	AG	AG	AG	AG	AG	AG	AA	GG	GG	GG	AG	GG	GG	AG	AG	AG	AA	AA	AA	AG	AA	AA	AG	AG	AG	AA	GG	AG	AA	AG	AA	AG	GG	AG	AG	AA	AA	AA	AA	AG	AA	GG	AG	AA	AA	AG	AG	AG	AA	AG	AG	AG	GG	GG	AA	AA	AG	AG	AG	AA	AG	AG	AG	AG	AG	AA	AG	AG	AG	AG	GG	AG	AG	GG	GG	GG	GG	GG	AG	AA	AG	AG	AG	AA	AA	AA	AG	GG	GG	AG	GG	AA	AG	AA	AG	AG	GG	AG	GG	AG	AG	AG	AA	AG	AA	AG	GG	AG	AA	GG	AG	AA	AA	AA	AG	AA	AA	AA	AA	AG	AG
GGaluGA004182	1	7198296	AA	AG	AA	AA	AA	AA	AA	AA	AA	AG	AG	AG	AG	AG	AA	AA	AA	AG	AG	AG	AG	AG	AG	AG	AG	AA	AG	AG	AG	AG	AG	AG	GG	AG	AG	AG	AG	AG	AG	AG	AA	AA	AA	AG	AG	AG	AG	AG	AG	AA	AA	AG	AG	AG	AG	AG	AG	AG	AG	AG	AA	AA	AG	AA	AG	AA	AG	AG	AA	AA	AG	AG	AG	AA	AG	AA	AG	AG	AA	AA	GG	AG	AG	AA	AA	AG	AG	GG	AA	AA	AG	AG	GG	AA	AA	AG	AA	GG	AA	AG	AG	AG	AG	AG	AG	AG	GG	AG	AG	GG	GG	AA	AG	AG	AA	AA	AG	GG	AA	AG	AG	AG	GG	AG	GG	GG	GG	AA	AA	GG	AA	AA	AG	AG	AG	AG	AG	AA	AG	AG	AA	AG	AG	AG	AG	AG	AG	AG	AA	AG	AG	AG	AG	AG	GG	AA	AG	AG	AG	AG	GG	AG	AA	AA	AA	AG	AA	AA	AG	AA	AG	AA	AG	AA	AA	AG	AA	AA	AG	GG	AG	AA	AA	AA	AG	AG	AG	AG	AG	AA	GG	GG	AG	AG	AA	GG	GG	AA	AG	GG	AA	--	AG	AA	AG	AG	AG	AG	AG	AA	AG	AA	AA	AG	AA	AG	AA	AA	GG	GG	GG	AG	AG	AA	AG	AA	AG	AG	AG	AA	AA	AA	AA	AG	AG	AG	AA	AG	AG	AA	AA	AG	AG	AG	AG	AG	AA	AA	AG	AA	AG	AA	AA	AA	AA	AA	AA	AG	AA	GG	AA	GG	GG	AA	AA	AA	AA	AG	AG	AA	AG	AA	AG	AA	AG	AA	AA	AG	AA	AA	AG	AG	AA	AG	AG	AA	AG	AA	AG	AG	AG	AA	AA	AG	AG	AG	AA	AA	AA	AA	AG	AG	AG	AG	AA	AA	AA	AG	AG	AG	AA	AA	AG	AA	AG	AG	GG	AG	AG	AG	AA	AA	AG	AA	AA	AG	AG	AG	GG	AA	GG	GG	GG	AA	AA	AG	AA	AG	AA	GG	AG	AA	AG	AA	GG	AG	AG	AG	AG	AG	AG	AA	AG	AA	GG	AG	AG	AA	AA	AA	AA	AA	AG	GG	GG	AG	AA	AG	AA	GG	AG	GG	GG	AG	AA	AA	AG	AG	AA	GG	AA	GG	AG	AA	AG	AG	GG	GG	AA	AG	AA	AG	AG	AG	AG	AG	AA	AG	AA	AA	AA	AG	GG	AG	GG	AG	AG	AA	AG	AA	AA	AG	AG	AA	AA	GG	AG	AG	GG	AG	AA	GG	AG	AG	AA	AA	AG	AA	GG	GG	AA	AA	AA	AG	AG	AG	AA	AA	AA	AG	AA	AG	AA	AG	AG	AG	AA	AG	AG	AG	AA	AA	AA	AA	AG	AA	AA	AA	AA	AG	AG	AA	AG	AA	AA	AA	AG	AA	AA	AA	AA	AG	AA	AA	AG	AG	AA	AG	AG	AA	AG	AG	AA	AA	AA	AG	AA	AA	AA	AA	AA	AG	AG	AA	AG	AG	AG	AA	AG	AA	AG	AG	AA	AG	AG	AA	AA	AG	AA	AG	AG	AG	AA	AG	AG	AG	AA	AG	AG	AG	AA	AG	AG	AA	AA	AA	AA	AG	AG	AG	AG	AA	AA	AA	AA	AG	AG	AA	AG	AA	AA	AG	AG	AG	AG	AG	AG	AA	AA	AG	AG	GG	AG	AA	AA	GG	AG	AG	GG	AG	AG
GGaluGA004194	1	7226009	AA	AA	AA	AG	AG	AA	AA	AA	AA	GG	AA	AG	AG	AA	AA	AG	GG	AG	AG	AA	AA	AA	AA	AA	AA	AA	AA	AA	AG	AA	AA	AA	AA	AG	AA	AG	AG	AG	AA	AA	AG	AG	AG	AA	AA	AA	AA	AA	AA	AG	AG	AA	AA	AA	AA	AA	AA	AA	AA	AG	AG	AG	AA	AG	AA	AA	AA	AA	AA	AA	AA	AA	AA	AA	AG	AA	AA	AA	AA	AA	AA	AA	AA	AA	AA	AA	AA	AA	AA	AG	AG	AG	AA	AG	AA	AA	AA	AA	AA	AA	AA	AA	AA	AA	AA	AA	AA	AA	AA	AA	AA	AA	AA	AA	AG	AA	AA	AA	AA	AA	AA	AA	AA	AA	AA	AA	AA	AA	AA	AA	AA	AG	AA	AA	AA	AA	AA	AA	AA	AA	AA	AG	AG	AA	AA	AA	AA	AA	AA	AA	AA	AA	AA	AG	AA	AG	AA	AA	AA	AA	AA	AA	AA	AA	AA	AG	AG	AG	AA	AA	AA	AA	AA	AG	AG	AA	AG	AG	AG	AA	AA	AA	AA	AA	AA	AG	AG	AG	AA	AG	AA	AA	AA	AA	AA	AA	AA	AG	AG	AA	AG	AA	AG	AG	AA	AA	AA	AA	AA	AA	AA	AG	AG	AA	AA	AA	AA	AA	AA	AA	AA	AA	AA	AG	AG	AA	AA	AA	AA	AA	AA	AA	AA	AG	AG	AG	AG	AA	AA	AA	AA	AA	AG	AA	AA	AG	AG	AG	AA	AA	AA	AA	AA	AA	AA	AA	AG	AG	AG	AA	AA	AA	AA	AG	AG	AG	AA	AA	AA	AA	AG	AA	AA	AG	AG	AA	AA	AA	AA	AA	AA	AA	AA	AG	AG	AG	AG	AG	AG	AG	AG	AG	AG	AG	AG	AG	AG	AG	AG	AG	AG	AG	AG	AA	AG	AG	AA	AG	AG	AG	AG	AG	AG	AA	AA	AA	AA	AA	AA	AA	AA	AA	AA	AA	AA	AG	AA	AA	AA	AA	AA	AA	AA	AA	AA	AA	AA	AA	AA	AA	AA	AG	AA	AA	AA	AA	AA	AA	AA	AA	AA	AA	AA	AA	AA	AG	AA	AG	AA	AA	AA	AA	AA	AA	AA	AA	AA	AA	AA	AA	AA	AA	AA	AA	AA	AG	AG	AG	AA	AA	AA	AA	AA	AA	AA	AA	AA	AA	AA	AA	AA	AA	AG	AA	AG	AA	AA	AA	AA	AA	AA	AA	AA	AA	AA	AA	AA	AA	AA	AA	AA	AG	AA	AA	AA	AA	AA	AA	AA	AA	AG	AA	AA	AA	AG	AG	AG	AG	AA	AA	AG	AG	AG	AG	AG	AA	AA	AG	AA	AA	AA	GG	AA	GG	GG	GG	AG	AG	AA	AA	AG	AA	AA	AG	AG	AA	AG	AG	AG	AA	AG	AG	GG	AA	AA	AG	AG	AA	AG	AA	AG	AG	AA	AG	AA	AG	AG	AG	AG	AA	AG	AG	AA	AG	AG	GG	AA	AA	AG	AA	AG	AG	AA	AA	AG	AG	AA	AA	AA	AG	AA	AA	AA	GG	GG	AG	AA	GG	AA	AG	AA	AG	AA	AA	AA	AA	AA	AA	AG	AG	AA	AA	AA	AG	AG	AG	AA	AG	AG	GG	AG	AG	AA	AG	AA	AG	AA	AG	AA	AG	AA	AA	AG	AA	AG	GG	AG	AA	AG	AG	GG	AA	AG	AG	AG	AA	AG	AG	AA	AA	AG
GGaluGA004222	1	7287215	AG	GG	AG	AA	AG	AG	AG	AG	AG	AG	GG	AG	AG	GG	AG	AA	AA	AG	AG	AG	AG	GG	AG	AG	GG	GG	AG	GG	AG	GG	GG	GG	GG	AG	AG	AG	AG	AG	AG	AG	AG	AG	AG	GG	GG	GG	GG	GG	GG	AG	AG	GG	GG	GG	GG	AG	GG	AG	GG	AG	AG	AG	GG	AG	GG	AG	GG	GG	AG	AG	AG	AG	AG	AG	AG	AG	GG	GG	AG	AG	GG	GG	GG	AA	AG	AG	GG	GG	AG	AA	AG	AG	GG	AA	AG	AG	AG	GG	AG	GG	GG	AG	GG	AG	AG	GG	GG	AG	AG	GG	GG	AG	GG	GG	AA	AG	GG	GG	AG	AG	AG	GG	GG	AG	GG	GG	GG	AG	AG	GG	AG	AA	GG	GG	AG	GG	GG	AG	AG	AG	AG	AG	AG	AG	GG	GG	GG	AG	AG	AG	AG	GG	AG	AG	GG	AA	AG	GG	GG	GG	GG	AG	AG	AG	AG	AG	AG	AG	GG	GG	GG	AG	AG	AG	AG	GG	AG	AG	AG	GG	GG	GG	AG	AG	GG	GG	AG	AG	GG	AG	GG	GG	GG	GG	GG	GG	GG	AG	AG	GG	AG	GG	AG	AG	GG	GG	GG	AG	GG	AG	GG	AG	AG	GG	GG	GG	GG	GG	GG	GG	GG	GG	GG	AG	AG	GG	GG	GG	GG	AG	AG	AG	GG	AG	AG	AG	AG	GG	GG	GG	GG	GG	AG	GG	GG	AG	AG	AG	GG	GG	GG	GG	GG	AG	GG	GG	AG	AG	AG	GG	GG	GG	GG	AG	AG	AG	GG	AG	AG	GG	AG	GG	GG	AG	AG	AG	AG	GG	AG	GG	GG	GG	GG	GG	GG	AA	GG	AG	GG	GG	AG	AA	AA	GG	GG	AG	AG	AG	AG	AG	GG	AG	GG	AG	AA	AA	AG	GG	AG	AG	AA	AA	AG	GG	GG	GG	GG	GG	GG	GG	GG	GG	GG	GG	GG	AG	GG	GG	GG	AG	GG	GG	GG	GG	GG	GG	GG	GG	GG	GG	GG	AG	GG	GG	GG	AG	GG	GG	GG	GG	GG	GG	GG	GG	GG	AG	GG	AG	GG	GG	GG	GG	GG	GG	GG	GG	GG	GG	GG	GG	GG	GG	GG	GG	GG	AG	AG	AG	GG	GG	GG	GG	GG	AG	GG	GG	GG	GG	GG	GG	GG	GG	AG	GG	AG	GG	GG	GG	AG	AG	AG	AG	GG	GG	GG	GG	GG	GG	GG	GG	GG	AG	GG	GG	GG	GG	GG	AG	GG	GG	AA	GG	AG	GG	AG	AG	AG	AA	GG	GG	AA	AA	AA	AG	AG	GG	GG	AA	AG	GG	AG	AG	GG	AG	AG	AG	AG	GG	GG	GG	AA	GG	GG	AG	AG	AG	AA	AA	AA	GG	AG	AA	AG	GG	GG	AG	GG	GG	AG	GG	AA	AG	GG	AG	GG	AG	AA	AG	AG	AG	AG	GG	GG	AG	AG	AG	GG	GG	AA	AG	AG	AG	GG	GG	AG	AG	GG	AG	GG	AA	GG	GG	AG	AG	AG	AG	GG	AG	GG	AG	GG	AG	AG	GG	GG	GG	GG	GG	AG	AG	AG	GG	GG	AA	AA	AG	GG	GG	GG	AG	GG	AG	GG	AA	AG	AG	GG	AG	GG	AG	AG	GG	AG	GG	AG	AG	GG	GG	AG	GG	AG	GG	AG	AG	AG	GG	AG	AG	GG	GG	AG
GGaluGA004226	1	7299527	AA	AG	AA	AG	AG	AG	AA	AG	AA	GG	AG	AG	AG	AG	AA	AA	AA	AG	AG	GG	GG	AG	GG	GG	AG	AG	AG	AG	AG	AG	GG	GG	GG	AG	AG	AG	AG	AG	AG	AG	AA	AA	AA	AG	AG	AG	AG	AG	AG	AA	AA	AG	AG	AG	AG	GG	AG	GG	AG	AG	AA	AA	AG	AA	AG	AA	AG	AG	AA	AA	AG	AG	AG	AA	AG	AA	AG	AG	AA	AA	GG	AG	AG	AA	AA	AG	AG	GG	AA	AA	AG	AG	GG	AA	AA	AG	AA	GG	AA	AG	AG	AG	AG	AG	AG	AG	GG	AG	AG	GG	GG	AA	AG	AG	AA	AA	AG	GG	AA	AG	AG	AG	GG	AG	GG	GG	GG	AA	AA	GG	AA	AA	AG	AG	AG	AG	AG	AA	AG	AG	AA	AG	AG	AG	AG	AG	AG	AG	AA	AG	AG	AG	AG	AG	GG	AA	AG	AG	AG	AG	GG	AG	AA	AA	AA	AG	AA	AA	AG	AA	AG	AA	AG	GG	AA	AG	AA	AA	AG	GG	AG	AA	AA	AA	AG	AG	AG	AG	AG	AA	GG	GG	AG	AG	AA	GG	GG	AA	AG	GG	AA	--	AG	AA	AG	AA	AG	AG	AG	AA	AG	AA	AA	AG	AA	AG	AA	AA	GG	GG	GG	AG	AG	AA	AG	AA	AG	AG	AG	AA	AA	AA	AA	AG	AG	AG	AA	AG	AG	AA	AA	AG	AG	AG	AG	AG	AA	AA	AG	AA	AG	AA	AA	AA	AA	AA	AA	AG	AA	GG	AA	GG	GG	AA	AA	AA	AA	AG	AG	AA	AG	AA	AG	AA	AG	AA	AA	AG	AA	AA	AG	AG	AA	GG	GG	AA	AG	AA	AG	AG	AG	AA	AA	AG	AG	AG	AA	AA	AA	AA	AG	AG	AG	AG	AA	AA	AA	AG	AG	AG	AA	AA	AG	AA	AG	AG	GG	AG	AG	AG	AA	AA	AG	AA	AG	GG	GG	AG	GG	AG	GG	GG	GG	AA	AA	AG	AA	AG	AA	GG	GG	AG	AG	AA	GG	GG	AG	AG	AG	AG	AG	AA	AG	AA	GG	GG	GG	AG	AG	AA	AA	AA	AG	GG	GG	AG	AA	AG	AA	GG	AG	GG	GG	AG	AG	AG	GG	GG	AG	GG	AA	GG	AG	AG	AG	AG	GG	GG	AA	AG	AA	GG	GG	GG	GG	AG	AA	AG	AG	AG	AG	GG	GG	AG	GG	AG	AG	AA	AG	AA	AG	GG	GG	AG	AA	GG	AG	GG	GG	AG	AG	GG	GG	AG	AA	AA	AG	AG	GG	GG	AG	AG	AG	AG	AG	AG	AA	AG	AG	AG	AG	AG	AG	AG	AG	AG	AG	AG	AG	AG	AG	AA	AA	AA	AG	AG	AG	AG	AG	AG	AG	AG	AG	AG	AG	AG	AG	AG	AG	AG	AG	AG	AA	AA	AG	AG	AG	AG	AG	AG	AG	AG	AG	AG	AG	AG	AG	AG	AG	AG	AA	AG	AG	AA	AG	AG	AG	AG	AG	AG	AG	AG	AG	AG	AG	AG	AG	AG	AG	AG	AG	AG	AG	AG	AG	AG	AA	AG	AG	AG	AG	AG	AG	AG	AG	AG	AG	AG	AG	AG	AG	AG	AG	AG	AG	AG	AG	AA	AG	AA	AG	AG	AG	AG	AG	AG	AG	AG	AG	AG	AG	GG	AA	AG	AA	GG	AG	AG	GG	AG	AG
GGaluGA004241	1	7326308	AA	AG	AA	GG	AA	AG	AG	AG	AG	AA	AA	AG	AG	AA	AA	AG	GG	GG	GG	GG	GG	AA	GG	GG	AG	AA	GG	AG	GG	AG	AG	AG	AG	GG	AG	AG	AG	AG	AG	AG	AG	AG	AG	AA	AG	AG	AA	AG	AA	AG	AG	AA	AA	AG	AG	GG	AA	AG	AA	AG	AG	AG	AA	AG	AG	AG	AG	AG	AG	AG	GG	GG	GG	AG	GG	AG	AG	AG	AG	AG	AG	AG	AG	AG	AG	GG	AG	GG	AG	GG	GG	GG	GG	GG	AG	AG	AG	AG	AG	AG	AG	AG	AG	GG	GG	AG	GG	GG	GG	GG	GG	AG	AG	AG	GG	AG	AG	AG	AG	AG	AG	AG	GG	GG	GG	GG	GG	AG	AG	GG	AG	GG	AG	AG	AG	AG	AG	AG	GG	GG	AG	GG	GG	GG	AG	AG	AG	AG	AG	GG	GG	AG	GG	GG	GG	GG	GG	AG	AG	AG	AG	AG	AA	AA	AA	GG	AG	AG	AG	AA	AG	AA	GG	AG	AG	AA	AG	AG	GG	AG	AG	AA	AA	AA	AG	AG	GG	GG	AG	AG	AG	AG	AG	AG	AA	AG	AG	AG	GG	AG	AG	AA	GG	AG	AG	AA	AA	AG	AG	AA	AG	AG	AG	AG	AA	AA	AA	AA	AG	AG	AG	AA	AA	AG	GG	AA	AA	AG	AG	AA	AA	AA	AA	GG	GG	GG	AG	AG	AA	AA	AA	AA	GG	AA	AA	GG	AG	AG	AG	AA	AG	AA	AA	AA	AA	AA	AG	GG	AG	AG	AA	AG	AG	AG	AG	AG	AA	AG	AG	AA	GG	AA	AG	AG	GG	AA	AA	AG	AA	AA	AG	AA	AA	AA	AA	AG	AG	AG	AG	AG	AG	AG	AG	AG	AG	AG	AG	AG	AG	AG	AG	AG	AG	GG	GG	GG	AG	AG	AG	AG	GG	GG	GG	AA	AA	AG	AG	AA	AA	AA	AA	AA	AA	AA	AA	AG	AA	AG	AG	AG	AG	AG	AG	AA	AA	AG	AA	AA	AA	AA	AA	AG	AG	AA	AG	AG	AA	AA	AA	AG	AG	AA	AA	AA	AA	AG	AA	AG	AA	AA	AA	AA	AA	AG	AG	AG	AA	AG	AA	AA	AA	AA	AA	AA	AA	AG	AG	AG	AA	AG	AA	AG	AG	AG	AG	AG	AA	AA	AA	AA	AA	AA	AG	AA	AG	AG	AA	AG	AG	AG	AG	AG	AA	AA	AA	AA	AA	AA	AA	AA	AA	AG	AA	AA	AA	AG	AG	AG	AG	AA	GG	AG	AG	AA	AG	AG	GG	GG	AG	AG	GG	GG	GG	AG	AG	AA	AA	GG	AG	AG	AG	AG	AA	AG	AG	AG	AG	AA	AA	AA	GG	AA	AA	AG	AG	AG	GG	GG	GG	AG	GG	GG	AG	AA	AA	AG	AA	AA	AG	AA	GG	AG	AA	AG	AG	GG	GG	GG	GG	AG	GG	AA	AA	AG	AG	AG	AA	AA	GG	AG	AG	AG	AA	AA	GG	GG	AG	AG	AG	GG	AG	AG	AG	AG	AG	AG	AA	AG	AA	AG	AA	AG	AG	AA	AA	AA	AA	AA	AG	GG	AG	AG	AG	GG	GG	AG	AA	AA	AA	AG	AA	AG	AA	GG	AG	AG	AA	AG	AA	AG	AG	AG	GG	AG	GG	AG	AA	AA	AG	AA	AG	GG	AG	AG	AG	GG	GG	GG	GG	AG	AG
GGaluGA004272	1	7442282	AG	AG	AG	GG	GG	GG	GG	GG	GG	AA	AG	GG	GG	AG	AG	GG	GG	GG	GG	GG	GG	GG	GG	GG	GG	AG	GG	GG	GG	AG	--	--	GG	GG	GG	GG	GG	GG	GG	GG	AG	AG	AG	GG	GG	GG	GG	GG	AG	AG	AG	AG	GG	GG	GG	GG	GG	GG	GG	GG	AG	AG	AG	AG	AG	AG	AG	AG	AG	AG	GG	GG	GG	AG	GG	AG	AG	AG	AG	AG	GG	AG	AG	GG	AG	GG	AG	GG	AG	GG	GG	GG	GG	GG	AG	GG	AG	GG	AG	AG	AG	GG	AG	GG	GG	AG	GG	GG	GG	GG	GG	AG	AG	AG	GG	AG	AG	GG	AG	GG	GG	AG	GG	GG	GG	GG	GG	AG	AG	AG	AG	GG	AG	AG	GG	AG	AG	AG	GG	GG	AG	GG	GG	GG	AG	AG	AG	GG	AG	GG	GG	AG	GG	GG	GG	GG	GG	AG	AG	AG	GG	GG	GG	GG	GG	GG	GG	GG	AG	AG	AG	GG	GG	AG	GG	GG	GG	GG	GG	GG	AG	AG	GG	GG	AG	AG	GG	GG	AG	GG	GG	GG	AG	AG	AG	GG	GG	GG	GG	GG	GG	AG	GG	GG	AG	AG	GG	GG	AG	GG	AG	GG	GG	AG	AG	GG	AG	AG	GG	GG	GG	GG	GG	GG	GG	AG	GG	AG	AG	GG	GG	GG	AG	GG	GG	GG	GG	AG	GG	AG	AG	GG	GG	GG	GG	GG	GG	GG	AG	AG	AG	AG	AG	GG	AG	AG	GG	GG	GG	GG	AG	GG	GG	GG	GG	GG	AG	GG	GG	AG	GG	AG	AG	GG	GG	GG	GG	AG	GG	AG	AG	GG	AG	AA	AA	GG	AG	AG	AG	AG	GG	GG	GG	AG	AG	GG	AG	AG	AG	AG	AG	GG	AG	GG	GG	GG	AG	AG	GG	GG	GG	GG	GG	AG	GG	AG	GG	AG	GG	AG	AG	AG	AG	AG	AA	GG	AG	AG	GG	AG	GG	GG	GG	AG	AG	AG	AG	AG	AG	GG	AG	AG	AG	AG	GG	GG	GG	GG	GG	--	--	AG	GG	AG	GG	GG	AG	AG	AA	AG	AG	AG	GG	GG	GG	AG	AG	AG	AG	GG	GG	GG	GG	GG	AA	AG	GG	GG	AA	GG	AG	GG	AG	AG	AG	AG	GG	GG	AG	AG	AG	AG	GG	AG	GG	AG	AG	AG	AG	AG	AG	GG	GG	GG	GG	GG	GG	AG	GG	AG	AA	GG	AG	AA	AG	GG	AG	GG	GG	GG	GG	GG	GG	GG	GG	GG	GG	GG	GG	GG	GG	GG	GG	GG	GG	AG	AG	GG	AG	AG	AG	AG	AA	AG	AG	AG	AG	AA	AG	AG	GG	AG	AG	GG	GG	AG	GG	GG	GG	AG	GG	GG	AG	AA	AA	AG	AA	AA	AG	AA	GG	GG	AG	GG	AG	GG	GG	GG	GG	AG	GG	AA	AA	AG	AG	AG	AA	AA	GG	AG	GG	GG	AG	AG	GG	GG	AG	AG	AG	GG	AG	AG	AG	AG	AG	AG	AA	AG	AA	GG	AG	GG	AG	AG	AG	AG	AG	AG	GG	GG	AG	AG	--	GG	GG	AG	AA	AA	AA	AG	AA	AG	AA	GG	AG	GG	AG	GG	AG	GG	AG	AG	GG	AG	GG	AG	AA	AA	AG	AA	AG	GG	GG	AG	GG	GG	GG	GG	GG	GG	GG
GGaluGA004304	1	7530900	AA	AA	AA	AG	GG	AG	AA	AG	AG	AA	AA	AA	AA	AA	AA	AA	AA	AA	AA	AG	AG	AA	AG	AG	AA	AG	AA	AG	AA	AA	AA	AA	AA	AA	AA	AA	AA	AA	AA	AA	AA	AA	AA	AA	AA	AA	AA	AA	AA	AA	AA	AA	AA	AA	AA	AG	AA	AG	AA	AA	AA	AA	AA	AA	AA	AA	AA	AA	AA	AA	AA	AA	AA	AA	AA	AA	AA	AA	AA	AA	AA	AA	AA	AA	AA	AA	AA	AA	AA	AA	AA	AA	AA	AA	AA	AA	AA	AA	AA	AA	AA	AA	AA	AA	AA	AA	AA	AA	AA	AA	AA	AA	AA	AA	AA	AA	AA	AA	AA	AA	AA	AA	AA	AA	AA	AA	AA	AA	AA	AA	AA	AA	AA	AA	AA	AA	AA	AA	AA	AA	AA	AA	AA	AA	AA	AA	AA	AA	AA	AA	AA	AA	AA	AA	AA	AA	AA	AA	AA	AA	AA	AA	AA	AA	AA	AA	AA	AA	AA	AA	AA	AA	AA	AG	AG	AG	AG	AG	AA	AA	AA	AG	AG	AG	AA	AA	AA	AA	AA	AG	AA	AA	AA	AA	AG	AA	AA	AG	AA	AA	AG	AG	AA	AG	AA	AG	AG	AA	AA	AG	AA	AG	AG	AA	AG	AG	AG	AG	AA	AA	AA	AG	AG	AG	AA	AG	AG	AA	AA	AG	AG	AG	AG	AA	AA	AA	AG	AA	AG	AG	AG	AG	AA	AG	AG	AA	AG	AG	AA	AG	AA	AG	AG	AG	AG	AG	AG	AA	AA	AA	AG	AA	AA	AG	AG	AG	AG	AA	AA	AG	AA	AG	AA	AG	AA	AG	AG	AA	AG	AG	AA	AG	AG	AA	AA	AA	AA	AA	AA	AA	AA	AA	AA	AA	AA	AA	AA	AA	AA	AA	AA	AA	AA	AA	AA	AA	AA	AA	AA	AA	AA	AA	AA	AA	AA	AA	AA	AA	AA	AA	AA	AA	AA	AA	AA	AG	AA	AA	AA	AG	AA	AA	AA	AA	AA	AA	AA	AA	AA	AA	AA	AG	AA	AA	AA	AG	AA	AA	AA	AA	AA	AA	AA	AA	AA	AG	AA	AG	AA	AA	AA	AA	AA	AA	AA	AA	AA	AA	AA	AA	AA	AA	AA	AA	AA	AG	AG	AG	AA	AA	AA	AA	AA	AG	AA	AA	AA	AA	AA	AA	AA	AA	AG	AA	AG	AA	AA	AA	AG	AG	AG	AG	AA	AA	AA	AA	AA	AA	AA	AA	AA	AG	AA	AA	AA	AA	AA	AG	AA	AA	AG	AA	AG	AA	AA	AA	AA	AG	AA	AA	AG	AG	AG	AA	AA	AA	AA	AG	AG	AA	AG	AA	AA	AA	AA	AA	AA	AA	AA	AA	AG	AA	AA	AA	AA	AG	AG	AG	AG	AA	AA	AG	AA	AA	AA	AA	AA	AA	AA	AA	AG	AA	AA	AA	AA	AA	AG	AA	AA	AG	AA	AA	AA	AA	AA	AA	AA	AA	AG	AG	AA	AA	AA	AA	AA	AA	AA	AG	AA	AG	AA	AA	AG	AA	AA	AA	AA	AA	AA	AA	AA	AA	AG	AA	AA	AA	AA	AA	AA	AA	AG	AA	AA	AG	AG	AA	AA	AA	AA	AA	AA	AA	AA	AG	AG	AA	AA	AA	AA	AA	AG	AA	AA	AA	AA	AA	AA	AA	AA	AA	AA	AA	AA	AA	AA	AA	AA	AA	AA	AA	AA
GGaluGA004322	1	7572784	AG	AG	AG	GG	GG	GG	GG	GG	GG	AA	AG	AG	AG	AG	AG	AG	AG	AG	AG	GG	GG	GG	GG	GG	GG	GG	GG	GG	AG	AG	GG	GG	GG	GG	GG	GG	GG	GG	GG	GG	AA	AA	AA	GG	GG	GG	GG	GG	AG	AG	AG	AG	GG	GG	GG	GG	GG	GG	GG	AG	AG	AG	AG	AG	AG	AG	AG	AG	AG	AG	GG	GG	GG	AG	GG	AG	AG	AG	AG	AG	GG	AG	AG	GG	AG	GG	AG	GG	AG	AG	AG	AG	GG	GG	AG	GG	AG	GG	AG	AG	AG	GG	AG	GG	GG	AG	GG	GG	GG	GG	GG	AG	AG	AG	GG	AG	AG	GG	AG	GG	GG	AG	GG	GG	GG	GG	GG	AG	AG	AG	AG	GG	AG	AG	GG	AG	AG	AG	GG	GG	AG	AG	AG	GG	AG	AG	AG	GG	AG	GG	GG	AG	GG	AG	GG	AG	GG	AG	AG	AG	GG	GG	GG	GG	GG	AG	AG	GG	AG	AG	AG	GG	GG	GG	AG	GG	AG	GG	GG	GG	AG	AG	GG	GG	AG	AG	GG	GG	AG	GG	GG	GG	AG	AG	AG	GG	GG	AG	AG	GG	GG	AG	GG	GG	AG	AG	GG	GG	AG	GG	AG	GG	GG	AG	AG	GG	AG	AG	GG	GG	GG	GG	GG	AG	GG	AG	GG	AG	AG	GG	GG	GG	AG	GG	GG	GG	GG	AG	GG	AG	AG	GG	AG	GG	GG	AG	GG	GG	AG	AG	AG	AG	AG	GG	AG	AG	GG	GG	AG	GG	AG	GG	GG	AG	AG	GG	AG	GG	GG	AG	GG	AG	AG	AG	GG	GG	GG	AG	GG	AG	AG	GG	AG	AG	AG	GG	AG	AG	AG	AG	GG	GG	GG	AG	AG	GG	AG	AG	AG	AG	AG	GG	AG	GG	GG	GG	AG	AG	GG	GG	AG	AG	AG	AG	GG	AG	GG	AG	GG	AG	AG	AG	AG	AG	AG	GG	GG	AG	GG	AG	GG	GG	GG	AG	AG	AG	AG	AG	AG	GG	GG	AG	AG	AG	GG	GG	GG	GG	GG	AG	AG	AG	GG	AG	GG	GG	GG	AG	AG	AG	AG	AG	GG	GG	GG	AG	AG	AG	AG	GG	GG	GG	GG	GG	AG	AG	GG	GG	AG	GG	AG	GG	AG	AG	AG	AG	GG	GG	AG	AG	AG	GG	GG	GG	GG	AG	AG	AG	AG	AG	AG	GG	GG	GG	GG	GG	GG	AG	GG	AG	AG	GG	GG	AG	AG	GG	AG	GG	GG	GG	AG	GG	GG	GG	AG	AG	AG	AG	GG	GG	GG	GG	GG	GG	GG	AG	AG	GG	AG	AG	AG	AG	AG	AG	AG	AG	GG	AA	AG	AG	GG	AG	AG	GG	GG	AG	GG	GG	GG	AG	GG	GG	AG	AG	AG	GG	AA	AG	GG	AG	GG	GG	AG	GG	AG	GG	GG	GG	GG	AG	GG	AA	AG	GG	GG	AG	AG	AG	GG	AG	GG	GG	AG	AG	GG	GG	AG	AG	AG	GG	AG	AG	AG	AG	AG	GG	AG	AG	AG	GG	AG	GG	AG	AG	AG	AG	AG	AG	GG	GG	AG	AG	AG	GG	GG	GG	AG	AA	AA	AG	AA	GG	AG	GG	AG	GG	AG	GG	AG	GG	AG	AG	GG	AG	GG	AG	AA	AG	GG	AA	AG	GG	AG	AG	AG	GG	AG	AG	GG	GG	AG
GGaluGA004334	1	7603394	AA	AA	AA	AG	AA	AG	GG	AG	AG	AA	AA	AA	AA	AA	AA	AA	AG	AA	AA	AA	AA	AG	AA	AA	AG	AG	AG	AA	AA	AA	AG	AG	AA	AG	AA	AG	AG	AG	AA	AA	AA	AA	AA	AG	AG	AG	AG	AG	AA	AG	AG	AA	AG	AG	AG	AA	AG	AA	AG	AA	AG	AG	AA	AG	AA	AG	AA	AA	AG	AG	AG	AG	AG	AG	AG	AG	AA	AA	AG	AG	AA	AA	AA	AG	AG	AG	AA	AA	AG	AG	AA	AA	AA	GG	AG	AG	AG	AA	AG	AA	AA	AA	AA	AG	AG	AA	AA	AG	AG	AA	AA	AG	AA	AA	GG	AG	AA	AA	AG	AA	AA	AA	AA	AG	AA	AA	AA	AG	AG	AA	AG	GG	AA	AA	AG	AA	AA	AG	AG	AG	AG	AA	AA	AG	AA	AA	AA	AG	AG	AG	AG	AA	AG	AA	AA	AG	AG	AA	AA	AA	AA	AA	AG	AG	AG	AA	AG	GG	AA	AG	AA	AG	AG	AG	AA	AA	AA	AG	AG	AA	AA	AA	AA	AA	AA	AA	AG	AG	AA	AG	AA	AA	AA	AA	AA	AA	AA	AA	AA	AA	AG	AA	AG	AG	AA	AA	AA	AA	AA	AA	AA	AG	AG	AA	AA	AA	AA	AA	AA	AA	AA	AA	AA	AA	AG	AA	AA	AA	AA	AA	AA	AA	AA	AG	AG	AG	AG	AA	AA	AA	AA	AA	AA	AA	AA	AA	AG	AG	AA	AA	AA	AA	AA	AA	AA	AA	AG	AG	AG	AA	AA	AA	AA	AA	AA	AG	AA	AA	AA	AA	AG	AA	AA	AA	AG	AA	AA	AA	AA	AA	AA	AA	AA	AG	AG	AG	AA	AG	AA	AA	AA	AG	AG	AA	AA	AA	AG	AG	AG	AG	AA	AA	AA	AG	GG	GG	AG	AA	AA	AA	AG	AG	AA	AG	AG	AA	AA	AA	AG	AA	AG	AA	AA	AG	AG	AA	AG	AA	AA	AA	AA	AA	AA	AG	AG	AA	AG	AA	AG	AA	AG	AA	AA	AG	AA	AA	AG	AG	AG	AA	AA	AG	AA	AG	AA	AA	AG	AA	AG	AG	AG	AG	AG	AA	AA	AA	AG	AA	AG	AA	AG	AA	AA	AG	AG	AA	AA	AA	AG	AA	AG	AA	AA	AA	AA	AA	AA	AA	AG	AA	AG	AG	AA	AG	AA	AA	AG	AA	AA	AA	AA	AA	AA	AG	AA	AG	AG	AG	AG	AG	AG	AA	AG	AG	AG	AA	AA	AA	AA	AG	AA	AA	AA	AG	AG	AG	AA	AA	AA	AA	AG	AG	AG	AG	AG	AA	AG	AG	AA	AA	AA	AG	AG	AG	AG	AG	GG	AA	AA	AA	AG	AG	AG	GG	AG	AA	AG	AG	AG	AA	AG	AG	AG	AG	AG	GG	AA	AG	GG	AG	AG	AG	AG	GG	AA	AG	AG	AG	AG	AA	AG	AA	AG	GG	GG	AG	AG	AG	AG	AA	GG	AG	AA	AG	AG	AG	AA	AA	AA	AG	AA	AA	AA	AG	AG	GG	AG	AG	AG	AG	AA	AG	AA	AA	AA	AA	AG	AA	AG	AG	AA	AA	AA	AG	AG	GG	AG	AA	AA	AG	AA	GG	AG	AG	AA	AG	AA	GG	AA	GG	AA	AA	AG	AA	AG	AG	AA	AG	GG	AA	AG	AA	AG	AG	AG	AA	AA	AA	AA	AG	AA
GGaluGA004340	1	7635228	AA	AA	AA	AA	AA	AA	AA	AA	AA	AA	AG	AG	AG	AG	AA	AA	AA	AA	AA	AA	AA	AG	AA	AA	AA	AA	AA	AA	AA	AA	AA	AA	AG	AA	AA	AG	AG	AG	AA	AA	AA	AA	AA	AG	AA	AA	AG	AA	AG	AA	AA	AG	AG	AA	AA	AA	AG	AG	AG	AG	AA	AA	AG	AA	AA	AA	AA	AA	AA	AA	AA	AA	AA	AA	AA	AA	AA	AA	AA	AA	AG	AA	AA	AA	AA	AA	AA	AA	AA	AA	AA	AA	AA	AA	AA	AG	AA	AG	AA	AA	AA	AA	AA	AA	AA	AA	AA	AA	AA	AA	AA	AA	AA	AA	AA	AA	AA	AG	AA	AA	AA	AA	AA	AA	AA	AA	AA	AA	AA	AA	AA	AA	AA	AA	AG	AA	AA	AA	AA	AA	AA	AA	AA	AA	AA	AA	AA	AG	AA	AA	AA	AA	AA	AA	AA	AA	AA	AA	AA	AA	AG	AA	AA	AA	AA	AA	AA	AA	AA	AA	AA	AA	AA	AA	AA	AG	AA	AA	AA	AG	AA	AA	AA	AA	AA	AA	AA	AA	AA	AA	AG	AG	AA	AA	AA	AG	AG	AA	AA	AG	AA	AA	AA	AA	AA	AA	AG	AA	AA	AA	AA	AA	AA	AA	AA	AG	AA	AA	AG	AG	AG	AG	AG	AA	AA	AA	AG	AA	AA	AA	AA	AA	AA	AA	AA	AA	AA	AA	AG	AA	AA	AG	AA	AG	AG	AA	AA	AA	AA	AA	AA	AA	AA	AA	AA	AA	AA	AA	AA	AG	AA	AG	AG	AA	AA	AA	AA	AA	AA	AA	AA	AA	AA	AA	AA	AA	AA	AA	AA	AA	AA	AG	AA	AA	AA	AA	AA	AA	AA	AA	AA	AA	AA	AA	AA	AA	AA	AA	AA	AA	AA	AA	AA	AA	AA	AA	AA	AA	AA	AA	AA	AA	AA	AA	AG	AA	AG	AG	AG	AG	AA	AG	AG	AA	AA	AG	AG	AA	AG	AA	AG	AG	AA	AA	AA	AA	AA	AG	AA	GG	AG	AA	AA	AA	AG	AG	AG	AG	AG	AA	AA	AA	GG	AA	GG	AG	AG	AA	AA	AA	AA	AA	AG	AG	AG	AA	AA	AA	AA	GG	AG	GG	GG	AG	AA	AA	AG	AG	AA	AG	AA	AG	AA	AA	AA	AA	GG	GG	AA	AG	AA	AG	AG	AG	AG	AA	AA	AA	AA	AA	AA	AG	GG	AG	GG	AG	AG	AA	AG	AA	AA	AG	AG	AA	AA	AG	AA	AG	AG	AG	AA	AG	AG	AG	AA	AA	AA	AA	AG	AG	AA	AA	AA	AG	AG	AG	AA	AA	AA	AA	AA	AA	AA	AA	AA	AA	AA	AA	AG	AG	AA	AA	AA	AA	AG	AA	AA	AA	AA	AA	AA	AA	AA	AA	AA	AA	AA	AA	AA	AA	AA	AG	AA	AA	AA	AA	AA	AA	AA	AA	AA	AA	AA	AA	AA	AA	AA	AA	AA	AA	AA	AG	AG	AA	AA	AA	AA	AA	AA	AA	AA	AA	AA	AA	AA	AA	AA	AA	AA	AG	AG	AG	AA	AG	AG	AG	AA	AG	AG	AA	AA	AA	AA	AA	AA	AA	AA	AA	AA	AA	AA	AA	AA	AA	AA	AG	AG	AA	AG	AA	AA	AA	AA	AA	AA	AA	AA	AA	AA	AA	AA	AA	AA	AA	AA	AA	AA	AA	AA	AA	AG
GGaluGA004344	1	7674539	AG	AG	AG	GG	AA	GG	GG	GG	AG	GG	GG	GG	GG	GG	AG	AG	GG	AG	AG	AG	AG	GG	AG	AG	AG	AA	AG	AA	AG	AG	AA	AA	AG	AG	AA	GG	GG	GG	AA	AA	GG	GG	GG	GG	AG	AG	GG	AG	GG	GG	GG	GG	GG	AG	AG	AG	GG	GG	GG	GG	GG	GG	GG	GG	AG	GG	AG	AG	GG	GG	AG	AA	AG	GG	AG	GG	AG	AG	GG	GG	AG	AG	AG	AG	GG	AG	AG	AA	GG	GG	AG	AG	AA	GG	GG	GG	GG	AG	GG	AG	AG	AA	AG	AG	AG	AG	AA	AG	AG	AA	AA	GG	AG	AG	GG	GG	AG	AG	GG	AA	AA	AG	AA	AG	AA	AA	AA	GG	GG	AG	GG	GG	AG	AG	GG	AG	AG	GG	AG	AG	GG	AG	AG	AG	AG	AG	AG	GG	GG	AG	AG	AG	AG	AG	AG	GG	AG	AG	AG	AG	AG	AA	AG	AG	AG	AG	GG	GG	AG	GG	AG	AG	AG	AG	AG	AG	AG	AG	AG	AG	AG	AG	AA	AA	AG	AG	AG	AG	AG	AG	AG	AG	AG	AG	AG	AG	AG	AG	AG	AG	AG	AG	AG	AG	AG	AG	AG	AA	AG	AA	AG	AG	AG	AG	AG	AG	AG	AG	AG	AG	AG	AG	AG	AG	AG	AG	AG	AG	AG	AA	AA	AA	AG	AG	AG	AG	AG	AG	AG	AG	AG	AG	AG	AG	AG	AG	AG	AG	AG	AG	AG	AG	AG	AA	AG	AG	AG	AG	GG	AG	AG	AG	AG	AG	AG	AG	AG	AA	AA	AG	AG	AG	AG	AG	AG	AA	AA	AG	AA	AG	AG	AG	AG	AG	AG	AG	AG	GG	AG	AG	AA	AG	AG	AG	AG	AA	GG	GG	GG	GG	AG	AA	AG	AG	GG	GG	GG	AG	AA	AA	GG	GG	AG	GG	GG	AG	AG	GG	GG	GG	GG	GG	GG	GG	AG	GG	AG	AG	AG	GG	AG	AG	AG	GG	GG	AG	GG	GG	GG	GG	AG	GG	AG	GG	AG	GG	GG	GG	GG	AG	GG	GG	GG	GG	GG	GG	AG	GG	AG	GG	GG	GG	GG	AG	AG	AG	GG	AG	GG	GG	GG	GG	GG	GG	AG	GG	GG	GG	AG	AG	GG	AG	AG	GG	AG	AG	GG	GG	GG	GG	GG	AG	GG	AG	GG	AG	GG	AG	GG	GG	GG	GG	GG	GG	GG	GG	GG	GG	GG	GG	AG	GG	AG	AG	GG	AG	AG	GG	AG	GG	GG	AG	GG	GG	GG	GG	AG	GG	AG	AG	GG	GG	GG	GG	GG	GG	GG	GG	GG	AG	GG	GG	AG	GG	GG	GG	AG	GG	GG	GG	GG	GG	GG	GG	GG	GG	GG	GG	GG	AG	AG	GG	GG	AG	AG	AG	GG	AG	AG	AG	GG	GG	GG	GG	AG	AG	GG	AG	AG	GG	AG	GG	AG	AG	AG	GG	AG	AG	GG	GG	GG	GG	GG	GG	AG	AG	AG	GG	AG	GG	AG	AG	GG	GG	GG	AG	AG	GG	AG	GG	GG	GG	GG	GG	GG	GG	GG	GG	GG	AG	GG	AG	AG	GG	GG	AG	AG	GG	GG	GG	GG	AG	AG	GG	GG	GG	GG	GG	GG	GG	GG	AG	AG	AG	AG	GG	GG	AG	AG	GG	GG	AA	GG	AG	GG	AA	AG	AG	AA	AG	GG
GGaluGA004350	1	7689459	GG	AG	GG	AA	AA	AG	AA	AG	AA	AA	GG	GG	GG	GG	GG	GG	AG	AG	AG	AG	AG	AG	AG	AG	AA	AG	AA	AA	AG	AG	AG	AG	AG	AA	AG	AG	AG	AG	AG	AG	GG	GG	GG	AG	AA	AA	AG	AA	GG	AG	AG	GG	AG	AA	AA	AG	AG	GG	AG	GG	AG	AG	GG	AG	AG	AG	AG	AG	AG	AG	AA	AA	AA	AG	AA	AG	AG	AG	AG	AG	AG	AG	AG	AG	AG	AA	AG	AA	AG	AG	AG	AG	AA	AA	AG	AG	AG	AG	AG	AG	AG	AG	AG	AA	AA	AG	AA	AA	AA	AA	AA	AG	AG	AG	AA	AG	AG	AG	AG	AG	AG	AG	AA	AA	AA	AA	AA	AG	AG	AG	AG	AA	AG	AG	AG	AG	AG	AG	AA	AA	AG	AG	AG	AA	AG	AG	AG	AG	AG	AA	AA	AG	AA	AG	AA	AG	AA	AG	AG	AG	AG	AG	AG	AG	AG	AG	AG	AA	AG	AG	AG	AG	AA	AG	AG	AG	AG	AA	AA	AG	AG	AG	AG	AG	AG	AG	AA	AA	AG	AA	AG	AG	AG	AG	AG	AG	AG	AG	AG	AG	AA	AG	AA	AA	AG	AG	AG	AG	AG	AG	AG	AA	AA	AG	AG	AG	AG	AG	AG	AG	AG	AG	AG	AG	AA	AG	AG	AG	AG	AG	AG	AG	AG	AA	AA	AA	AA	AG	AG	AG	AG	AG	AG	AG	AG	AG	AA	AA	AG	AG	AG	AG	AG	AG	AG	AG	AA	AA	AG	AG	AG	AG	AG	AG	AG	AA	AG	AG	AG	AG	AA	AG	AG	AG	AA	AG	AG	AG	AG	AG	AG	AG	AG	AG	AG	AG	AG	AG	AG	AG	AG	AG	AG	AG	AG	AG	AG	AG	AG	AG	AG	AG	AG	AA	AA	AA	AG	AG	AG	AG	AG	AG	AG	AG	AG	AG	AG	GG	AG	GG	AG	GG	GG	AG	GG	AG	GG	AG	AG	GG	AG	AG	AG	AG	AG	AG	AG	GG	AG	GG	GG	AG	AG	AG	AG	GG	AG	AG	AG	AG	AG	AG	GG	AG	GG	AG	GG	AG	GG	AG	AG	AG	AG	AG	AG	AG	AG	AG	AG	GG	AG	GG	GG	AG	GG	AG	AG	AG	GG	AG	AG	AG	AG	GG	AG	AG	GG	GG	AG	GG	AG	GG	AG	GG	AG	AG	AG	AG	GG	GG	GG	GG	GG	AG	GG	AG	AG	AG	AG	AG	GG	AG	GG	GG	AG	AG	AG	GG	AG	AG	GG	AG	GG	AG	AG	AG	AG	GG	AG	AG	AG	AG	AG	AG	AG	GG	AG	AG	GG	AG	GG	AA	GG	AA	AA	AA	AG	AG	GG	GG	AG	AG	AG	AA	AG	GG	AG	AG	AG	AG	AA	AG	AA	GG	GG	AG	AG	GG	AG	GG	AG	AG	AG	AA	AG	AA	AG	AA	AA	GG	AA	AG	GG	AG	AG	AA	GG	GG	AG	GG	AA	AG	GG	AG	AA	AA	AG	GG	AG	AG	AG	AG	GG	AA	AA	AG	GG	AA	GG	AG	GG	AG	GG	GG	GG	GG	AG	GG	AG	AA	GG	AG	AG	AG	AG	AG	GG	AG	AG	AA	AG	AG	GG	AG	GG	AG	GG	AA	GG	AA	GG	AG	AA	AG	AA	AA	AG	GG	AG	AG	AA	AA	AG	GG	AG	AA	AG	AG	AA	AA	GG
GGaluGA004364	1	7719295	GG	AG	GG	GG	GG	GG	GG	GG	GG	GG	AG	AG	AG	AG	GG	GG	GG	AG	AG	AG	AG	AG	AG	AG	AG	GG	AG	AG	AG	AG	AG	AG	AA	AG	AG	AG	AG	AG	AG	AG	GG	GG	GG	AG	AG	AG	AG	AG	AG	GG	GG	AG	AG	AG	AG	AG	AG	AG	AG	AG	GG	GG	AG	GG	AG	GG	AG	AG	GG	GG	AG	AA	AG	GG	AG	GG	AG	AG	GG	GG	AA	AG	AG	GG	GG	AG	AG	AA	GG	GG	AG	AG	AA	GG	GG	AG	GG	AA	GG	AG	AG	AG	AG	AG	AG	AG	AA	AG	AG	AA	AA	GG	AG	AG	GG	GG	AG	AA	GG	AG	AG	AG	AA	AG	AA	AA	AA	GG	GG	AG	GG	GG	AG	AG	AG	AG	AG	GG	AG	AG	GG	AG	AG	AG	AG	AG	AG	AG	GG	AG	AG	AG	AG	AG	AG	GG	AG	AG	AG	AG	AA	AG	GG	GG	GG	AG	GG	GG	AG	GG	AG	GG	AG	GG	GG	AG	GG	GG	AG	AA	AG	GG	GG	GG	AG	AG	AG	AG	AG	GG	AA	AA	AG	AG	GG	AA	AA	GG	AG	AA	GG	GG	AG	GG	AG	GG	AG	AG	AG	GG	AG	GG	GG	AG	GG	AG	AG	GG	AA	AA	AA	AG	AG	GG	AG	GG	AG	AG	AG	GG	GG	GG	GG	AG	AG	AG	GG	AG	AG	GG	GG	AG	AG	AG	AG	AG	GG	GG	AG	GG	AG	GG	GG	GG	GG	GG	GG	AG	GG	AA	GG	AA	AA	GG	GG	GG	GG	AG	AG	GG	AG	GG	AG	GG	AG	GG	GG	AG	GG	GG	AG	AG	GG	GG	GG	GG	AG	GG	AG	AG	AG	GG	GG	AG	AG	AG	GG	GG	GG	GG	AG	AG	AG	AG	GG	GG	GG	AG	AG	AG	GG	GG	AG	GG	AG	AG	AA	AG	AG	AG	GG	AG	AG	GG	GG	AG	AG	AG	AA	GG	AA	AA	AG	GG	GG	AG	GG	AG	GG	AA	AG	GG	AG	GG	AA	AG	AG	AG	AG	AG	GG	GG	AA	GG	AA	AG	AG	GG	GG	GG	GG	GG	AG	AA	AA	AG	GG	AG	GG	AA	AG	AA	AA	AG	GG	GG	AG	AG	GG	AA	GG	AA	AG	GG	AG	AG	AA	AA	GG	AG	GG	AG	AG	AG	AG	AG	GG	AG	GG	GG	GG	AG	AA	AG	AA	AG	AG	GG	AG	GG	GG	AG	AG	GG	GG	AA	AG	AG	AA	AG	GG	AA	AG	AG	GG	GG	AG	GG	AA	AA	GG	GG	GG	AG	AG	AG	GG	GG	GG	AG	GG	GG	GG	GG	GG	GG	GG	GG	AG	AG	GG	GG	GG	GG	AG	GG	GG	GG	GG	AG	AG	GG	GG	GG	GG	GG	GG	GG	GG	GG	GG	AG	GG	GG	AG	AG	GG	AG	AG	GG	AG	GG	GG	GG	GG	GG	GG	GG	GG	GG	GG	AG	AG	GG	AG	AG	AG	GG	AG	GG	AG	AG	GG	GG	GG	GG	GG	GG	GG	AG	AG	AG	GG	AG	AG	AG	GG	AG	AG	AG	GG	AG	AG	GG	GG	GG	GG	GG	GG	GG	GG	GG	GG	GG	GG	AG	AG	GG	AG	GG	GG	AG	AG	AG	AG	GG	GG	GG	GG	GG	GG	AA	GG	GG	GG	AA	AG	AG	AA	AG	AG
GGaluGA004374	1	7779924	AA	AG	AA	AG	AA	AA	AA	AA	AA	AG	AA	AA	AA	AA	AA	AA	AA	AG	AG	AG	AG	AA	AG	AG	AG	AA	AG	AG	AG	AG	AG	AG	AG	AG	AG	AA	AA	AA	AG	AG	AA	AA	AA	AA	AG	AG	AA	AG	AA	AA	AA	AA	AA	AG	AG	AG	AA	AA	AA	AA	AA	AA	AA	AA	AG	AA	AG	AG	AA	AA	AG	GG	AG	AA	AG	AA	AG	AG	AA	AA	AG	AG	AG	AA	AA	AG	AG	GG	AA	AA	AG	AG	GG	AA	AA	AA	AA	AG	AA	AG	AG	AG	AG	AG	AG	AG	GG	AG	AG	GG	GG	AA	AG	AG	AA	AA	AG	AG	AA	AG	AG	AG	GG	AG	GG	GG	GG	AA	AA	AG	AA	AA	AG	AG	AA	AG	AG	AA	AG	AG	AA	AG	AG	AG	AG	AG	AG	AA	AA	AG	AG	AA	AG	AG	AG	AA	AG	AG	AG	AG	AG	AG	AA	AA	AA	AG	AA	AA	AG	AA	AG	AA	AG	AG	AA	AA	AA	AA	AG	AG	AG	AA	AA	AA	AG	AG	AG	AG	AG	AA	AG	AG	AG	AG	AA	AG	AG	AA	AG	AG	AA	AA	AG	AA	AG	AA	AA	AG	AG	AA	AG	AA	AA	AG	AA	AA	AG	AA	AG	AG	AG	AA	AA	AA	AG	AA	AA	AG	AG	AA	AA	AA	AA	AG	AG	AG	AA	AG	AA	AA	AA	AA	AG	AA	AA	AG	AA	AA	AG	AA	AG	AA	AA	AA	AA	AA	AA	AG	AA	AG	AA	AG	AG	AA	AA	AA	AA	AG	AG	AA	AG	AA	AG	AA	AG	AA	AA	AG	AA	AA	AG	AA	AA	AA	AA	AA	AG	AA	AG	AG	AG	AA	AA	AG	AG	AG	AA	AA	AA	AA	AG	AG	AG	AG	AA	AA	AA	AG	AG	AG	AA	AA	AG	AA	AA	AG	AG	AA	AA	AA	AA	AA	AA	AA	AA	AG	AA	AG	AG	AA	AG	AG	AG	AA	AA	AG	AA	AA	AA	AA	AA	AG	AG	AA	AG	AA	AA	AA	AA	AG	AA	AA	AA	AA	AA	AG	AA	AG	AA	AA	AA	AA	AA	AG	AG	AG	AA	AG	AA	AA	AA	AA	AA	AA	AA	AG	AG	AG	AA	AG	AA	AG	AG	AA	AG	AG	AA	AA	AA	AA	AA	AA	AG	AA	AG	AG	AA	AG	AA	AA	AA	AA	AA	AA	AA	AA	AA	AA	AA	AA	AA	AG	AA	AA	AA	AG	AG	AA	AG	AA	AA	AG	AA	AA	AA	AA	AG	AA	AG	AG	AA	AA	AA	AA	AA	AA	AA	AA	AA	AG	AA	AA	AA	AA	AA	AA	AA	AA	AA	AA	AA	AA	AA	AA	AA	AA	AA	AA	AA	AG	AG	AA	AA	AA	AA	AA	AA	AA	AA	AA	AA	AA	AA	AA	AG	AG	AA	AG	AG	AA	AG	AA	AA	AA	AA	AA	AA	AA	AA	AA	AA	AA	AA	AA	AG	AG	AG	AA	AG	AA	AG	AG	AA	AA	AA	AA	AA	AA	AA	AA	AA	AA	AA	AA	AA	AA	AA	AA	AA	AG	AA	AG	AG	AA	AA	AA	AA	AA	AA	AA	AA	AA	AA	AA	AA	AA	AA	AA	AA	AA	AA	AG	AG	AG	AG	AA	AA	AA	AA	AA	AA	GG	AA	AA	AA	GG	AG	AG	GG	AG	AA
GGaluGA004381	1	7811318	AC	CC	AC	AC	CC	CC	CC	CC	CC	AA	CC	CC	CC	CC	AC	AC	AC	CC	CC	CC	CC	CC	CC	CC	CC	CC	CC	CC	CC	CC	CC	CC	CC	AC	AC	AC	AC	AC	AC	AC	CC	CC	CC	CC	CC	CC	CC	CC	CC	AC	AC	CC	CC	CC	CC	CC	CC	CC	CC	CC	AC	AC	CC	AC	CC	CC	CC	CC	CC	CC	CC	CC	CC	CC	AC	CC	CC	CC	CC	CC	CC	CC	CC	AC	CC	CC	CC	CC	CC	CC	CC	CC	CC	AC	CC	CC	CC	CC	CC	CC	CC	AC	CC	CC	CC	CC	CC	CC	CC	CC	CC	CC	CC	CC	AC	CC	CC	CC	CC	AC	AC	CC	CC	CC	CC	CC	CC	CC	CC	CC	CC	AC	CC	CC	CC	CC	CC	CC	CC	CC	CC	CC	CC	CC	CC	CC	CC	CC	CC	CC	CC	CC	CC	CC	CC	CC	CC	CC	CC	CC	CC	AC	AC	AC	AC	CC	CC	AC	CC	CC	CC	AC	CC	AC	CC	CC	CC	AC	AC	CC	CC	CC	AC	AC	CC	CC	AC	AC	CC	AC	CC	CC	CC	CC	CC	CC	CC	CC	CC	CC	AC	CC	AC	AC	CC	CC	CC	AC	CC	AC	CC	AC	AC	CC	CC	CC	CC	CC	CC	CC	CC	CC	CC	CC	AC	CC	CC	CC	CC	AC	AC	AC	CC	AC	AC	AC	AC	CC	CC	CC	CC	CC	CC	CC	CC	CC	AC	AC	CC	CC	CC	CC	CC	AC	CC	CC	AC	AC	CC	CC	CC	CC	CC	CC	CC	AC	CC	AC	AC	CC	AC	CC	CC	CC	AC	AC	AC	CC	AC	CC	CC	CC	CC	AC	AC	AC	CC	CC	CC	CC	AC	AC	AC	CC	CC	AC	CC	CC	CC	CC	CC	AC	CC	CC	AC	AC	CC	CC	AC	AC	CC	CC	CC	CC	CC	CC	CC	CC	CC	CC	CC	CC	CC	CC	CC	AC	CC	CC	CC	CC	CC	CC	CC	CC	CC	CC	CC	CC	CC	CC	CC	AC	CC	CC	CC	CC	CC	CC	CC	CC	CC	CC	CC	CC	CC	AC	CC	AC	CC	CC	CC	CC	CC	CC	CC	CC	CC	CC	CC	CC	CC	CC	CC	CC	CC	AC	AC	AC	CC	CC	CC	CC	CC	CC	CC	CC	CC	CC	CC	CC	CC	CC	AC	CC	AC	CC	CC	CC	CC	CC	CC	CC	CC	CC	CC	CC	CC	CC	CC	CC	CC	AC	CC	CC	CC	CC	CC	CC	CC	CC	CC	CC	CC	CC	CC	CC	CC	CC	CC	CC	AC	AC	AC	AC	AC	CC	CC	AC	CC	CC	CC	AA	CC	AA	AA	AA	AC	AC	CC	CC	AC	CC	CC	AC	AC	CC	AC	AC	AC	CC	AC	AC	AA	CC	CC	AC	AC	CC	AC	CC	AC	AC	CC	AC	CC	AC	AC	AC	AC	CC	AC	AC	CC	AC	AC	AA	CC	CC	AC	CC	AC	AC	CC	CC	AC	AC	CC	CC	CC	AC	--	CC	CC	AA	AA	AC	CC	AA	CC	AC	CC	AC	CC	CC	CC	CC	CC	CC	AC	AC	CC	CC	CC	AC	AC	AC	CC	AC	AC	AA	AC	AC	CC	AC	CC	AC	CC	AC	CC	AC	CC	CC	AC	CC	AC	AA	AC	CC	AC	AC	AA	CC	CC	CC	CC	CC	CC	CC	CC	CC	CC
GGaluGA004417	1	7996150	AG	GG	AG	AA	AA	AG	AA	AG	AA	AG	GG	GG	GG	GG	AG	AG	GG	GG	GG	GG	GG	AG	GG	GG	AG	AG	AG	AG	GG	AG	GG	AG	GG	GG	AG	GG	GG	GG	AG	AG	GG	GG	GG	AG	AG	AG	AG	AG	GG	GG	GG	GG	AG	AG	AG	GG	AG	GG	AG	GG	GG	GG	GG	GG	GG	AG	GG	GG	AG	AG	AG	GG	AG	AG	GG	AG	GG	GG	AG	AG	GG	GG	GG	AA	AG	AG	GG	GG	AG	AG	GG	GG	AG	AG	AG	AG	AG	GG	AG	GG	GG	AG	GG	AG	AG	GG	GG	AA	AA	AG	AG	AG	GG	GG	AG	AG	GG	GG	AG	AG	AG	GG	GG	AG	GG	GG	AG	AG	AG	GG	AG	AG	GG	GG	AG	GG	GG	AG	AG	AG	AG	GG	GG	AA	GG	GG	GG	AG	AG	AG	AG	AG	AG	GG	AG	AG	AA	GG	GG	GG	GG	AG	AA	AA	AA	AG	AG	AG	GG	AG	GG	AA	AG	AA	AG	AG	AG	AG	GG	GG	GG	AG	AA	AA	GG	GG	GG	GG	GG	AG	GG	GG	GG	GG	AG	GG	GG	AG	GG	GG	GG	AG	GG	AG	GG	AG	AG	AG	GG	AA	GG	AG	AG	GG	AG	AG	GG	AG	GG	GG	GG	AG	AG	AG	GG	AG	AG	AG	GG	AA	AA	AA	AG	GG	GG	GG	AG	GG	AG	AG	AG	AG	GG	AG	AG	GG	AG	AG	GG	AG	GG	AG	AG	AA	AG	AG	AG	GG	AG	GG	AG	GG	GG	AG	AG	AG	AG	AG	AG	AG	GG	AG	GG	AG	GG	AA	AA	AG	AA	AG	GG	AG	AG	AG	AG	AA	GG	AG	GG	GG	AG	AA	AA	GG	GG	AG	AG	AG	AG	AG	GG	AG	GG	AG	AG	AG	AG	GG	AG	AG	AG	AG	GG	AG	AG	GG	GG	GG	AG	GG	AG	GG	GG	AG	AG	AG	AG	GG	GG	GG	GG	GG	GG	AG	AG	GG	AG	GG	GG	GG	AG	AG	GG	AG	GG	GG	AG	AG	AG	GG	AG	AG	GG	AG	GG	AG	AG	AG	AG	AG	AG	AG	AG	GG	GG	GG	AG	GG	AG	GG	AG	GG	GG	AG	AG	AG	AG	AG	AG	GG	AG	GG	GG	GG	GG	GG	GG	GG	AG	AG	AG	AG	AG	AG	AG	GG	AG	GG	GG	GG	GG	GG	GG	AG	GG	AG	AG	AG	AG	AG	AG	AG	AG	AG	AG	GG	GG	GG	GG	AG	GG	GG	GG	AG	AG	AG	GG	GG	GG	GG	GG	GG	GG	GG	GG	GG	AG	GG	GG	GG	GG	GG	AG	GG	GG	GG	AG	GG	GG	GG	GG	AG	AG	AG	GG	GG	GG	GG	GG	GG	GG	GG	GG	AG	AG	AG	GG	AG	AG	AG	GG	GG	AG	AG	GG	GG	GG	GG	GG	GG	GG	GG	AG	AG	AG	GG	AG	AG	GG	GG	AG	GG	GG	AG	GG	GG	GG	GG	GG	GG	GG	GG	GG	GG	GG	AG	AG	GG	AG	GG	GG	GG	GG	GG	GG	GG	AG	GG	GG	GG	GG	GG	GG	GG	GG	AG	AG	GG	GG	GG	GG	AG	AG	GG	GG	GG	GG	GG	GG	AG	GG	GG	GG	GG	GG	GG	GG	AG	AG	GG	GG	GG	AG	GG	AG	GG	GG	GG	GG	AG	GG
GGaluGA004470	1	8171584	GG	AG	GG	GG	AA	AG	GG	AG	AG	GG	AG	AG	AG	AG	GG	GG	GG	AG	AG	AA	AA	AG	AA	AA	AG	AA	AG	AA	AG	GG	AA	AG	AA	AG	AG	AG	AG	AG	AG	AG	GG	GG	GG	AG	AG	AG	AG	AG	AG	GG	GG	AG	AG	AG	AG	AA	AG	AA	AG	AG	GG	GG	AG	GG	AG	GG	AG	AG	GG	GG	AG	AA	AG	GG	AG	GG	AG	AG	GG	GG	AA	AG	AG	GG	GG	AG	GG	AA	GG	GG	AG	AG	AG	GG	GG	AG	GG	AA	GG	AG	AG	AG	AG	AG	AG	AG	AA	GG	GG	AG	AG	GG	GG	GG	GG	GG	AG	AA	GG	AG	AG	AG	AA	AG	AA	AA	AG	GG	GG	AG	GG	GG	AG	AG	AG	AG	AG	GG	AG	AG	GG	AG	AG	GG	AG	AG	AG	AG	GG	AG	AG	GG	AG	AG	AG	GG	GG	AG	AG	AG	AA	AG	GG	GG	GG	AG	GG	GG	AG	GG	AG	GG	AG	GG	AG	AA	AG	AG	AG	AA	AG	AG	AG	AG	AG	AG	AG	AG	AG	AG	AA	AA	AG	AG	AG	AA	AA	AG	AG	AA	AG	AG	AG	AG	AG	AG	AA	AG	AG	AG	AG	AG	AG	AG	AG	AA	AG	AG	AA	AA	AA	AA	AA	AG	AG	AG	AA	AG	AG	AG	AG	AG	AG	AG	AG	AG	AG	AA	AA	AG	AG	AA	AG	AA	AA	AG	AG	AG	AG	AG	AG	AG	AG	AG	AG	AG	AG	AG	GG	AA	AG	AA	AA	AG	AG	AG	AG	AG	AG	AG	AG	AG	AG	AG	AG	AG	AG	AG	AG	AG	AG	AA	AG	GG	GG	GG	AG	GG	AG	AG	AG	GG	GG	AG	AG	AG	GG	GG	GG	GG	AG	AG	AG	AG	GG	GG	GG	AG	AG	AG	GG	GG	AG	GG	AG	AG	AA	AG	AG	AG	GG	AG	AG	AG	GG	AG	AG	AG	AA	AG	AA	AA	AG	GG	GG	AG	GG	AG	AG	AA	AG	GG	AG	GG	AA	AA	AG	AG	AG	AG	GG	GG	AA	GG	AA	AG	AG	GG	GG	GG	GG	GG	AG	AA	AA	AG	GG	AG	GG	AA	AG	AA	AA	AG	GG	GG	AG	AG	GG	AA	GG	AA	AG	AA	AG	AG	AA	AA	GG	GG	GG	AG	AG	AG	AG	AG	GG	AG	AG	AG	AG	AA	AA	AG	AA	AG	AG	GG	AG	GG	GG	AG	AG	GG	GG	AA	AG	AA	AA	AG	AG	AA	AA	AG	GG	GG	AG	AG	AA	AA	AG	AG	AG	AG	AG	AG	GG	AG	AG	AG	AG	GG	GG	GG	GG	GG	GG	GG	AG	AG	AG	GG	GG	GG	AG	AG	AG	AG	AG	AG	AG	AG	GG	GG	GG	GG	GG	GG	GG	GG	AG	AG	GG	GG	AG	AG	AG	AG	AG	AG	AG	GG	GG	GG	GG	GG	GG	GG	AG	AG	GG	AG	AG	GG	AG	AG	AG	AG	AG	AG	AG	AG	AG	GG	GG	GG	GG	GG	GG	AG	AG	AG	AG	AG	AG	AG	GG	AG	AG	AG	AG	AG	AG	AG	AG	GG	GG	GG	GG	GG	GG	GG	GG	AG	AG	AG	AG	AG	AG	GG	AG	AG	AG	AG	AG	GG	GG	GG	GG	GG	GG	AA	GG	AG	GG	AA	AG	AG	AA	AG	AG
GGaluGA004481	1	8191935	CC	AC	CC	AC	CC	AA	AA	AA	AC	CC	AC	AC	AC	AC	CC	CC	CC	AC	AC	AA	AA	AA	AA	AA	AA	AC	AA	AC	AC	CC	AA	AC	AA	AC	AC	AC	AC	AC	AC	AC	CC	CC	CC	AA	AA	AA	AA	AA	AC	CC	CC	AC	AA	AA	AA	AA	AA	AA	AA	AC	CC	CC	AC	CC	AC	AC	AC	AC	AC	AC	AA	AA	AA	AC	AC	AC	AC	AC	AC	AC	AA	AC	AC	AC	AC	AA	AC	AA	AC	AC	AC	AC	AC	AC	AC	AA	AC	AA	AC	AC	AC	AC	AC	AA	AA	AC	AA	AC	AC	AC	AC	AC	AC	AC	AC	AC	AC	AA	AC	AC	AC	AC	AA	AA	AA	AA	AC	AC	AC	AC	AC	AC	AC	AC	AA	AC	AC	AC	AA	AA	AC	AC	AC	AC	AC	AC	AC	AA	AC	AA	AA	AC	AA	AC	AA	AC	AC	AC	AC	AC	AA	AC	AC	AC	AC	AC	AC	AC	AC	AC	AC	AC	AA	CC	CC	AC	CC	CC	AC	AA	AC	CC	CC	CC	AC	AC	AC	AC	AC	CC	AA	AA	AC	AC	CC	AA	AA	CC	AC	AA	AC	CC	AC	CC	AC	CC	AC	AC	AC	CC	AC	CC	CC	AC	CC	AC	AC	CC	AA	AA	AA	AC	AC	CC	AC	CC	AA	CC	AC	CC	CC	CC	CC	AC	AC	AC	CC	AA	AC	CC	CC	AC	AC	AC	AC	AC	CC	AC	AC	CC	AC	CC	CC	CC	CC	CC	CC	AC	AC	AA	CC	AA	AA	CC	CC	CC	CC	AC	AC	CC	AC	CC	AC	CC	AC	CC	CC	AC	CC	CC	AC	AC	CC	CC	CC	AC	AC	AC	AC	AC	AC	AC	AC	AC	AC	AC	AC	AC	AC	AC	AC	AC	AC	AA	AC	AC	AC	AC	AC	AC	AC	AC	AC	AC	AA	AC	AA	AC	AA	AC	AC	AC	AC	AA	CC	AC	AC	AC	AA	AC	AA	AA	AC	AC	AC	AC	AC	AC	AC	AA	AC	CC	AC	AC	AA	AA	AA	AC	AC	AC	AC	AC	AA	AC	AA	AC	AC	CC	CC	AC	AC	AC	AA	AA	AA	AC	AC	AC	AC	AA	AA	AA	AA	AA	CC	CC	AC	AC	CC	AA	AC	AA	AC	AA	AC	AC	AA	AA	AC	AC	AC	AC	AC	AC	AC	AC	AC	AC	AC	AC	AC	AA	AA	AA	AA	AA	AA	AC	AA	AC	CC	AC	AC	CC	AC	AA	AC	AA	AA	AA	AC	AA	AA	AA	AC	AC	AC	AC	AA	AA	AC	AC	AC	AC	AC	AC	AC	AC	AC	AC	AC	CC	CC	CC	CC	CC	CC	CC	AC	AC	AC	AC	AC	AC	AC	AC	AC	AC	AC	AC	AC	AC	CC	CC	CC	CC	CC	CC	CC	CC	AC	AC	AC	AC	AC	AC	AC	AC	AC	AC	AC	CC	CC	CC	CC	CC	CC	CC	AC	AC	AC	AC	AC	AC	AC	AC	AC	AC	AC	AC	AC	AC	AC	CC	CC	CC	CC	CC	CC	AC	AC	AC	AC	AC	AC	AC	AC	AC	AC	AC	AC	AC	AC	AC	AC	CC	CC	CC	CC	CC	CC	CC	CC	AC	AC	AC	AC	AC	AC	AC	AC	AC	AC	AC	AC	CC	CC	CC	CC	CC	CC	AA	AC	AC	AC	AA	AC	AC	AA	AA	AC
GGaluGA004492	1	8231489	AA	AA	AA	AG	AA	AA	AA	AA	AA	GG	AA	AG	AG	AA	AA	AA	GG	AG	AG	AA	AA	AA	AA	AA	AA	AA	AA	AA	AG	AA	AA	AA	AA	AG	AA	AG	AG	AG	AA	AA	AG	AG	AG	AA	AA	AA	AA	AA	AA	AG	AG	AA	AA	AA	AA	AA	AA	AA	AA	AG	GG	AG	AA	AG	AA	AA	AA	AA	AA	AA	AA	AA	AA	AA	AG	AA	AA	AA	AA	AA	AA	AA	AA	AA	AA	AA	AA	AA	AA	AG	AG	AG	AA	AG	AA	AA	AA	AA	AA	AA	AA	AA	AA	AA	AA	AA	AA	AA	AA	AA	AA	AA	AA	AA	AG	AA	AA	AA	AA	AA	AA	AA	AA	AA	AA	AA	AA	AA	AA	AA	AA	AG	AA	AA	AA	AA	AA	AA	AA	AA	AA	AG	AG	AA	AA	AA	AA	AA	AA	AA	AA	AA	AA	AG	AA	AG	AA	AA	AA	AA	AA	AA	AA	AA	AA	AA	AA	AG	AA	AA	AA	AA	AA	AG	AG	AA	AG	AG	AG	AA	AA	AA	AA	AA	AA	AA	AG	AG	AA	AG	AA	AA	AA	AA	AA	AA	AA	AG	AG	AA	AG	AG	AG	AG	AA	AA	AA	AA	AA	AA	AA	AG	AG	AA	AA	AA	AA	AA	AA	AA	AA	AA	AA	AG	AG	AG	AA	AA	AA	AA	AA	AA	AA	AG	AG	AG	AG	AA	AA	AA	AA	AA	AG	AA	AA	AG	AG	AG	AA	AA	AA	AA	AA	AA	AA	AA	AG	AA	AG	AA	AA	AA	AA	AG	AG	AG	AA	AA	AA	AA	AG	AA	AA	AG	AG	AA	AA	AA	AA	AA	AA	AA	AA	AG	AG	AA	AA	AA	AA	AA	AA	AA	AA	AA	AA	AA	AA	AA	AA	AA	AA	AA	AA	AA	AG	AG	AA	AA	AA	AA	AG	AG	AG	AA	AA	AA	AA	AA	AA	AA	AA	AA	AA	AA	AA	AG	AA	AA	AA	AA	AA	AA	AA	AA	AA	AA	AA	AA	AA	AA	AA	AG	AA	AA	AA	AA	AA	AA	AA	AA	AA	AA	AA	AA	AA	AG	AA	AG	AA	AA	AA	AA	AA	AA	AA	AA	AA	AA	AA	AA	AA	AA	AA	AA	AA	AG	AG	AG	AA	AA	AA	AA	AA	AA	AA	AA	AA	AA	AA	AA	AA	AA	AG	AA	AG	AA	AA	AA	AA	AA	AA	AA	AA	AA	AA	AA	AA	AA	AA	AA	AA	AG	AA	AA	AA	AA	AA	AA	AA	AA	AG	AA	AA	AA	AG	AG	AG	AG	AA	AA	AG	AG	AG	AG	AG	AA	AA	AG	AA	AA	AA	GG	AA	GG	GG	GG	AG	AG	AA	AA	AG	AA	AA	AG	AG	AA	AG	AG	AG	AA	AG	AG	GG	AA	AA	AG	AG	AA	AG	AA	AG	AG	AA	AG	AA	AG	AG	AG	AG	AA	AG	AG	AA	AG	AG	GG	AA	AA	AG	AA	AG	AG	AA	AA	AG	AG	AA	AA	AA	AG	AA	AA	AA	GG	GG	AG	AA	GG	AA	AG	AA	AG	AA	AA	AA	AA	AA	AA	AG	AG	AA	AA	AG	AG	AG	AG	AA	AG	AG	GG	AG	AG	AA	AG	AA	AG	AA	AG	AA	AG	AA	AA	AG	AA	AA	GG	AG	AA	AG	AG	GG	AA	AG	AG	AG	AA	AG	AG	AA	AA	AG
GGaluGA004517	1	8358165	AC	AC	AC	AA	CC	AA	AA	AA	AC	AC	AC	CC	CC	AC	AC	AC	AC	CC	CC	AC	AC	AC	AC	AC	AC	CC	AC	CC	CC	AA	CC	CC	CC	AC	CC	AC	AC	AC	CC	AC	AC	AC	AC	AC	AC	AC	AC	AC	AC	AA	AA	AC	AC	AC	AC	AC	AC	AC	AC	CC	AC	AA	AC	AA	AC	AA	AC	AC	AA	AA	AC	CC	AC	AA	AC	AA	AC	AC	AA	AA	CC	AC	AC	AC	AA	AC	AA	CC	AA	AC	CC	CC	AC	AA	AA	AC	AA	CC	AA	AC	AC	CC	AC	AC	AC	AC	CC	AA	AA	AC	AC	AA	AA	AA	AA	AA	AC	CC	AA	CC	CC	AC	CC	AC	CC	CC	AC	AA	AA	AC	AA	AA	AC	AC	AC	AC	AC	AA	AC	AC	AA	CC	CC	AA	AC	AC	AC	AC	AA	AC	AC	AA	AC	CC	AC	AC	AA	AC	AC	AC	CC	CC	AC	AC	AC	CC	AA	AA	AC	AA	AC	AC	AC	AC	CC	CC	CC	AC	AC	CC	AC	AC	CC	CC	AC	AC	AC	AC	AC	AC	CC	CC	AC	AC	AC	CC	CC	CC	CC	CC	AC	CC	AC	AC	AC	AC	CC	CC	AC	CC	AC	AC	AC	AC	AC	CC	AC	AC	CC	CC	CC	CC	CC	CC	AC	CC	CC	AC	AC	CC	CC	CC	AC	AC	AC	AC	AC	CC	CC	AC	AC	CC	CC	CC	CC	CC	AC	AC	AC	AC	AC	AC	AC	CC	AC	AC	AC	AC	AC	CC	AC	CC	CC	CC	CC	AC	AC	CC	CC	AC	AC	AC	AC	CC	AC	CC	CC	AC	CC	AC	AC	CC	AC	CC	CC	AC	AC	AA	AC	AC	CC	AC	AC	AC	AC	CC	AA	AA	AA	AA	AC	CC	AC	AC	AA	AA	AA	AC	CC	CC	AC	AC	CC	AA	AC	AC	CC	AC	AC	AC	AA	AC	AC	AC	AC	AC	CC	AC	CC	AA	CC	CC	AA	AA	AA	AC	AA	AC	AC	CC	CC	AA	AC	AA	CC	AC	AC	AA	AA	AC	AA	AA	CC	AA	CC	AC	CC	AA	AC	AA	AA	AA	AC	CC	CC	AC	AA	AC	AA	CC	AC	CC	CC	AC	AC	AA	AC	AC	AC	CC	AA	CC	AC	AC	AC	AC	CC	CC	AA	AA	AA	CC	AC	CC	AC	AC	AA	AC	AA	AA	AA	AC	CC	AC	CC	AC	AC	AA	AC	AA	AC	AC	CC	AC	AA	CC	AC	AC	CC	AC	AC	CC	AC	AC	AC	AC	CC	AC	CC	CC	AA	AA	AA	AC	AC	AC	AA	AA	AA	AC	AA	AC	AC	AC	AC	AC	AC	AC	AC	AC	AA	AA	AA	AA	AC	AA	AA	AA	AA	AC	AC	AA	AC	AC	AC	AC	AC	AC	AC	AC	AA	AC	AA	AA	AC	AC	AA	AC	AC	AA	AC	AC	AC	AC	AC	AC	AC	AC	AA	AA	AA	AC	AC	AA	AC	AC	AC	AA	AC	AA	AC	AC	AA	AC	AC	AC	AC	AC	AC	AC	AC	AC	AA	AC	AC	AC	AA	AC	AC	AC	AA	AC	AC	AA	AA	AC	AC	AC	AC	AC	AC	AC	AC	AA	AA	AC	AC	AC	AC	AA	AA	AC	AC	AC	AC	AC	AC	AC	AC	AC	AC	CC	AC	CC	AC	CC	CC	CC	CC	AC	CC
GGaluGA004546	1	8525681	GG	GG	GG	GG	GG	GG	GG	GG	GG	AG	GG	AG	AG	GG	GG	GG	AA	AG	AG	GG	GG	GG	GG	GG	GG	GG	GG	GG	AG	AG	GG	GG	GG	AG	GG	AG	AG	AG	GG	AG	AG	AG	AG	GG	GG	GG	GG	GG	GG	AG	AG	GG	GG	GG	GG	GG	GG	GG	GG	AG	AA	AG	GG	AG	GG	GG	GG	GG	GG	GG	GG	GG	GG	GG	AG	GG	GG	GG	GG	GG	GG	GG	GG	GG	GG	GG	GG	GG	GG	AG	AG	AG	AG	AG	GG	GG	GG	GG	GG	GG	GG	GG	GG	GG	GG	GG	GG	AG	AG	AG	AG	GG	GG	GG	AG	GG	GG	GG	GG	GG	GG	GG	GG	GG	GG	GG	AG	GG	GG	GG	GG	AG	GG	GG	GG	GG	GG	GG	GG	GG	GG	AG	AG	AG	GG	GG	GG	GG	GG	GG	GG	GG	GG	AG	GG	AG	AG	GG	GG	GG	GG	GG	GG	GG	GG	GG	GG	AG	GG	GG	GG	GG	GG	GG	AG	GG	AG	AG	AG	GG	GG	GG	GG	GG	GG	GG	AG	AG	GG	AG	GG	GG	GG	GG	GG	GG	GG	AG	AG	GG	AG	AG	AG	AG	GG	GG	GG	GG	GG	GG	GG	AG	AG	GG	GG	GG	GG	GG	GG	GG	GG	GG	GG	AG	AG	AG	GG	GG	GG	GG	GG	GG	GG	AG	AG	AG	AG	GG	GG	GG	GG	GG	AG	GG	GG	AG	AG	AG	GG	GG	GG	GG	GG	GG	GG	GG	AG	GG	AG	GG	GG	GG	GG	AG	AG	AG	GG	GG	GG	GG	AG	GG	GG	AG	AG	GG	GG	GG	GG	GG	GG	GG	GG	AG	AG	GG	GG	GG	GG	GG	GG	GG	GG	GG	GG	GG	GG	GG	GG	GG	GG	GG	GG	GG	AG	AG	GG	GG	GG	GG	AG	AG	AG	GG	GG	GG	GG	GG	GG	GG	GG	GG	GG	GG	GG	GG	GG	GG	GG	GG	GG	GG	GG	GG	GG	GG	GG	GG	GG	GG	GG	GG	GG	GG	GG	GG	GG	GG	GG	GG	GG	GG	GG	GG	GG	GG	GG	GG	GG	GG	GG	GG	GG	GG	GG	GG	GG	GG	GG	GG	GG	GG	GG	GG	GG	GG	GG	GG	GG	GG	GG	GG	GG	GG	GG	GG	GG	GG	GG	GG	GG	GG	GG	GG	GG	GG	GG	GG	GG	GG	GG	GG	GG	GG	GG	GG	GG	GG	GG	GG	GG	GG	GG	GG	GG	GG	GG	GG	GG	GG	AG	GG	GG	GG	AG	AG	AG	AG	GG	GG	AG	AG	AG	AG	AG	GG	GG	AG	GG	GG	GG	AA	GG	AA	AA	AA	AG	AG	GG	GG	AG	GG	GG	AG	AG	GG	AG	AG	AG	GG	AG	AG	AA	GG	GG	AG	AG	GG	AG	GG	AG	AG	GG	AG	GG	AG	AG	AG	AG	GG	AG	AG	GG	AG	AG	AA	GG	GG	AG	GG	AG	AG	GG	GG	AG	AG	GG	GG	GG	AG	GG	GG	GG	AA	AA	AG	GG	AA	GG	AG	GG	AG	GG	GG	GG	GG	GG	GG	AG	AG	GG	GG	AG	AG	AG	AG	GG	AG	AG	AA	AG	AG	GG	AG	GG	AG	GG	AG	GG	AG	GG	GG	AG	GG	GG	AA	AG	GG	AG	AG	AA	GG	AG	AG	AG	GG	AG	AG	GG	GG	AG
GGaluGA004549	1	8591235	AA	AA	AA	AA	AA	AA	AA	AA	AA	AG	AA	AA	AA	AA	AA	AA	AG	AA	AA	AA	AA	AA	AA	AA	AA	AA	AA	AA	AA	AG	AA	AA	AA	AG	AA	AG	AG	AG	AA	AG	AA	AA	AA	AA	AA	AA	AA	AA	AA	AG	AG	AA	AA	AA	AA	AA	AA	AA	AA	AA	AG	AG	AA	AG	AA	AA	AA	AA	AA	AA	AA	AA	AA	AA	AG	AA	AA	AA	AA	AA	AA	AA	AA	AA	AA	AA	AA	AA	AA	AA	AA	AA	AG	AG	AA	AA	AA	AA	AA	AA	AA	AA	AA	AA	AA	AA	AA	AG	AG	AG	AG	AA	AA	AA	AG	AA	AA	AA	AA	AA	AA	AA	AA	AA	AA	AA	AG	AA	AA	AA	AA	AG	AA	AA	AA	AA	AA	AA	AA	AA	AA	AA	AA	AG	AA	AA	AA	AA	AA	AA	AA	AA	AA	AA	AA	AA	AG	AA	AA	AA	AA	AA	AA	AA	AA	AA	AA	AG	AA	AA	AA	AA	AA	AA	AA	AA	AA	AG	AG	AA	AA	AA	AA	AA	AA	AA	AG	AG	AA	AG	AA	AA	AA	AA	AA	AA	AA	AA	AA	AA	AG	AA	AG	AG	AA	AA	AA	AA	AA	AA	AA	AG	AG	AA	AA	AA	AA	AA	AA	AA	AA	AA	AA	AA	AG	AA	AA	AA	AA	AA	AA	AA	AA	AG	AG	AG	AG	AA	AA	AA	AA	AA	AA	AA	AA	AA	AG	AG	AA	AA	AA	AA	AA	AA	AA	AA	AG	AA	AA	AA	AA	AA	AA	AA	AA	AG	AA	AA	AA	AA	AG	AA	AA	AA	AG	AA	AA	AA	AA	AA	AA	AA	AA	AG	AG	AA	AA	AA	AA	AA	AA	AA	AA	AA	AA	AA	AA	AA	AA	AA	AA	AA	AA	AA	AG	AG	AA	AA	AA	AA	AA	AA	AA	AA	AA	AA	AA	AA	AA	AA	AA	AA	AA	AA	AA	AA	AA	AA	AA	AA	AA	AA	AA	AA	AA	AA	AA	AA	AA	AA	AA	AA	AA	AA	AA	AA	AA	AA	AA	AA	AA	AA	AA	AA	AA	AA	AA	AA	AA	AA	AA	AA	AA	AA	AA	AA	AA	AA	AA	AA	AA	AA	AA	AA	AA	AA	AA	AA	AA	AA	AA	AA	AA	AA	AA	AA	AA	AA	AA	AA	AA	AA	AA	AA	AA	AA	AA	AA	AA	AA	AA	AA	AA	AA	AA	AA	AA	AA	AA	AA	AA	AA	AA	AA	AA	AA	AA	AA	AA	AA	AA	AA	AA	AA	AA	AA	AA	AA	AA	AA	AG	AG	AG	AG	AG	AA	AA	AG	AA	AA	AA	GG	AA	GG	GG	GG	AG	AG	AA	AA	AG	AA	AA	AG	AG	AA	AG	AG	AG	AA	AG	AG	GG	AA	AA	AG	AG	AA	AG	AA	AG	AG	AA	AG	AA	AG	AG	AG	AG	AA	AG	AG	AA	AG	AG	GG	AA	AA	AG	AA	AG	AG	AA	AA	AG	AG	AA	AA	AA	AG	AA	AA	AA	GG	GG	AG	AA	GG	AA	AG	AA	AG	AA	AA	AA	AA	AA	AA	AG	AG	AA	AA	AG	AG	AG	AG	AA	AG	AG	GG	AG	AG	AA	AG	AA	AG	AA	AG	AA	AG	AA	AA	AG	AA	AA	GG	AG	AA	AG	AG	GG	AA	AA	AA	AA	AA	AA	AA	AA	AA	AA
GGaluGA004553	1	8606142	AA	AA	AA	AA	AA	AA	AA	AA	AA	AG	AA	AA	AA	AA	AA	AA	AG	AA	AA	AA	AA	AA	AA	AA	AA	AA	AA	AA	AA	AG	AA	AA	AA	AG	AA	AG	AG	AG	AA	AG	AA	AA	AA	AA	AA	AA	AA	AA	AA	AG	AG	AA	AA	AA	AA	AA	AA	AA	AA	AA	AG	AG	AA	AG	AA	AA	AA	AA	AA	AA	AA	AA	AA	AA	AG	AA	AA	AA	AA	AA	AA	AA	AA	AA	AA	AA	AA	AA	AA	AA	AA	AA	AG	AG	AA	AA	AA	AA	AA	AA	AA	AA	AA	AA	AA	AA	AA	AG	AG	AG	AG	AA	AA	AA	AG	AA	AA	AA	AA	AA	AA	AA	AA	AA	AA	AA	AG	AA	AA	AA	AA	AG	AA	AA	AA	AA	AA	AA	AA	AA	AA	AA	AA	AG	AA	AA	AA	AA	AA	AA	AA	AA	AA	AA	AA	AA	AG	AA	AA	AA	AA	AA	AA	AA	AA	AA	AA	AG	AA	AA	AA	AA	AA	AA	AA	AA	AA	AG	AG	AA	AA	AA	AA	AA	AA	AA	AG	AG	AA	AG	AA	AA	AA	AA	AA	AA	AA	AA	AA	AA	AG	AA	AG	AG	AA	AA	AA	AA	AA	AA	AA	AG	AG	AA	AA	AA	AA	AA	AA	AA	AA	AA	AA	AA	AG	AA	AA	AA	AA	AA	AA	AA	AA	AG	AG	AG	AG	AA	AA	AA	AA	AA	AA	AA	AA	AA	AG	AG	AA	AA	AA	AA	AA	AA	AA	AA	AG	AA	AA	AA	AA	AA	AA	AA	AA	AG	AA	AA	AA	AA	AG	AA	AA	AA	AG	AA	AA	AA	AA	AA	AA	AA	AA	AG	AG	AA	AA	AA	AA	AA	AA	AA	AA	AA	AA	AA	AA	AA	AA	AA	AA	AA	AA	AA	AG	--	AA	AA	AA	AA	AA	AA	AA	AA	AA	AA	AA	AA	AA	AA	AA	AA	AA	AA	AA	AA	AA	AA	AA	AA	AA	AA	AA	AA	AA	AA	AA	AA	AA	AA	AA	AA	AA	AA	AA	AA	AA	AA	AA	AA	AA	AA	AA	AA	AA	AA	AA	AA	AA	AA	AA	AA	AA	AA	AA	AA	AA	AA	AA	AA	AA	AA	AA	AA	AA	AA	AA	AA	AA	AA	AA	AA	AA	AA	AA	AA	AA	AA	AA	AA	AA	AA	AA	AA	AA	AA	AA	AA	AA	AA	AA	AA	AA	AA	AA	AA	AA	AA	AA	AA	AA	AA	AA	AA	AA	AA	AA	AA	AA	AA	AA	AA	AA	AA	AA	AA	AA	AA	AA	AA	AG	AG	AG	AG	AG	AA	AA	AG	AA	AA	AA	GG	AA	GG	GG	GG	AG	AG	AA	AA	AG	AA	AA	AG	AG	AA	AG	AG	AG	AA	AG	AG	GG	AA	AA	AG	AG	AA	AG	AA	AG	AG	AA	AG	AA	AG	AG	AG	AG	AA	AG	AG	AA	AG	AG	GG	AA	AA	AG	AA	AG	AG	AA	AA	AG	AG	AA	AA	AA	AG	AA	AA	AA	GG	GG	AG	AA	GG	AA	AG	AA	AG	AA	AA	AA	AA	AA	AA	AG	AG	AA	AA	AG	AG	AG	AG	AA	AG	AG	GG	AG	AG	AA	AG	AA	AG	AA	AG	AA	AG	AA	AA	AG	AA	AA	GG	AG	AA	AG	AG	GG	AA	AA	AA	AA	AA	AA	AA	AA	AA	AA
GGaluGA004559	1	8643074	GG	GG	GG	GG	GG	GG	GG	GG	GG	AG	GG	GG	GG	GG	GG	GG	AG	GG	GG	GG	GG	GG	GG	GG	GG	GG	GG	GG	GG	AG	GG	GG	GG	AG	GG	AG	AG	AG	GG	AG	GG	GG	GG	GG	GG	GG	GG	GG	GG	AG	AG	GG	GG	GG	GG	GG	GG	GG	GG	GG	AG	AG	GG	AG	GG	GG	GG	GG	GG	GG	GG	GG	GG	GG	AG	GG	GG	GG	GG	GG	GG	GG	GG	GG	GG	GG	GG	GG	GG	GG	GG	GG	AG	AG	GG	GG	GG	GG	GG	GG	GG	GG	GG	GG	GG	GG	GG	AG	AG	AG	AG	GG	GG	GG	AG	GG	GG	GG	GG	GG	GG	GG	GG	GG	GG	GG	AG	GG	GG	GG	GG	AG	GG	GG	GG	GG	GG	GG	GG	GG	GG	GG	GG	AG	GG	GG	GG	GG	GG	GG	GG	GG	GG	GG	GG	GG	AG	GG	GG	GG	GG	GG	GG	GG	GG	GG	GG	AG	GG	GG	GG	GG	GG	GG	GG	GG	GG	AG	AG	GG	GG	GG	GG	GG	GG	GG	AG	AG	GG	AG	GG	GG	GG	GG	GG	GG	GG	GG	GG	GG	AG	GG	AG	AG	GG	GG	GG	GG	GG	GG	GG	AG	AG	GG	GG	GG	GG	GG	GG	GG	GG	GG	GG	GG	AG	GG	GG	GG	GG	GG	GG	GG	GG	AG	AG	AG	AG	GG	GG	GG	GG	GG	GG	GG	GG	GG	AG	AG	GG	GG	GG	GG	GG	GG	GG	GG	AG	GG	GG	GG	GG	GG	GG	GG	GG	AG	GG	GG	GG	GG	AG	GG	GG	GG	AG	GG	GG	GG	GG	GG	GG	GG	GG	AG	AG	GG	GG	GG	GG	GG	GG	GG	GG	GG	GG	GG	GG	GG	GG	GG	GG	GG	GG	GG	AG	AG	GG	GG	GG	GG	GG	GG	GG	GG	GG	GG	GG	GG	GG	GG	GG	GG	GG	GG	GG	GG	GG	GG	GG	GG	GG	GG	GG	GG	GG	GG	GG	GG	GG	GG	GG	GG	GG	GG	GG	GG	GG	GG	GG	GG	GG	GG	GG	GG	GG	GG	GG	GG	GG	GG	GG	GG	GG	GG	GG	GG	GG	GG	GG	GG	GG	GG	GG	GG	GG	GG	GG	GG	GG	GG	GG	GG	GG	GG	GG	GG	GG	GG	GG	GG	GG	GG	GG	GG	GG	GG	GG	GG	GG	GG	GG	GG	GG	GG	GG	GG	GG	GG	GG	GG	GG	GG	GG	GG	GG	GG	GG	GG	GG	GG	GG	GG	GG	GG	GG	GG	GG	GG	GG	GG	AG	AG	AG	AG	AG	GG	GG	AG	GG	GG	GG	AA	GG	AA	AA	AA	AG	AG	GG	GG	AG	GG	GG	AG	AG	GG	AG	AG	AG	GG	AG	AG	AA	GG	GG	AG	AG	GG	AG	GG	AG	AG	GG	AG	GG	AG	AG	AG	AG	GG	AG	AG	GG	AG	AG	AA	GG	GG	AG	GG	AG	AG	GG	GG	AG	AG	GG	GG	GG	AG	GG	GG	GG	AA	AA	AG	GG	AA	GG	AG	GG	AG	GG	GG	GG	GG	GG	GG	AG	AG	GG	GG	AG	AG	AG	AG	GG	AG	AG	AA	AG	AG	GG	AG	GG	AG	GG	AG	GG	AG	GG	GG	AG	GG	GG	AA	AG	GG	AG	AG	AA	GG	GG	GG	GG	GG	GG	GG	GG	GG	GG
GGaluGA004567	1	8692479	CC	AC	CC	AA	CC	AA	AA	AA	AC	AC	AC	AA	AA	AC	CC	CC	AC	AA	AA	AA	AA	AA	AA	AA	AA	AC	AA	AC	AA	CC	AA	AA	AA	AC	AC	AC	AC	AC	AC	AC	AC	AC	AC	AA	AA	AA	AA	AA	AC	CC	CC	AC	AA	AA	AA	AA	AA	AA	AA	AA	AC	CC	AC	CC	AC	AC	AC	AC	AC	AC	AA	AA	AA	AC	AC	AC	AC	AC	AC	AC	AA	AC	AC	AC	AC	AA	AC	AA	AC	AA	AA	AA	AC	AC	AC	AA	AC	AA	AC	AC	AC	AC	AC	AA	AA	AC	AA	AC	AC	AC	AC	AC	AC	AC	AC	AC	AC	AA	AC	AC	AC	AC	AA	AA	AA	AA	AC	AC	AC	AC	AC	AC	AC	AC	AA	AC	AC	AC	AA	AA	AC	AA	AA	AC	AC	AC	AC	AA	AC	AA	AA	AC	AA	AA	AA	AA	AC	AC	AC	AC	AA	AC	AC	AC	AC	AC	AC	AC	AC	AC	AC	AC	AA	AA	AC	AC	AC	CC	AC	AA	AC	CC	CC	CC	AC	AC	AC	AC	AC	CC	AA	AA	AC	AC	CC	AA	AA	AC	AA	AA	AC	AC	AC	CC	AC	CC	--	AC	AC	CC	AC	CC	CC	AC	CC	AC	AC	CC	AA	AA	AA	AC	AC	AC	AC	AC	AA	CC	AC	CC	CC	CC	CC	AC	AC	AC	CC	AA	AC	CC	CC	AC	AA	AC	AC	AA	CC	AC	AC	CC	AC	CC	CC	CC	CC	CC	CC	AC	AA	AA	CC	AA	AA	AC	AC	CC	CC	AC	AC	CC	AC	CC	AC	AC	AC	CC	CC	AC	CC	CC	AC	AC	CC	AC	AC	AC	AC	AC	AC	AC	AC	AC	AC	AC	AC	AC	AC	AC	AC	AC	AC	AC	AC	AA	AC	AC	AC	AC	AC	AC	AA	AA	AA	AC	AC	AC	AA	AC	AA	AC	AC	AC	AC	AA	AC	AA	AA	AC	AA	AC	AC	AA	AC	AC	AC	AC	AC	AC	AC	AA	AA	AC	AC	AC	AA	AA	AA	AC	AC	AC	AC	AC	AA	AC	AA	AA	AA	AC	AC	AC	AC	AC	AA	AA	AA	AC	AC	AC	AC	AA	AA	AA	AA	AA	AC	AC	AA	AA	AC	AA	AC	AA	AC	AA	AC	AC	AA	AA	AC	AC	AC	AA	AA	AA	AA	AC	AC	AC	AC	AC	AC	AA	AA	AA	AA	AA	AA	AC	AA	AC	AC	AA	AA	AC	AC	AA	AC	AA	AA	AA	AA	AA	AA	AA	AA	AA	AA	AA	AA	AA	AC	AC	AC	AC	AC	AC	AC	AC	AC	AC	AC	CC	AC	CC	CC	CC	AC	CC	AC	AC	AC	AC	AC	AC	AC	AC	AC	AC	AC	AC	AC	AC	CC	AC	AC	AC	CC	AC	AC	AC	AC	AC	AC	AC	AC	AC	AC	AC	AC	AC	AC	CC	AC	AC	AC	CC	AC	AC	AC	AC	AC	AC	AC	AC	AC	AC	AC	AC	AC	AC	AC	AC	AC	CC	CC	AC	AC	CC	AC	AC	AC	AC	AC	AC	AC	AC	AC	AC	AC	AC	AC	AC	AC	AC	AC	AC	AC	CC	CC	CC	CC	AC	AC	AC	AC	AC	AC	AC	AC	AC	AC	AC	AC	AC	AC	CC	CC	AC	AC	CC	CC	AA	AA	AA	AA	AA	AA	AA	AA	AA	AA
GGaluGA004570	1	8712461	AC	AC	AC	CC	CC	CC	CC	CC	CC	AC	AC	CC	CC	AC	AC	AC	AC	CC	CC	CC	CC	CC	CC	CC	CC	CC	CC	CC	CC	AA	CC	CC	CC	AC	CC	AC	AC	AC	CC	AC	AC	AC	AC	CC	CC	CC	CC	CC	AC	AA	AA	AC	CC	CC	CC	CC	CC	CC	CC	CC	AC	AA	AC	AA	AC	AC	AC	AC	AC	AC	CC	CC	CC	AC	AC	AC	AC	AC	AC	AC	CC	AC	AC	CC	AC	CC	AC	CC	AC	CC	CC	CC	AC	AC	AC	CC	AC	CC	AC	AC	AC	CC	AC	CC	CC	AC	CC	AC	AC	AC	AC	AC	AC	AC	AC	AC	AC	CC	AC	CC	CC	AC	CC	CC	CC	CC	AC	AC	AC	AC	AC	AC	AC	AC	CC	AC	AC	AC	CC	CC	AC	CC	CC	AC	AC	AC	AC	CC	AC	CC	CC	AC	CC	CC	CC	CC	AC	AC	AC	AC	CC	CC	CC	CC	CC	CC	AC	AC	AC	AC	AC	CC	CC	CC	CC	CC	CC	AC	AC	CC	AC	AC	CC	CC	AC	AC	AC	AC	AC	AC	CC	CC	AC	AC	AC	CC	CC	CC	CC	CC	AC	CC	AC	AC	AC	AC	CC	CC	AC	CC	AC	AC	AC	AC	AC	CC	AC	AC	CC	CC	CC	CC	CC	CC	AC	CC	CC	AC	AC	CC	CC	CC	AC	AC	AC	AC	AC	CC	CC	AC	AC	CC	CC	CC	CC	CC	AC	AC	AC	AC	AC	AC	AC	CC	AC	AC	AC	AC	CC	CC	AC	CC	CC	CC	CC	AC	AC	CC	CC	AC	AC	AC	AC	CC	AC	CC	CC	AC	CC	AC	AC	CC	AC	AC	AC	CC	AC	AC	AC	AC	CC	CC	CC	AC	AC	CC	AC	AC	AC	AC	AC	CC	AC	CC	AC	AC	AC	AC	CC	CC	CC	CC	CC	AC	AC	AC	CC	AC	CC	AC	AC	AC	AC	CC	AC	CC	CC	AC	CC	AC	AC	CC	AC	AC	AC	AC	AC	AC	AC	CC	CC	AC	AC	AC	CC	CC	CC	AC	AC	AC	AC	AC	CC	AC	CC	CC	CC	AC	AC	AC	AC	AC	CC	CC	CC	AC	AC	AC	AC	CC	CC	CC	CC	CC	AC	AC	CC	CC	AC	CC	AC	CC	AC	CC	AC	AC	CC	CC	AC	AC	AC	CC	CC	CC	CC	AC	AC	AC	AC	AC	AC	CC	CC	CC	CC	CC	CC	AC	CC	AC	AC	CC	CC	AC	AC	CC	AC	CC	CC	CC	CC	CC	CC	CC	CC	CC	CC	CC	CC	CC	AC	AC	AC	AC	AC	AC	AC	AC	AC	AC	AC	AA	AC	AA	AA	AA	AC	AA	AC	AC	AC	AC	AC	AC	AC	AC	AC	AC	AC	AC	AC	AC	AA	AC	AC	AC	AA	AC	AC	AC	AC	AC	AC	AC	AC	AC	AC	AC	AC	AC	AC	AA	AC	AC	AC	AA	AC	AC	AC	AC	AC	AC	AC	AC	AC	AC	AC	AC	AC	AC	AC	AC	AC	AA	AA	AC	AC	AA	AC	AC	AC	AC	AC	AC	AC	AC	AC	AC	AC	AC	AC	AC	AC	AC	AC	AC	AC	AA	AA	AA	AA	AC	AC	AC	AC	AC	AC	AC	AC	AC	AC	AC	AC	AC	AC	AA	AA	AC	AC	AA	AA	CC	CC	CC	CC	CC	CC	CC	CC	CC	CC
GGaluGA004584	1	8783584	AA	AA	AA	AA	AA	AA	AA	AA	AA	AG	AA	AA	AA	AA	AA	AA	AG	AA	AA	AA	AA	AA	AA	AA	AA	AA	AA	AA	AA	AG	AA	AA	AA	AG	AA	AG	AG	AG	AA	AG	AA	AA	AA	AA	AA	AA	AA	AA	AA	AG	AG	AA	AA	AA	AA	AA	AA	AA	AA	AA	AG	AG	AA	AG	AA	AA	AA	AA	AA	AA	AA	AA	AA	AA	AG	AA	AA	AA	AA	AA	AA	AA	AA	AA	AA	AA	AA	AA	AA	AA	AA	AA	AG	AG	AA	AA	AA	AA	AA	AA	AA	AA	AA	AA	AA	AA	AA	AG	AG	AG	AG	AA	AA	AA	AG	AA	AA	AA	AA	AA	AA	AA	AA	AA	AA	AA	AG	AA	AA	AA	AA	AG	AA	AA	AA	AA	AA	AA	AA	AA	AA	AA	AA	AG	AA	AA	AA	AA	AA	AA	AA	AA	AA	AA	AA	AA	AG	AA	AA	AA	AA	AA	AA	AA	AA	AA	AA	AG	AA	AA	AA	AA	AA	AA	AA	AA	AA	AG	AG	AA	AA	AA	AA	AA	AA	AA	AG	AG	AA	AG	AA	AA	AA	AA	AA	AA	AA	AA	AA	AA	AG	AA	AG	AG	AA	AA	AA	AA	AA	AA	AA	AG	AG	AA	AA	AA	AA	AA	AA	AA	AA	AA	AA	AA	AG	AA	AA	AA	AA	AA	AA	AA	AA	AG	AG	AG	AG	AA	AA	AA	AA	AA	AA	AA	AA	AA	AG	AG	AA	AA	AA	AA	AA	AA	AA	AA	AG	AA	AA	AA	AA	AA	AA	AA	AA	AG	AA	AA	AA	AA	AG	AA	AA	AA	AG	AA	AA	AA	AA	AA	AA	AA	AA	AG	AG	AA	AA	AA	AA	AA	AA	AA	AA	AA	AA	AA	AA	AA	AA	AA	AA	AA	AA	AA	AG	AG	AA	AA	AA	AA	AA	AA	AA	AA	AA	AA	AA	AA	AA	AA	AA	AA	AA	AA	AA	AA	AA	AA	AA	AA	AA	AA	AA	AA	AA	AA	AA	AA	AA	AA	AA	AA	AA	AA	AA	AA	AA	AA	AA	AA	AA	AA	AA	AA	AA	AA	AA	AA	AA	AA	AA	AA	AA	AA	AA	AA	AA	AA	AA	AA	AA	AA	AA	AA	AA	AA	AA	AA	AA	AA	AA	AA	AA	AA	AA	AA	AA	AA	AA	AA	AA	AA	AA	AA	AA	AA	AA	AA	AA	AA	AA	AA	AA	AA	AA	AA	AA	AA	AA	AA	AA	AA	AA	AA	AA	AA	AA	AA	AA	AA	AA	AA	AA	AA	AA	AA	AA	AA	AA	AA	AG	AG	AG	AG	AG	AA	AA	AG	AA	AA	AA	GG	AA	GG	GG	GG	AG	AG	AA	AA	AG	AA	AA	AG	AG	AA	AG	AG	AG	AA	AG	AG	GG	AA	AA	AG	AG	AA	AG	AA	AG	AG	AA	AG	AA	AG	AG	AG	AG	AA	AG	AG	AA	AG	AG	GG	AA	AA	AG	AA	AG	AG	AA	AA	AG	AG	AA	AA	AA	AG	AA	AA	AA	GG	GG	AG	AA	GG	AA	AG	AA	AG	AA	AA	AA	AA	AA	AA	AG	AG	AA	AA	AG	AG	AG	AG	AA	AG	AG	GG	AG	AG	AA	AG	AA	AG	AA	AG	AA	AG	AA	AA	AG	AA	AA	GG	AG	AA	AG	AG	GG	AA	AA	AA	AA	AA	AA	AA	AA	AA	AA
GGaluGA004592	1	8814334	AG	AA	AG	AA	GG	AA	AA	AA	AG	AG	AA	AG	AG	AA	AG	AG	GG	AG	AG	AA	AA	AA	AA	AA	AA	AG	AA	AG	AG	AG	AA	AG	AA	AG	AG	AG	AG	AG	AG	AG	AG	AG	AG	AA	AA	AA	AA	AA	AA	AG	AG	AA	AA	AA	AA	AA	AA	AA	AA	AG	GG	AG	AA	AG	AA	AA	AA	AA	AA	AA	AA	AA	AA	AA	AG	AA	AA	AA	AA	AA	AA	AA	AA	AG	AA	AA	AA	AA	AA	AG	AG	AG	AG	AG	AA	AA	AA	AA	AA	AA	AA	AG	AA	AA	AA	AA	AA	AG	AG	AG	AG	AA	AA	AA	AG	AA	AA	AA	AA	AG	AG	AA	AA	AA	AA	AA	AG	AA	AA	AA	AA	AG	AA	AA	AA	AA	AA	AA	AA	AA	AA	AG	AG	AG	AA	AA	AA	AA	AA	AA	AA	AA	AA	AG	AA	AG	AG	AA	AA	AA	AA	AG	AG	AG	AG	AG	AA	AG	AA	AA	AA	AG	AA	AG	GG	AG	GG	GG	AG	AA	AA	AG	GG	GG	AA	AA	AG	AG	AA	GG	AA	AA	AA	AA	AG	AA	AA	GG	AG	AA	AG	GG	AG	GG	AA	AG	AA	AG	AA	GG	AA	GG	GG	AA	AG	AG	AA	AG	AA	AA	AA	AG	AG	GG	AG	GG	AA	AG	AA	GG	GG	GG	AG	AG	AG	AG	GG	AA	AG	AG	AG	AG	AG	AG	AG	AG	GG	AG	AA	AG	AA	AG	AG	GG	AG	AG	GG	AA	AG	AA	AG	AA	AA	GG	GG	GG	AG	AG	AG	AG	AG	AG	AA	GG	AG	GG	GG	AG	GG	AG	AA	AG	AG	GG	GG	AG	AA	AA	AA	AA	AG	AG	AG	AA	AA	AG	AA	AA	AA	AA	AA	AG	AA	AA	AG	AG	AA	AA	AG	AG	AG	AG	AG	AA	AA	AA	AA	AA	AA	AA	AA	AA	AA	AA	AG	AA	AG	AA	AA	AA	AA	AA	AA	AA	AA	AA	AA	AA	AA	AA	AG	AA	AA	AA	AA	AA	AA	AA	AA	AA	AA	AA	AA	AA	AA	AA	AG	AA	AG	AA	AA	AA	AA	AA	AA	AA	AA	AA	AA	AA	AA	AA	AA	AA	AG	AA	AA	AA	AG	AA	AA	AA	AA	AA	AA	AA	AA	AA	AA	AA	AA	AG	AA	AG	AA	AA	AA	AA	AA	AA	AA	AA	AA	AA	AA	AA	AA	AA	AA	AA	AG	AA	AG	AG	AA	AA	AA	AA	AA	AA	AG	AA	AA	AA	AG	AG	AG	AG	AA	AA	AG	AG	AG	AG	AG	AA	AA	AG	AA	AA	AA	GG	AG	GG	GG	GG	GG	AG	AA	AA	AG	AA	AA	AG	AG	AA	AG	AG	AG	AA	AG	AG	GG	AG	AG	GG	AG	AG	GG	AG	AG	AG	AA	AG	AA	AG	AG	AG	AG	AA	AG	AG	AG	GG	GG	GG	AG	AG	AG	AA	AG	AG	AA	AA	AG	AG	AA	AA	AA	AG	AA	AA	AA	GG	GG	GG	AG	GG	AG	AG	AA	AG	AA	AA	AA	AA	AA	AA	AG	AG	AA	AA	AG	AG	AG	GG	AG	AG	AG	GG	AG	GG	AG	AG	AA	AG	AA	AG	AA	AG	AA	AA	AG	AA	AA	GG	AG	AG	GG	AG	GG	AA	AG	AG	AG	AA	AG	AG	AA	AA	AG
GGaluGA004594	1	8892458	AG	GG	AG	GG	GG	AG	GG	AG	GG	GG	GG	GG	GG	GG	AG	AG	GG	GG	GG	AG	AG	GG	AG	AG	GG	GG	GG	GG	GG	GG	GG	GG	GG	GG	AG	GG	GG	GG	AG	GG	GG	GG	GG	GG	GG	GG	GG	GG	GG	GG	GG	GG	GG	GG	GG	AG	GG	AG	GG	GG	GG	GG	GG	GG	GG	GG	GG	GG	GG	GG	GG	GG	GG	GG	GG	GG	GG	GG	GG	GG	GG	GG	GG	AG	GG	GG	GG	GG	GG	GG	GG	GG	GG	GG	GG	GG	GG	GG	GG	GG	GG	AG	GG	GG	GG	GG	GG	GG	GG	GG	GG	GG	GG	GG	GG	GG	GG	GG	GG	AG	AG	GG	GG	GG	GG	GG	GG	GG	GG	GG	GG	GG	GG	GG	GG	GG	GG	GG	GG	GG	GG	GG	GG	GG	GG	GG	GG	GG	GG	GG	GG	GG	GG	GG	GG	GG	GG	GG	GG	GG	GG	AG	AG	AG	AG	AG	GG	GG	GG	GG	GG	AG	GG	GG	GG	GG	GG	GG	GG	GG	GG	GG	AG	AG	GG	GG	GG	GG	GG	GG	GG	GG	GG	GG	GG	GG	GG	GG	GG	GG	GG	GG	GG	GG	GG	GG	GG	AG	GG	AG	GG	GG	GG	GG	GG	GG	GG	GG	GG	GG	GG	GG	GG	GG	GG	GG	GG	GG	GG	AG	AG	AG	GG	GG	GG	GG	GG	GG	GG	GG	GG	GG	GG	GG	GG	GG	GG	GG	GG	GG	GG	GG	GG	AG	GG	GG	GG	GG	GG	GG	GG	GG	GG	GG	GG	GG	GG	AG	AG	GG	GG	GG	GG	GG	GG	AG	AG	AG	AG	GG	GG	GG	GG	GG	GG	AG	GG	GG	GG	GG	AG	AG	AG	GG	GG	AG	GG	GG	GG	GG	GG	AG	GG	GG	GG	GG	GG	GG	AG	AG	GG	GG	GG	GG	GG	GG	GG	GG	GG	GG	GG	GG	GG	GG	GG	GG	GG	GG	GG	AG	GG	GG	AG	GG	GG	GG	GG	GG	GG	GG	GG	GG	GG	GG	GG	AG	GG	GG	GG	GG	GG	GG	GG	GG	GG	GG	GG	GG	GG	GG	GG	GG	GG	GG	GG	GG	GG	GG	GG	GG	GG	GG	GG	GG	GG	GG	GG	GG	GG	GG	GG	GG	GG	AG	GG	GG	GG	GG	GG	GG	GG	GG	GG	GG	GG	GG	GG	GG	AG	AG	AG	AG	GG	GG	GG	GG	GG	GG	GG	GG	GG	GG	GG	GG	GG	GG	GG	AG	GG	GG	AG	GG	AG	GG	GG	GG	GG	AG	GG	GG	AG	AG	AG	GG	GG	GG	GG	AG	AG	GG	AG	GG	GG	GG	GG	GG	GG	GG	GG	GG	AG	GG	GG	GG	GG	AG	AG	AG	AG	GG	GG	AG	GG	GG	GG	GG	GG	GG	GG	GG	AG	GG	GG	GG	GG	GG	AG	GG	GG	AG	GG	GG	GG	GG	GG	GG	GG	GG	AG	AG	GG	GG	GG	GG	GG	GG	GG	AG	GG	AG	GG	GG	AG	GG	GG	GG	GG	GG	GG	GG	GG	GG	AG	GG	GG	GG	GG	GG	GG	GG	AG	GG	GG	AG	AG	GG	GG	GG	GG	GG	GG	GG	GG	AG	AG	GG	GG	GG	GG	GG	AG	GG	GG	GG	GG	GG	GG	GG	GG	GG	GG	GG	GG	GG	GG	GG	GG	GG	GG	GG	GG
GGaluGA004595	1	8923705	AG	AG	AG	AG	AA	AG	AA	AG	AA	GG	AG	GG	GG	AG	AG	AG	GG	GG	GG	GG	GG	AG	GG	GG	AG	AG	AG	AG	GG	AG	GG	GG	GG	GG	GG	GG	GG	GG	GG	GG	AG	AG	AG	AG	AG	AG	AG	AG	AG	AG	AG	AG	AG	AG	AG	GG	AG	GG	AG	GG	GG	AG	AG	AG	AG	AA	AG	AG	AA	AA	AG	GG	AG	AA	GG	AA	AG	AG	AA	AA	GG	AG	AG	AG	AA	AG	AA	GG	AA	AG	GG	GG	GG	AG	AA	AG	AA	GG	AA	AG	AG	GG	AG	AG	AG	AG	GG	AG	AG	GG	GG	AA	AA	AA	AG	AA	AG	GG	AA	GG	GG	AG	GG	AG	GG	GG	GG	AA	AA	AG	AA	AG	AG	AG	AG	AG	AG	AA	AG	AG	AA	GG	GG	AG	AG	AG	AG	AG	AA	AG	AG	AA	AG	GG	AG	AG	AG	AG	AG	AG	GG	AG	AG	AG	AG	GG	AA	AG	AG	AA	AG	AG	AG	GG	AG	AG	AG	AG	GG	GG	AG	AA	AG	AG	AG	AG	GG	GG	AG	AG	GG	GG	AG	AG	AA	GG	GG	AG	GG	GG	GG	AG	GG	AG	AG	AA	GG	GG	AG	AG	AG	AG	AG	AG	AA	AG	AG	AA	GG	GG	GG	AG	AG	AG	GG	AG	GG	AA	AG	AG	AG	AG	AA	GG	GG	GG	AG	GG	AG	AA	AA	AG	GG	AG	AG	GG	AG	GG	AG	AA	AG	AA	AA	AG	AA	AA	AG	AG	AG	GG	AA	GG	GG	AG	AG	AG	AA	GG	GG	AA	GG	AA	AG	AG	GG	AG	AG	AG	AG	AA	AG	AG	AA	GG	GG	AG	AG	AA	AG	AG	GG	AG	AG	AG	AG	GG	AA	AA	AA	AA	AG	GG	AG	AG	AG	AG	AA	AG	GG	GG	AG	AG	GG	AA	AA	AG	GG	AG	AG	AG	AA	AG	AG	AG	AG	GG	GG	AG	GG	AG	AG	GG	AG	AA	AA	AG	AA	AG	AG	GG	GG	AG	AG	AA	GG	GG	AG	AA	AA	AG	AA	AA	GG	AA	GG	GG	GG	AG	AG	AA	AA	AA	AG	GG	GG	AG	AA	AG	AA	GG	AG	GG	GG	AG	AG	AG	GG	GG	AG	GG	AA	GG	AG	GG	AG	AG	GG	GG	AA	AA	AA	GG	GG	GG	GG	AG	AA	AG	AG	AG	AG	GG	GG	AG	GG	AG	AG	AA	AG	AA	AG	GG	GG	AG	AA	GG	AG	GG	GG	AG	GG	GG	GG	AG	AG	AG	GG	GG	GG	GG	GG	GG	GG	GG	GG	AG	AA	GG	AG	AG	AG	GG	AG	GG	GG	GG	GG	AG	AG	AG	GG	AA	AA	AG	GG	AG	GG	GG	GG	AG	GG	GG	GG	AG	AG	GG	AG	AG	GG	AG	GG	GG	AA	AG	AG	GG	GG	GG	GG	AG	GG	AG	AG	GG	GG	GG	AG	AG	GG	AG	AG	GG	AG	AA	GG	GG	AG	AG	AG	GG	AG	AG	AG	GG	GG	GG	AG	GG	AG	GG	AG	GG	AG	AG	AG	AG	AA	AG	GG	GG	AG	AG	GG	GG	GG	GG	AG	AG	AG	GG	AG	GG	AG	GG	AG	GG	AG	GG	AG	AG	AG	AG	GG	AG	AG	GG	AG	AG	GG	AG	GG	GG	AG	GG	AG	GG	AG	GG	GG	AG	GG
GGaluGA004605	1	8964016	AC	AC	AC	AC	CC	AA	AA	AA	AC	CC	AC	CC	CC	AC	AC	AC	CC	CC	CC	AC	AC	AC	AC	AC	AC	CC	AC	CC	CC	AC	CC	CC	CC	CC	CC	CC	CC	CC	CC	CC	AC	AC	AC	AC	AC	AC	AC	AC	AC	AC	AC	AC	AC	AC	AC	AC	AC	AC	AC	CC	CC	AC	AC	AC	AC	AA	AC	AC	AA	AA	AC	CC	AC	AA	CC	AA	AC	AC	AA	AA	CC	AC	AC	AC	AA	AC	AA	CC	AA	AC	CC	CC	CC	AC	AA	AC	AA	CC	AA	AC	AC	CC	AC	AC	AC	AC	CC	AC	AC	CC	CC	AA	AA	AA	AC	AA	AC	CC	AA	CC	CC	AC	CC	AC	CC	CC	CC	AA	AA	AC	AA	AC	AC	AC	AC	AC	AC	AA	AC	AC	AA	CC	CC	AC	AC	AC	AC	AC	AA	AC	AC	AA	AC	CC	AC	AC	AC	AC	AC	AC	CC	AC	AC	AC	AC	CC	AA	AC	AC	AA	AC	AC	AC	CC	CC	CC	CC	CC	CC	CC	AC	AC	CC	CC	AC	AC	CC	CC	AC	CC	CC	CC	AC	AC	AC	CC	CC	CC	CC	CC	CC	CC	CC	CC	AC	AC	CC	CC	AC	CC	AC	CC	CC	AC	AC	CC	AC	AC	CC	CC	CC	CC	CC	CC	CC	CC	CC	AC	AC	CC	CC	CC	AC	CC	CC	CC	CC	CC	CC	AC	AC	CC	CC	CC	CC	CC	CC	CC	AC	AC	AC	AC	AC	CC	AC	AC	CC	AC	AC	CC	AC	CC	CC	CC	CC	CC	AC	CC	CC	AC	CC	AC	AC	CC	CC	CC	CC	AC	CC	AC	AC	CC	AC	CC	CC	AC	AC	AA	AC	AC	CC	AC	AC	AC	AC	CC	AA	AA	AA	AA	AC	CC	AC	AC	AC	AC	AA	AC	CC	CC	AC	AC	CC	AA	AA	AC	CC	AC	AC	AC	AA	AC	AC	AC	AC	CC	CC	AC	CC	AA	AC	CC	AA	AA	AA	AC	AA	AC	AC	CC	CC	AC	AC	AA	CC	AC	AC	AA	AA	AC	AA	AA	CC	AA	CC	CC	CC	AC	AC	AA	AA	AA	AC	CC	CC	AC	AA	AC	AA	CC	AC	CC	CC	AC	AC	AC	CC	CC	AC	CC	AA	CC	AC	AC	AC	AC	CC	CC	AA	AA	AA	CC	CC	CC	CC	AC	AA	AC	AA	AA	AA	AC	CC	AC	CC	AC	AC	AA	AC	AA	AC	CC	CC	AC	AA	CC	AC	AC	CC	AC	AC	CC	AC	AC	AC	AC	CC	AC	CC	CC	AC	AC	AC	CC	CC	AC	AA	AC	AA	AC	AA	CC	AC	CC	CC	CC	CC	AC	AC	AC	AC	AA	AA	AC	CC	AA	AC	AC	AC	AC	CC	AC	CC	AC	AC	CC	AC	AC	CC	AC	AC	CC	AA	AC	AC	CC	AC	CC	CC	AA	CC	AC	AC	CC	CC	CC	AC	AC	AC	AA	AC	CC	AC	AA	CC	CC	AC	AA	AC	AC	AC	AC	AA	CC	CC	CC	AC	CC	AC	CC	AC	CC	AA	AC	AC	AC	AA	AC	CC	CC	AA	AC	CC	AC	AC	CC	AC	AC	AC	CC	AC	CC	AC	AC	AA	CC	AC	CC	AC	AC	AA	AC	CC	AC	AC	CC	AC	AC	CC	AC	CC	CC	AC	CC	AC	CC	AC	CC	CC	AC	CC
GGaluGA004616	1	9018121	AG	AG	AG	AG	GG	AA	AA	AA	AG	AG	AG	GG	GG	AG	AG	AG	GG	GG	GG	AG	AG	AG	AG	AG	AG	GG	AG	GG	GG	AG	GG	GG	GG	GG	GG	GG	GG	GG	GG	GG	AG	AG	AG	AG	AG	AG	AG	AG	AG	AG	AG	AG	AG	AG	AG	AG	AG	AG	AG	GG	GG	AG	AG	AG	AG	AA	AG	AG	AA	AA	AG	GG	AG	AA	GG	AA	AG	AG	AA	AA	GG	AG	AG	AG	AA	AG	AA	GG	AA	AG	GG	GG	GG	AG	AA	AG	AA	GG	AA	AG	AG	GG	AG	AG	AG	AG	GG	AG	AG	GG	GG	AA	AA	AA	AG	AA	AG	GG	AA	GG	GG	AG	GG	AG	GG	GG	GG	AA	AA	AG	AA	AG	AG	AG	AG	AG	AG	AA	AG	AG	AA	GG	GG	AG	AG	AG	AG	AG	AA	AG	AG	AA	AG	GG	AG	AG	AG	AG	AG	AG	GG	AG	AG	AG	AG	GG	AA	AG	AG	AA	AG	AG	AG	GG	GG	GG	GG	GG	GG	GG	AG	AG	GG	GG	AG	AG	GG	GG	AG	GG	GG	GG	AG	AG	AG	GG	GG	GG	GG	GG	GG	GG	GG	GG	AG	AG	GG	GG	AG	GG	AG	GG	GG	AG	AG	GG	AG	AG	GG	GG	GG	GG	GG	GG	GG	GG	GG	AG	AG	GG	GG	GG	AG	GG	GG	GG	GG	GG	GG	AG	AG	GG	GG	GG	GG	GG	GG	GG	AG	AG	AG	AG	AG	GG	AG	AG	GG	AG	AG	GG	AG	GG	GG	GG	GG	GG	AG	GG	GG	AG	GG	AG	AG	GG	GG	GG	GG	AG	GG	AG	AG	GG	AG	AG	AG	AG	AG	AA	AG	AG	GG	AG	AG	AG	AG	GG	AA	AA	AA	AA	AG	GG	AG	AG	AG	AG	AA	AG	GG	GG	AG	AG	GG	AA	AA	AG	GG	AG	AG	AG	AA	AG	AG	AG	AG	GG	GG	AG	GG	AA	AG	GG	AA	AA	AA	AG	AA	AG	AG	GG	GG	AG	AG	AA	GG	AG	AG	AA	AA	AG	AA	AA	GG	AA	GG	GG	GG	AG	AG	AA	AA	AA	AG	GG	GG	AG	AA	AG	AA	GG	AG	GG	GG	AG	AG	AG	GG	GG	AG	GG	AA	GG	AG	AG	AG	AG	GG	GG	AA	AA	AA	GG	GG	GG	GG	AG	AA	AG	AA	AA	AA	AG	GG	AG	GG	AG	AG	AA	AG	AA	AG	GG	GG	AG	AA	GG	AG	AG	GG	AG	AG	GG	AG	AG	AG	AG	GG	AG	GG	GG	AG	AG	AG	GG	GG	AG	AA	AG	AA	AG	AA	AG	AG	AG	AG	AG	GG	AA	AG	AG	AG	AA	AA	AG	GG	AA	AG	AG	AG	AG	GG	AG	AG	AG	AG	GG	AA	AG	GG	AG	AG	GG	AA	AG	AG	GG	AG	GG	GG	AA	GG	AA	AG	GG	GG	AG	AG	AG	AG	AA	AG	GG	AG	AA	GG	GG	AG	AA	AG	AG	AG	AG	AA	AG	AG	GG	AG	AG	AG	GG	AG	GG	AA	AG	AG	AG	AA	AG	GG	GG	AA	AG	GG	AG	AG	GG	AG	AA	AA	AG	AA	GG	AG	AG	AA	GG	AG	GG	AG	AG	AA	AG	GG	AG	AG	AG	AA	AG	GG	AA	AG	GG	AG	GG	AG	GG	AG	GG	GG	AG	GG
GGaluGA004652	1	9297360	GG	GG	GG	GG	GG	GG	GG	GG	GG	GG	GG	AG	AG	GG	GG	GG	AG	AG	AG	GG	GG	GG	GG	GG	GG	GG	GG	GG	AG	GG	GG	AG	GG	GG	GG	GG	GG	GG	GG	GG	AG	AG	AG	GG	GG	GG	GG	GG	GG	GG	GG	GG	GG	GG	GG	GG	GG	GG	GG	AG	AG	GG	GG	GG	GG	GG	GG	GG	GG	GG	GG	GG	GG	GG	GG	GG	GG	GG	GG	GG	GG	GG	GG	GG	GG	GG	GG	GG	GG	AG	AG	AG	GG	GG	GG	GG	GG	GG	GG	GG	GG	GG	GG	GG	GG	GG	GG	GG	GG	GG	GG	GG	GG	GG	GG	GG	GG	GG	GG	GG	GG	GG	GG	GG	GG	GG	GG	GG	GG	GG	GG	GG	GG	GG	GG	GG	GG	GG	GG	GG	GG	AG	AG	GG	GG	GG	GG	GG	GG	GG	GG	GG	GG	AG	GG	AG	GG	GG	GG	GG	GG	GG	GG	GG	GG	GG	GG	GG	GG	GG	GG	GG	GG	AG	AG	GG	AG	GG	GG	GG	GG	GG	GG	GG	GG	GG	GG	GG	GG	GG	GG	GG	GG	GG	GG	GG	GG	AG	AG	GG	GG	AG	GG	GG	GG	GG	GG	GG	GG	GG	GG	GG	GG	GG	GG	GG	GG	GG	GG	GG	GG	GG	GG	AG	GG	AG	GG	GG	GG	GG	GG	GG	GG	GG	GG	GG	GG	GG	GG	GG	GG	GG	AG	GG	GG	AG	GG	GG	GG	GG	GG	GG	GG	GG	GG	GG	GG	GG	AG	GG	GG	GG	GG	AG	AG	GG	GG	GG	GG	GG	GG	GG	GG	AG	GG	GG	GG	GG	GG	GG	GG	GG	GG	AG	AG	GG	GG	GG	GG	GG	GG	GG	GG	GG	GG	GG	GG	GG	GG	GG	GG	GG	GG	GG	GG	GG	GG	GG	GG	GG	AG	AG	AG	GG	GG	GG	GG	GG	GG	GG	GG	GG	GG	GG	AG	GG	AG	GG	GG	GG	GG	GG	GG	GG	GG	GG	GG	GG	GG	GG	AG	GG	GG	GG	GG	GG	GG	GG	GG	GG	GG	GG	GG	GG	GG	GG	AG	GG	AG	GG	GG	GG	GG	GG	GG	GG	GG	GG	GG	GG	GG	GG	GG	GG	AG	GG	GG	GG	AG	GG	GG	GG	GG	GG	GG	GG	GG	GG	GG	GG	GG	AG	GG	AG	GG	GG	GG	GG	GG	GG	GG	GG	GG	GG	GG	GG	GG	GG	GG	GG	AG	GG	AG	AG	GG	GG	GG	GG	GG	GG	AG	GG	GG	GG	AG	AG	AG	AG	GG	GG	GG	GG	GG	GG	GG	GG	GG	GG	GG	GG	GG	GG	AG	GG	GG	GG	AG	GG	GG	GG	GG	GG	GG	GG	GG	GG	GG	GG	GG	GG	GG	GG	GG	AG	AG	AG	GG	AG	AG	AG	GG	GG	GG	GG	GG	GG	GG	GG	GG	GG	GG	GG	AG	AG	AG	GG	AG	AG	GG	GG	GG	GG	GG	GG	GG	GG	GG	GG	GG	GG	GG	GG	GG	GG	GG	AG	AG	GG	AG	GG	GG	GG	GG	GG	GG	GG	GG	GG	GG	GG	GG	GG	GG	GG	GG	AG	AG	GG	GG	GG	GG	AG	AG	GG	GG	GG	GG	GG	GG	GG	GG	GG	GG	GG	GG	GG	GG	AG	AG	GG	GG	GG	AG	AG	AG	GG	AG	AG	GG	GG	AG
GGaluGA004655	1	9334718	GG	AG	GG	GG	GG	GG	GG	GG	GG	GG	AG	AG	AG	AG	GG	GG	GG	AG	AG	AG	AG	AG	AG	AG	AG	AG	AG	AG	AG	GG	AA	AG	AA	AG	AG	AG	AG	AG	AG	AG	GG	GG	GG	AG	AG	AG	AG	AG	AG	GG	GG	AG	AG	AG	AG	AG	AG	AG	AG	AG	GG	GG	AG	GG	AG	GG	AG	AG	GG	GG	AG	AA	AG	GG	AG	GG	AG	AG	GG	GG	AA	AG	AG	GG	GG	AG	GG	AA	GG	GG	AG	AG	AG	GG	GG	AG	GG	AA	GG	AG	AG	AG	AG	AG	AG	AG	AA	GG	GG	AG	AG	GG	GG	GG	GG	GG	AG	AA	GG	AG	AG	AG	AA	AG	AA	AA	AG	GG	GG	AG	GG	GG	AG	AG	AG	AG	AG	GG	AG	AG	GG	AG	AG	GG	AG	AG	AG	AG	GG	AG	AG	GG	AG	AG	AG	GG	GG	AG	AG	AG	AA	GG	GG	GG	GG	AG	GG	GG	AG	GG	AG	GG	AG	GG	GG	AG	GG	GG	AG	AA	AG	GG	GG	GG	AG	AG	AG	AG	AG	GG	AA	AA	AG	AG	GG	AA	AA	GG	AG	AA	AG	GG	AG	GG	AG	GG	AA	AG	AG	GG	AG	GG	GG	AG	GG	AG	AG	GG	AA	AA	AA	AG	AG	GG	AG	GG	AA	GG	AG	GG	GG	GG	GG	AG	AG	AG	GG	AA	AG	GG	GG	AG	AG	AG	AG	AG	GG	AG	AG	GG	AG	GG	GG	GG	GG	GG	GG	AG	GG	AA	GG	AA	AA	GG	GG	GG	GG	AG	AG	GG	AG	GG	AG	GG	AG	GG	GG	AG	GG	GG	AG	AG	GG	GG	GG	GG	AG	GG	AG	AG	AG	GG	GG	AG	AG	AG	GG	GG	GG	GG	AG	AG	AG	AG	GG	GG	GG	AG	AG	AG	GG	GG	AG	GG	GG	AG	AA	AG	AG	AG	GG	AG	AG	AG	GG	AG	AG	AG	AA	GG	AG	AA	GG	GG	GG	AG	GG	AG	AG	AA	AG	GG	AG	GG	AA	AG	AG	GG	GG	AG	GG	GG	AA	GG	AA	AG	AG	GG	GG	GG	GG	GG	AG	AA	AA	AG	GG	AG	GG	AA	AG	AA	AA	AG	GG	GG	AG	AG	GG	AA	GG	AA	AG	AG	AG	AG	AA	AA	GG	GG	GG	AG	AG	AG	AG	AG	GG	AG	GG	GG	GG	AG	AA	AG	AA	AG	AG	GG	AG	GG	GG	AG	AG	GG	GG	AA	AG	AG	AA	AG	GG	AA	AG	AG	GG	GG	AG	GG	AA	AA	GG	GG	GG	AG	AG	AG	GG	GG	GG	AG	GG	GG	GG	GG	GG	GG	GG	GG	AG	AG	GG	GG	GG	GG	AG	GG	GG	GG	GG	AG	AG	GG	GG	GG	GG	GG	GG	GG	GG	GG	GG	AG	GG	GG	AG	AG	GG	AG	AG	GG	AG	GG	GG	GG	GG	GG	GG	GG	GG	GG	GG	AG	AG	GG	AG	AG	AG	GG	AG	GG	AG	AG	GG	GG	GG	GG	GG	GG	GG	AG	AG	AG	GG	AG	AG	AG	GG	AG	AG	AG	GG	AG	AG	GG	GG	GG	GG	GG	GG	GG	GG	GG	GG	GG	GG	AG	AG	AG	AG	GG	GG	AG	AG	AG	AG	GG	GG	GG	GG	GG	GG	AA	GG	AG	GG	AA	GG	AG	AA	AG	AG
GGaluGA004657	1	9382911	AG	AG	AG	AA	AA	AG	AA	AG	AA	--	AG	AA	AA	AG	AG	AG	AA	AA	AA	AG	AG	AA	AG	AG	AA	AA	AA	AA	AA	AG	AA	AG	AA	AA	AA	AA	AA	AA	AA	AA	AG	AG	--	AA	AA	AA	AA	AA	AG	AG	AG	AG	AA	AA	AA	AG	AA	AG	AA	AA	AA	AG	AG	AG	AG	AG	AG	AG	AG	AG	AA	AA	AA	AG	AA	AG	AG	AG	AG	AG	AA	AG	AG	AA	AG	AA	AG	AA	AG	AA	AA	AA	AA	AA	AG	AA	AG	AA	AG	AG	AG	AA	AG	AA	AA	AG	AA	AA	AA	AA	AA	AG	AG	AG	AA	AG	AG	AA	AG	AA	AA	AG	AA	AA	AA	AA	AA	AG	AG	AG	AG	AA	AG	AG	AA	AG	AG	AG	AA	AA	AG	AA	AA	AA	AG	AG	AG	AA	AG	AA	AA	AG	AA	AA	AA	AA	AA	AG	AG	AG	AA	AA	AA	AA	AA	AA	AG	AA	AG	AG	AG	AA	AA	AG	AA	AA	AA	AA	AA	AA	AG	AG	AA	AA	AG	AG	AA	AA	AG	AA	AA	AA	AG	AG	AG	AA	AA	AA	AA	AA	AA	AA	AA	AA	AG	AG	AA	AA	AG	AA	AG	AA	AA	AG	AG	AA	AG	AG	AA	AA	AA	AA	AA	AA	AA	AA	AA	AG	AG	AA	AA	AA	AG	AA	AA	AA	AA	AA	AA	AG	AG	AA	AA	AA	AA	AA	AA	AA	AG	AG	AG	AG	AG	AA	AG	AG	AA	AG	AA	AA	AG	AA	AA	AA	AA	AA	AG	AA	AA	AG	AA	AG	AG	AA	AA	AA	AA	AG	AA	AG	AG	AA	AG	AG	AG	AA	AG	AG	AG	AG	AA	AA	AA	AG	AG	AA	AG	AG	AG	AG	AG	AA	AG	AA	AA	AA	AG	AG	AA	AA	AA	AA	AA	AG	AG	AG	AA	AG	AA	AG	AG	AG	AG	AA	GG	AA	AG	AG	AA	GG	AG	AA	GG	AG	AG	AG	AG	AG	AG	AA	AG	AG	AG	AG	AA	AG	AA	AG	AG	AG	AG	AG	AA	AG	AA	AA	AG	AG	GG	AG	AG	AG	AA	AA	AA	AG	AG	AG	AG	AA	AA	AA	AA	AA	GG	AG	AA	AA	GG	AA	AG	AA	AG	AG	AG	AG	AA	AA	AG	AG	AG	AG	AA	AG	AA	AG	AG	AG	GG	GG	GG	AG	AA	AA	AA	AA	AA	AG	AA	AG	GG	AA	AG	GG	AG	AA	AG	AG	AA	AA	AG	AA	AG	AA	AA	AA	AA	AG	AA	AA	AG	AG	AG	AA	AA	AG	AG	AG	GG	AG	GG	AA	GG	AA	AA	AA	AG	AG	AG	AG	AG	AG	AG	AA	AA	GG	AG	AG	AG	AG	AA	AG	AA	GG	GG	AG	AG	GG	AG	GG	AG	AA	AG	AA	AG	AA	AG	AA	AA	GG	AA	AG	GG	AG	AG	AA	GG	GG	AG	GG	AA	AA	AG	AG	AA	AA	AG	GG	AG	AG	AG	AG	GG	AA	AA	AG	GG	AA	GG	AA	AG	AA	GG	AG	AG	AG	AG	AG	AA	AA	GG	AG	AA	AG	AG	AG	GG	AG	AG	AA	AG	AG	GG	AG	GG	AA	AG	AA	AG	AA	GG	AG	AA	AG	AG	AA	AG	GG	AG	AG	AA	AA	AA	AA	AA	AA	AA	AA	AA	AA	AA
GGaluGA004687	1	9632399	GG	GG	GG	AG	GG	AG	AA	AG	AG	GG	GG	AG	AG	GG	GG	GG	AG	GG	AG	GG	GG	AG	GG	GG	AG	GG	AG	GG	AG	GG	GG	AG	GG	GG	GG	GG	GG	GG	GG	GG	AG	AG	AG	AG	AG	AG	AG	AG	GG	GG	GG	GG	AG	AG	AG	GG	AG	GG	AG	AG	AG	GG	GG	GG	GG	AG	GG	GG	AG	AG	AG	GG	AG	AG	GG	AG	GG	GG	AG	AG	GG	GG	GG	AG	AG	AG	AG	GG	AG	AG	GG	GG	GG	AG	AG	AG	AG	GG	AG	GG	GG	GG	GG	AG	AG	GG	GG	AG	AG	GG	GG	AG	AG	AG	AG	AG	GG	GG	AG	GG	GG	GG	GG	AG	GG	GG	GG	AG	AG	GG	AG	AG	GG	GG	AG	GG	GG	AG	AG	AG	AG	GG	GG	AG	GG	GG	GG	AG	AG	AG	AG	AG	AG	GG	AG	AG	AG	GG	GG	GG	GG	AG	AG	AG	AG	GG	AG	AG	GG	AG	GG	AG	AG	AG	AG	GG	AG	GG	GG	GG	GG	GG	GG	GG	GG	GG	GG	GG	GG	GG	GG	GG	GG	GG	GG	GG	GG	AG	AG	GG	GG	AG	GG	GG	GG	GG	GG	GG	GG	GG	GG	GG	GG	GG	GG	GG	GG	GG	GG	GG	GG	GG	GG	AG	GG	AG	GG	GG	GG	GG	GG	GG	GG	GG	GG	GG	GG	GG	GG	GG	GG	GG	AG	GG	GG	AG	GG	GG	GG	GG	GG	GG	GG	GG	GG	GG	GG	GG	AA	GG	GG	GG	GG	AG	AG	GG	GG	GG	GG	GG	GG	GG	GG	AG	GG	GG	GG	GG	GG	GG	GG	GG	GG	AG	AG	AG	GG	AG	GG	GG	GG	AG	AG	GG	GG	GG	AG	AG	AG	AG	GG	GG	GG	AG	AG	AG	AG	GG	GG	GG	AA	AA	AG	AG	AG	GG	GG	GG	AG	GG	AG	GG	GG	AG	AG	GG	AG	GG	GG	GG	GG	GG	GG	AG	AG	GG	AG	GG	GG	GG	AG	GG	GG	AG	GG	GG	AG	AG	AG	GG	AG	AG	GG	AG	GG	GG	AG	GG	AG	AG	AG	AG	AG	GG	GG	GG	AG	GG	AG	GG	AG	GG	GG	AG	AG	GG	GG	GG	AG	GG	AG	GG	GG	GG	GG	GG	GG	GG	AG	AG	AG	AG	GG	AG	GG	GG	AG	GG	GG	GG	GG	GG	GG	AG	GG	AG	AG	AG	AG	AG	AG	GG	AG	AG	AG	GG	GG	GG	GG	AG	AG	GG	GG	AG	AA	AA	AG	AG	GG	GG	GG	GG	GG	GG	GG	GG	AG	GG	GG	GG	GG	GG	AG	GG	GG	GG	AG	GG	GG	GG	GG	AG	AG	AG	GG	GG	GG	GG	GG	GG	GG	GG	GG	AG	AG	AG	GG	AG	AG	AG	GG	GG	AG	AG	GG	GG	GG	GG	GG	GG	GG	GG	AG	AG	AG	GG	AG	AG	GG	GG	AG	GG	GG	AG	GG	GG	GG	GG	GG	GG	GG	GG	GG	GG	GG	AG	AG	GG	AG	GG	GG	GG	GG	GG	GG	GG	AG	GG	GG	GG	GG	GG	GG	GG	GG	AG	AG	GG	GG	GG	GG	AG	AG	GG	GG	GG	GG	GG	GG	AG	GG	GG	GG	GG	GG	GG	GG	AG	AG	GG	GG	GG	AA	AG	AA	GG	AA	AG	GG	AG	AG
GGaluGA004700	1	9695171	AA	AG	AG	AG	GG	GG	GG	GG	AG	AG	AA	AA	AG	AA	AG	AA	AA	AA	AA	AG	AG	GG	GG	GG	GG	AG	AG	GG	AG	AG	AG	AG	AG	AA	AA	AA	AA	AG	AG	GG	AA	AG	AG	AG	AG	GG	GG	AG	GG	GG	AG	AG	AG	AG	GG	GG	AG	GG	AG	AA	AA	AA	AA	AA	AG	AA	AA	AA	AA	AA	AG	AG	AA	AA	AA	AA	AA	AA	AA	AA	AA	AA	AG	AA	AA	AA	AG	AG	AG	AA	AA	AA	AG	AA	AA	AA	AA	AA	AA	AG	AG	AA	AA	AG	AA	AG	AA	AA	AA	AG	AG	AG	AA	AA	AA	AA	AA	AA	AA	AG	AA	AG	AA	AA	AA	AA	AG	AA	AG	AA	AA	AA	AA	AA	AA	AG	AG	AA	AG	AA	AA	AA	AA	AA	AA	AA	AA	AA	AG	AA	AA	AA	AG	AA	AA	AA	AA	AG	AA	AA	AA	AG	AG	AG	AG	AG	AG	GG	AG	AG	AG	AG	AA	GG	AG	AG	AG	AG	AG	AG	AG	GG	AG	GG	AG	GG	GG	GG	GG	GG	GG	GG	GG	GG	GG	GG	AG	AG	AG	AG	AG	AG	AG	AG	AG	AG	AG	AG	GG	AG	GG	GG	GG	GG	GG	GG	GG	GG	GG	GG	AG	AG	AG	AG	AG	AG	AG	AG	AG	AG	AG	AG	GG	GG	GG	GG	GG	GG	GG	GG	GG	GG	AG	AG	AG	AG	AG	AG	AG	AG	AG	AG	GG	AG	AG	GG	GG	GG	AG	GG	GG	GG	GG	AG	AG	AG	AG	GG	GG	AG	GG	GG	GG	AG	AG	GG	AG	AG	GG	GG	GG	GG	GG	AA	AA	AG	AG	AA	AG	AA	AG	AA	AG	AG	AG	AA	AA	AG	AA	AA	AG	AA	AG	AA	AG	AA	AA	AA	AG	AG	GG	AG	GG	AG	AA	GG	AA	AA	GG	AA	AG	AG	GG	AG	GG	GG	AG	AG	AG	AG	GG	AG	AG	GG	AG	AG	GG	GG	AG	AA	GG	AG	AG	AG	GG	AG	AG	AA	AA	AG	AG	AG	AG	GG	AG	AG	GG	AG	GG	GG	AG	GG	AG	GG	AG	AG	AG	AA	AG	AA	AG	AG	AG	AG	AG	GG	AG	AG	GG	GG	AG	AG	AG	GG	AG	AA	AG	AA	AG	AG	AG	AG	AG	AG	GG	GG	AG	GG	GG	GG	GG	GG	GG	GG	AG	AG	AG	GG	AG	GG	AG	GG	AG	GG	AG	GG	AG	AG	GG	AG	AG	AG	AG	AG	AG	AG	AG	AG	AG	AG	AG	AG	AG	AG	AG	AG	AA	AA	AG	AA	AA	AA	AA	AA	AA	AA	AA	AA	AG	AG	AG	AA	AA	AG	AA	AG	AG	AG	AA	AG	AG	AG	AA	AA	AA	AA	AA	AA	AA	AA	AG	AG	AA	AG	AG	AG	AG	AG	AA	AA	AA	AA	AA	AA	AA	AA	AA	AA	AG	AG	AG	AG	AG	AA	AG	AG	AG	AG	AG	AG	AG	AG	AA	AA	AA	AA	AA	AA	AA	AG	AG	AG	AG	AG	AG	AG	AA	AA	AA	AG	AG	AG	AG	AA	AA	AA	AA	AA	AA	AA	AA	AA	AA	AG	AG	AG	AG	AG	AA	AA	AG	AG	AG	AG	AA	AA	AA	AA	AA	AA	AA	GG	AG	AG	GG	AG	AG	AG	AG	GG	AG
GGaluGA004711	1	9774953	AA	AG	AG	AG	AG	GG	GG	GG	AG	AG	AA	AA	AG	AA	AG	AA	AA	AA	AA	AG	AG	AG	AG	AG	AG	AA	AG	AA	AG	AG	AA	AA	AA	AA	AA	AA	AA	AA	AA	AG	AA	AG	AG	AG	AG	AG	AG	AG	AG	AG	AA	AA	AG	AG	AG	AG	AG	AG	AG	AA	AA	AA	AA	AA	AG	AA	AA	AA	AA	AA	AG	AG	AA	AA	AA	AA	AA	AA	AA	AA	AA	AA	AG	AA	AA	AA	AG	AG	AG	AA	AA	AA	AG	AA	AA	AA	AA	AA	AA	AG	AG	AA	AA	AG	AA	AG	AA	AA	AA	AG	AG	AG	AA	AA	AA	AA	AA	AA	AA	AG	AA	AG	AA	AA	AA	AA	AG	AA	AG	AA	AA	AA	AA	AA	AA	AG	AG	AA	AG	AA	AA	AA	AA	AA	AA	AA	AA	AA	AG	AA	AA	AA	AG	AA	AA	AA	AA	AG	AA	AA	AA	AA	AA	AA	AA	AA	AA	AG	AA	AA	AA	AG	AA	AG	AA	AA	AA	AA	AA	AA	AA	AG	AA	AG	AA	AG	AA	AA	AG	AG	AA	AG	AA	AG	AG	AG	AA	AA	AA	AA	AA	AA	AA	AA	AA	AA	AA	AA	AG	AA	AG	AA	AG	AG	AA	AA	AG	AG	AA	AA	AA	AA	AA	AA	AA	AA	AA	AA	AA	AA	AA	AA	AG	AA	AG	AA	AG	AA	AA	AA	AG	AG	AA	AA	AA	AA	AA	AA	AA	AA	AA	AA	AG	AA	AA	AG	AA	AG	AG	AG	AG	AG	AG	AA	AA	AA	AA	AA	AA	AA	AG	AA	AA	AA	AA	AG	AA	AG	AG	AG	AG	AG	AG	AA	AA	AG	AG	AA	AG	AA	AG	AA	AG	AG	AG	AA	AA	AG	AA	AA	AG	AA	AG	AA	AG	AA	AA	AA	AG	AG	GG	AG	GG	AA	AA	AG	AA	AA	AG	AA	AG	AA	AA	AA	AA	AA	AA	AA	AG	AG	AG	AG	AA	AG	AA	AG	AG	AG	AA	AA	AG	AG	AA	AA	AA	AA	AA	AA	AA	AG	AA	AG	AG	AG	AG	AG	AA	AA	AA	AA	AG	AG	AA	AA	AG	AA	AA	AA	AG	AA	AG	AA	AA	AG	AA	AA	AA	AA	AA	AA	AA	AA	AA	AA	AA	AA	AA	AA	AG	AA	AA	AA	AG	AG	AG	AG	AG	AG	AA	AG	AA	AA	AG	AG	AG	AG	AG	AA	AA	AA	AA	AG	AG	AG	AG	AG	AG	AG	AA	AG	AG	AA	AG	AG	AA	AG	AG	AG	AG	AG	AG	AG	AA	AG	AG	AG	AA	AA	AG	AA	AA	AA	AA	AA	AA	AA	AA	AA	AA	AA	AA	AA	AA	AG	AA	AA	AA	AA	AA	AG	AG	AG	AA	AA	AA	AA	AA	AA	AA	AA	AA	AA	AA	AG	AA	AA	AA	AA	AA	AA	AA	AA	AA	AA	AA	AA	AA	AA	AA	AA	AG	AG	AG	AA	AG	AA	AG	AA	AG	AG	AG	AG	AA	AA	AA	AA	AA	AA	AA	AA	AA	AA	AG	AA	AA	AG	AA	AA	AA	AG	AG	AG	AA	AA	AA	AA	AA	AA	AA	AA	AA	AA	AA	AG	AA	AG	AG	AG	AA	AA	AA	AA	AG	AG	AA	AA	AA	AA	AA	AA	AA	GG	AG	AG	GG	AG	AG	AG	AG	GG	AG
GGaluGA004735	1	10048969	GG	GG	GG	AA	GG	AG	AA	AG	AG	AA	AG	AG	AG	GG	GG	GG	AA	GG	AG	GG	GG	AG	GG	GG	AG	GG	AG	GG	AG	AG	GG	AG	GG	AG	GG	AG	AA	AA	GG	AG	AG	AG	AG	AG	AG	AG	AG	AG	AG	AG	AG	AG	AG	AG	AG	GG	AG	GG	AG	AA	AA	AG	AG	AG	GG	AG	GG	GG	AG	AG	AG	GG	AG	AG	AG	AG	GG	GG	AG	AG	AG	GG	GG	AG	AG	AG	AG	GG	AG	AG	GG	GG	AG	AA	AG	AA	AG	AG	AG	GG	GG	GG	GG	AG	AG	GG	GG	AA	AA	AG	AG	AG	AG	AG	AA	AG	GG	AG	AG	GG	GG	GG	GG	AG	GG	GG	AG	AG	AG	GG	AG	AA	GG	GG	AA	GG	GG	AG	AG	AG	AG	GG	GG	AA	GG	GG	GG	AA	AG	AG	AG	AG	AG	GG	AG	AG	AA	GG	GG	GG	AG	AG	AG	AG	AG	GG	AG	AA	GG	AG	GG	AG	AG	AA	AG	AG	AG	AG	AG	GG	GG	GG	GG	GG	GG	GG	AG	AG	GG	AG	AG	AG	GG	GG	GG	AG	AG	AG	AG	AG	AG	AG	AG	AG	GG	GG	GG	GG	GG	GG	GG	AG	AG	GG	GG	AG	GG	GG	AG	AG	AG	AG	AG	AG	AG	AG	GG	GG	GG	GG	GG	GG	GG	AG	AG	AG	AG	AG	AG	GG	GG	AG	AG	AG	AG	AG	AG	AG	GG	GG	GG	GG	GG	GG	GG	GG	AG	GG	AA	AG	GG	AG	AG	AG	AG	AG	GG	GG	GG	GG	AG	GG	GG	AG	AG	GG	GG	GG	GG	GG	GG	AG	GG	AA	AA	AG	GG	AG	GG	GG	GG	AG	AG	GG	GG	GG	AG	AG	AG	AG	GG	GG	GG	AG	AA	AA	AG	GG	GG	GG	AA	AA	AG	AG	AG	GG	AG	GG	AA	GG	AG	GG	GG	AA	AG	AA	AA	GG	AG	GG	GG	AG	GG	AG	AG	GG	AG	GG	GG	AG	AA	AG	GG	AG	AG	AG	AA	AG	AG	GG	AG	AG	AG	AG	AG	AA	AA	AG	AG	AG	AG	AG	AA	AG	AG	GG	AG	GG	AG	AG	AA	AG	AG	AA	AG	AG	AA	AA	AG	AG	AG	AG	GG	AG	GG	GG	AG	AG	AG	AG	AG	AA	AA	AA	AA	GG	AG	GG	GG	GG	GG	AG	AG	AA	AG	AG	AA	AG	AA	AG	AG	AA	AA	AG	AG	AG	GG	AG	AG	AG	AG	GG	GG	AG	AA	AA	AG	AG	GG	GG	AG	AG	AG	AG	AG	GG	AG	AG	GG	GG	GG	AA	AG	AA	AA	AA	AA	AG	GG	GG	AG	AG	AG	AA	AG	GG	AG	AG	AG	GG	AG	AG	AA	AG	AG	AA	AG	AG	AA	AG	AG	AG	AG	AA	GG	AG	AG	AG	AG	GG	AG	AG	AG	AA	AA	AA	AG	AG	AG	GG	AA	AG	GG	AG	AG	AG	GG	GG	GG	AG	GG	GG	GG	AA	AA	AA	AG	AA	AG	AG	GG	AG	GG	GG	GG	GG	AG	GG	AG	AG	GG	GG	AG	AG	AG	AA	AG	AG	AG	AA	AG	AA	AG	AG	GG	AG	GG	AG	GG	AA	GG	GG	AG	GG	GG	AA	AG	AG	AA	AG	AA	GG	AA	AG	AA	GG	AA	AG	GG	AG	AG
GGaluGA004756	1	10173625	AA	AA	AA	AG	GG	AG	AA	AG	AG	AG	AA	AA	AA	AA	AA	AA	AG	AA	AA	AG	AG	AA	AG	AG	AA	AG	AA	AG	AA	AG	AA	AA	AA	AG	AA	AG	AG	AG	AA	AG	AA	AA	AA	AA	AA	AA	AA	AA	AA	AG	AG	AA	AA	AA	AA	AG	AA	AG	AA	AA	AG	AG	AA	AG	AA	AA	AA	AA	AA	AA	AA	AA	AA	AA	AG	AA	AA	AA	AA	AA	AA	AA	AA	AA	AA	AA	AA	AA	AA	AA	AA	AA	AG	AG	AA	AA	AA	AA	AA	AA	AA	AA	AA	AA	AA	AA	AA	AG	AG	AG	AG	AA	AA	AA	AG	AA	AA	AA	AA	AA	AA	AA	AA	AA	AA	AA	AG	AA	AA	AA	AA	AG	AA	AA	AA	AA	AA	AA	AA	AA	AA	AA	AA	AG	AA	AA	AA	AA	AA	AA	AA	AA	AA	AA	AA	AA	AG	AA	AA	AA	AA	AA	AA	AA	AA	AA	AA	AG	AA	AA	AA	AA	AA	AG	AG	AG	AG	GG	AG	AA	AA	AG	AG	AG	AA	AA	AG	AG	AA	GG	AA	AA	AA	AA	AG	AA	AA	AG	AA	AA	AG	AG	AG	GG	AA	AG	AA	AA	AA	AG	AA	GG	GG	AA	AG	AG	AA	AG	AA	AA	AA	AG	AG	AG	AG	AG	AA	AG	AA	AG	AG	AG	AG	AG	AG	AG	GG	AA	AG	AG	AG	AG	AA	AG	AG	AA	GG	AG	AA	AG	AA	AG	AG	AG	AG	AG	GG	AA	AA	AA	AG	AA	AA	AG	AG	GG	AG	AA	AA	AG	AG	AG	AA	AG	AG	AG	AG	AA	AG	AG	AA	AG	AG	AA	AA	AA	AA	AA	AA	AA	AA	AA	AA	AA	AA	AA	AA	AA	AA	AA	AA	AA	AA	AA	AG	AG	AA	AA	AA	AA	AA	AA	AA	AA	AA	AA	AA	AA	AA	AA	AA	AA	AA	AA	AA	AG	AA	AA	AA	AG	AA	AA	AG	AA	AA	AA	AA	AA	AA	AA	AA	AG	AA	AA	AA	AG	AA	AA	AA	AA	AA	AA	AA	AA	AA	AG	AA	AG	AA	AA	AA	AA	AA	AA	AA	AA	AA	AA	AA	AA	AA	AA	AA	AA	AA	AG	AG	AG	AA	AA	AA	AA	AA	AG	AA	AA	AA	AA	AA	AA	AA	AA	AG	AA	AG	AA	AA	AA	AG	AG	AG	AG	AA	AA	AA	AA	AA	AA	AA	AA	AA	AG	AA	AA	AA	AA	AA	AG	AA	AA	AG	AA	AG	AA	AA	AA	AA	AG	AA	AA	GG	GG	GG	AG	AG	AA	AA	GG	AG	AA	AG	AG	AA	AG	AG	AG	AG	AA	AA	AA	GG	AA	AA	AG	AG	AG	GG	GG	GG	AA	AG	GG	AG	AA	AA	AG	AA	AA	AG	AA	GG	AG	AA	AG	AA	AG	GG	AG	AG	AG	AG	AA	AA	AG	AG	AG	AA	AA	GG	AG	AG	AG	AA	AA	AG	AG	AA	AG	AA	GG	--	AA	AG	AG	AG	AG	AA	AG	AA	AG	AA	AG	AG	AA	AA	AA	AA	AA	AG	AG	AG	AA	AG	GG	GG	AG	AA	AA	AA	AG	AA	AG	AA	GG	AG	AG	AA	AG	AA	AG	AG	AA	AG	AA	AA	AG	AA	AA	AG	AA	AG	AA	AA	AA	AA	AA	AA	AA	AA	AA	AA
GGaluGA004764	1	10210511	GG	GG	GG	AG	AA	AG	GG	AG	AG	AG	GG	GG	GG	GG	GG	GG	GG	GG	GG	AG	AG	GG	AG	AG	GG	AG	GG	AG	GG	GG	GG	GG	GG	GG	GG	GG	GG	GG	GG	GG	GG	GG	GG	GG	GG	GG	GG	GG	GG	GG	GG	GG	GG	GG	GG	AG	GG	AG	GG	GG	GG	GG	GG	GG	GG	GG	GG	GG	GG	GG	GG	GG	GG	GG	GG	GG	GG	GG	GG	GG	GG	GG	GG	GG	GG	GG	GG	GG	GG	GG	GG	GG	GG	GG	GG	GG	GG	GG	GG	GG	GG	GG	GG	GG	GG	GG	GG	GG	GG	GG	GG	GG	GG	GG	GG	GG	GG	GG	GG	GG	GG	GG	GG	GG	GG	GG	GG	GG	GG	GG	GG	GG	GG	GG	GG	GG	GG	GG	GG	GG	GG	GG	GG	GG	GG	GG	GG	GG	GG	GG	GG	GG	GG	GG	GG	GG	GG	GG	GG	GG	GG	GG	GG	GG	GG	GG	GG	GG	GG	GG	GG	GG	GG	AG	AG	AG	AG	AG	GG	GG	GG	AG	AG	AG	GG	GG	GG	GG	GG	AG	GG	GG	GG	GG	AG	GG	GG	AG	GG	GG	GG	AG	GG	AG	GG	AG	GG	GG	GG	AG	GG	AG	AG	GG	AG	AG	GG	AG	GG	GG	GG	AG	AG	AG	GG	AG	GG	AG	GG	AG	AG	AG	AG	GG	GG	GG	AG	GG	AG	AG	AG	AG	GG	AG	AG	GG	AG	GG	GG	AG	GG	AG	AG	AG	AG	AG	AG	GG	GG	GG	AG	GG	GG	AG	AG	AG	AG	GG	GG	AG	GG	AG	GG	AG	GG	AG	AG	GG	AG	AG	GG	AG	AG	GG	GG	GG	GG	GG	GG	GG	GG	GG	GG	GG	GG	GG	GG	GG	GG	GG	GG	GG	GG	GG	GG	GG	GG	GG	GG	GG	GG	GG	GG	GG	GG	GG	GG	GG	GG	GG	GG	GG	GG	GG	GG	AG	GG	GG	GG	AG	GG	GG	AG	GG	GG	GG	GG	GG	GG	GG	GG	AG	GG	GG	GG	AG	GG	GG	GG	GG	GG	GG	GG	GG	GG	AG	GG	AG	GG	GG	GG	GG	GG	GG	GG	GG	GG	GG	GG	GG	GG	GG	GG	GG	GG	AG	AG	AG	GG	GG	GG	GG	GG	AG	GG	GG	GG	GG	GG	GG	GG	GG	AG	GG	AG	GG	GG	GG	AG	AG	AG	AG	GG	GG	GG	GG	GG	GG	GG	GG	GG	AG	GG	GG	GG	GG	GG	AG	GG	GG	AG	GG	AG	GG	GG	GG	GG	AG	GG	GG	AG	AG	AG	GG	GG	GG	GG	AG	AG	GG	AG	GG	GG	GG	GG	GG	GG	GG	GG	GG	AG	GG	GG	GG	GG	AG	AG	AG	AG	GG	GG	AG	GG	GG	GG	GG	GG	GG	GG	GG	AG	GG	GG	GG	GG	GG	AG	GG	GG	AG	GG	GG	GG	GG	GG	GG	GG	GG	AG	AG	GG	GG	GG	GG	GG	GG	GG	AG	GG	AG	--	GG	AG	GG	GG	GG	GG	GG	GG	GG	GG	GG	AG	GG	GG	GG	GG	GG	GG	GG	AG	GG	GG	AG	AG	GG	GG	GG	GG	GG	GG	GG	GG	AG	AG	GG	GG	GG	GG	GG	AG	GG	GG	GG	GG	GG	GG	GG	GG	GG	GG	GG	GG	GG	GG	GG	GG	GG	GG	GG	GG
GGaluGA004780	1	10309016	AC	AC	AC	CC	CC	CC	CC	CC	CC	CC	AC	CC	CC	AC	AC	AC	CC	AC	CC	CC	CC	CC	CC	CC	CC	CC	CC	CC	CC	AC	CC	CC	CC	CC	CC	CC	CC	CC	CC	CC	AC	AC	AC	CC	CC	CC	CC	CC	AC	AC	AC	AC	CC	CC	CC	CC	CC	CC	CC	CC	CC	AC	AC	AC	AC	AC	AC	AC	AC	AC	CC	CC	CC	AC	CC	AC	AC	AC	AC	AC	CC	AC	AC	CC	AC	CC	AC	CC	AC	AC	AC	AC	CC	CC	AC	CC	AC	CC	AC	AC	AC	CC	AC	CC	CC	AC	CC	CC	CC	CC	CC	AC	AC	AC	CC	AC	AC	CC	AC	CC	CC	AC	CC	CC	CC	CC	CC	AC	AC	AC	AC	CC	AC	AC	CC	AC	AC	AC	CC	CC	AC	AC	AC	CC	AC	AC	AC	CC	AC	CC	CC	AC	CC	AC	CC	AC	CC	AC	AC	AC	CC	CC	CC	CC	CC	CC	AC	CC	AC	AC	AC	CC	CC	CC	CC	CC	CC	CC	CC	CC	AC	AC	CC	CC	AC	AC	CC	CC	AC	CC	CC	CC	AC	AC	AC	CC	CC	CC	CC	CC	CC	CC	CC	CC	AC	AC	CC	CC	AC	CC	AC	CC	CC	AC	AC	CC	AC	AC	CC	CC	CC	CC	CC	CC	CC	CC	CC	AC	AC	CC	CC	CC	AC	CC	CC	CC	CC	CC	CC	AC	AC	CC	CC	CC	CC	CC	CC	CC	AC	AC	AC	AC	AC	CC	AC	AC	CC	AC	CC	CC	AC	CC	CC	CC	CC	CC	AC	CC	CC	AC	CC	AC	AC	CC	CC	CC	CC	AC	CC	AC	AC	CC	AC	CC	CC	CC	AC	AC	AC	AC	CC	CC	CC	AC	AC	CC	AC	AC	AC	AC	AC	CC	AC	CC	CC	CC	AC	AC	CC	CC	CC	CC	CC	AC	AC	AC	CC	AC	CC	AC	AC	AC	AC	CC	AC	CC	CC	AC	CC	AC	AC	CC	AC	AC	AC	AC	AC	AC	AC	CC	CC	AC	AC	AC	CC	CC	CC	AC	AC	AC	AC	AC	CC	AC	CC	CC	CC	AC	AC	AC	AC	AC	CC	CC	CC	AC	AC	AC	AC	CC	CC	CC	CC	CC	AC	AC	CC	CC	AC	CC	AC	CC	AC	CC	AC	AC	CC	CC	AC	AC	AC	CC	CC	CC	CC	AC	AC	AC	AC	AC	AC	CC	CC	CC	CC	AC	CC	AC	CC	AC	AC	CC	CC	AC	AC	CC	AC	CC	CC	CC	CC	CC	CC	CC	CC	CC	CC	CC	CC	CC	CC	CC	CC	CC	CC	AC	AC	CC	AC	AC	AC	CC	AC	CC	CC	CC	CC	AC	AC	AC	CC	AC	AC	CC	CC	AC	CC	CC	CC	AC	CC	CC	CC	AC	AC	CC	AC	AC	CC	AC	CC	CC	AC	CC	AC	CC	CC	CC	CC	AC	CC	AC	AC	CC	CC	CC	AC	AC	CC	AC	CC	CC	AC	AC	CC	CC	AC	AC	AC	CC	AC	AC	AC	CC	CC	CC	AC	CC	AC	CC	AC	CC	AC	AC	AC	AC	AC	AC	CC	CC	AC	AC	CC	CC	CC	CC	AC	AC	AC	CC	AC	CC	AC	CC	AC	CC	AC	CC	AC	CC	AC	AC	CC	AC	AC	CC	AC	AC	CC	AC	CC	CC	CC	CC	CC	CC	CC	CC	CC	CC	CC
GGaluGA004786	1	10342882	AG	AG	AG	GG	GG	GG	GG	GG	GG	GG	AG	GG	GG	AG	AG	AG	GG	AG	GG	GG	GG	GG	GG	GG	GG	GG	GG	GG	GG	AG	GG	GG	GG	GG	GG	GG	GG	GG	GG	GG	AG	AG	AG	GG	GG	GG	GG	GG	AG	AG	AG	AG	GG	GG	GG	GG	GG	GG	GG	GG	GG	AG	AG	AG	AG	AG	AG	AG	AG	AG	GG	GG	GG	AG	GG	AG	AG	AG	AG	AG	GG	AG	AG	GG	AG	GG	AG	GG	AG	AG	AG	AG	GG	GG	AG	GG	AG	GG	AG	AG	AG	GG	AG	GG	GG	AG	GG	GG	GG	GG	GG	AG	AG	AG	GG	AG	AG	GG	AG	GG	GG	AG	GG	GG	GG	GG	GG	AG	AG	AG	AG	GG	AG	AG	GG	AG	AG	AG	GG	GG	AG	AG	AG	GG	AG	AG	AG	GG	AG	GG	GG	AG	GG	AG	GG	AG	GG	AG	AG	AG	GG	GG	GG	GG	GG	GG	AG	GG	AG	AG	AG	GG	GG	GG	GG	GG	GG	GG	GG	GG	AG	AG	GG	GG	AG	AG	GG	GG	AG	GG	GG	GG	AG	AG	AG	GG	GG	GG	GG	GG	GG	GG	GG	GG	AG	AG	GG	GG	AG	GG	AG	GG	GG	AG	AG	GG	AG	AG	GG	GG	GG	GG	GG	GG	GG	GG	GG	AG	AG	GG	GG	GG	AG	GG	GG	GG	GG	GG	GG	AG	AG	GG	GG	GG	GG	GG	GG	GG	AG	AG	AG	AG	AG	GG	AG	AG	GG	AG	GG	GG	AG	GG	GG	GG	GG	GG	AG	GG	GG	AG	GG	AG	AG	GG	GG	GG	GG	AG	GG	AG	AG	GG	AG	GG	GG	GG	AG	AG	AG	AG	GG	GG	GG	AG	AG	GG	AG	AG	AG	AG	AG	GG	AG	GG	GG	GG	AG	AG	GG	GG	GG	GG	GG	AG	AG	AG	GG	AG	GG	AG	AG	AG	AG	GG	AG	GG	GG	AG	GG	AG	AG	GG	AG	AG	AG	AG	AG	AG	AG	GG	GG	AG	AG	AG	GG	GG	GG	AG	AG	AG	AG	AG	GG	AG	GG	GG	GG	AG	AG	AG	AG	AG	GG	GG	GG	AG	AG	AG	AG	GG	GG	GG	GG	GG	AG	AG	GG	GG	AG	GG	AG	GG	AG	GG	AG	AG	GG	GG	AG	AG	AG	GG	GG	GG	GG	AG	AG	AG	AG	AG	AG	GG	GG	GG	GG	AG	GG	AG	GG	AG	AG	GG	GG	AG	AG	GG	AG	GG	GG	GG	GG	GG	GG	GG	GG	GG	GG	GG	GG	GG	GG	GG	GG	GG	GG	AG	AG	GG	AG	AG	AG	GG	AG	GG	GG	GG	GG	AG	AG	AG	GG	AG	AG	GG	GG	AG	GG	GG	GG	AG	GG	GG	GG	AG	AG	GG	AG	AG	GG	AG	GG	GG	AG	GG	AG	GG	GG	GG	GG	AG	GG	AG	AG	GG	GG	GG	AG	AG	GG	AG	GG	AG	AG	AG	GG	GG	AG	AG	AG	GG	AG	AG	AG	GG	GG	GG	AG	GG	AG	GG	AG	GG	AG	AG	AG	AG	AG	AG	GG	GG	AG	AG	GG	GG	GG	GG	AG	AG	AG	GG	AG	GG	AG	GG	AG	GG	AG	GG	AG	GG	AG	AG	GG	AG	AG	GG	AG	AG	GG	AG	GG	GG	GG	GG	GG	GG	GG	GG	GG	GG	GG
GGaluGA004799	1	10414751	GG	GG	GG	AA	GG	AG	AA	AG	AG	AA	GG	GG	GG	GG	GG	GG	GG	GG	GG	GG	GG	AG	GG	GG	AG	GG	AG	GG	GG	GG	GG	GG	GG	GG	GG	GG	GG	GG	GG	GG	GG	GG	GG	AG	AG	AG	AG	AG	GG	GG	GG	GG	AG	AG	AG	GG	AG	GG	AG	GG	GG	GG	GG	GG	GG	AG	GG	GG	AG	AG	AG	GG	AG	AG	GG	AG	GG	GG	AG	AG	GG	GG	GG	AG	AG	AG	AG	GG	AG	AG	GG	GG	GG	AG	AG	AG	AG	GG	AG	GG	GG	GG	GG	AG	AG	GG	GG	AG	AG	GG	GG	AG	AG	AG	AG	AG	GG	GG	AG	GG	GG	GG	GG	AG	GG	GG	GG	AG	AG	GG	AG	AG	GG	GG	AG	GG	GG	AG	AG	AG	AG	GG	GG	AG	GG	GG	GG	AG	AG	AG	AG	AG	AG	GG	AG	AG	AG	GG	GG	GG	GG	AG	AG	AG	AG	GG	AG	AG	GG	AG	GG	AG	AG	AG	GG	GG	GG	GG	GG	GG	GG	GG	GG	GG	GG	GG	GG	GG	GG	GG	GG	GG	GG	GG	GG	GG	GG	GG	GG	GG	GG	GG	GG	GG	GG	GG	GG	GG	GG	GG	GG	GG	GG	GG	GG	GG	GG	GG	GG	GG	GG	GG	GG	GG	GG	GG	GG	GG	GG	GG	GG	GG	GG	GG	GG	GG	GG	GG	GG	GG	GG	GG	GG	GG	GG	GG	GG	GG	GG	GG	GG	GG	GG	GG	GG	GG	GG	GG	AG	GG	GG	GG	GG	GG	GG	GG	GG	GG	GG	GG	GG	GG	GG	GG	GG	GG	GG	GG	GG	GG	GG	GG	GG	AG	AG	AG	GG	AG	GG	GG	GG	AG	AG	GG	GG	GG	AG	AG	AG	AG	GG	GG	GG	AG	AG	AG	AG	GG	GG	GG	AG	AG	GG	AG	AG	GG	GG	GG	AG	GG	AG	GG	GG	AG	GG	AG	GG	GG	GG	GG	GG	GG	GG	AG	AG	GG	AG	GG	GG	GG	GG	AG	GG	AG	GG	GG	AG	AG	AG	GG	AG	AG	GG	AG	GG	AG	GG	AG	GG	AG	AG	AG	AG	GG	GG	GG	AG	GG	AG	GG	AG	GG	GG	AG	GG	AG	AG	AG	GG	GG	AG	GG	GG	GG	GG	GG	GG	GG	AG	AG	AG	GG	AG	GG	AG	GG	AG	GG	GG	GG	GG	GG	GG	AG	GG	AG	AG	AG	AG	AG	GG	AG	GG	GG	AG	GG	GG	GG	GG	AG	GG	GG	GG	AG	AG	AG	GG	GG	GG	GG	GG	GG	GG	GG	GG	GG	AG	GG	GG	GG	GG	AG	GG	AG	AG	AG	GG	AG	GG	GG	GG	AG	AG	AG	GG	GG	GG	GG	GG	GG	GG	GG	AG	GG	GG	GG	AG	GG	GG	GG	GG	GG	AG	AG	GG	GG	GG	GG	GG	GG	GG	AG	GG	GG	GG	AG	GG	GG	GG	GG	AG	GG	GG	AG	GG	GG	GG	GG	GG	GG	GG	GG	GG	AG	AG	GG	GG	AG	GG	GG	GG	GG	GG	GG	GG	GG	AG	GG	GG	GG	GG	GG	GG	GG	GG	GG	GG	AG	AG	AG	AG	GG	GG	GG	GG	GG	GG	GG	GG	AG	GG	GG	GG	GG	GG	AG	AG	GG	GG	AG	AG	GG	AG	GG	AG	GG	AG	GG	GG	AG	GG
GGaluGA004802	1	10444877	AA	AA	AA	CC	AA	AC	CC	AC	AC	AC	AA	AA	AA	AA	AA	AA	AA	AA	AA	AA	AA	AC	AA	AA	AC	AA	AC	AA	AA	AA	AA	AA	AA	AA	AA	AA	AA	AA	AA	AA	AA	AA	AA	AC	--	AC	AC	AC	AA	AA	AA	AA	AC	AC	AC	AA	AC	AA	AC	AA	AA	AA	AA	AA	AA	AC	AA	AA	AC	AC	AC	AA	AC	AC	AA	AC	AA	AA	AC	AC	AA	AA	AA	AC	AC	AC	AC	AA	AC	AC	AA	AA	AA	AC	AC	AC	AC	AA	AC	AA	AA	AA	AA	AC	AC	AA	AA	AC	AC	AA	AA	AC	AC	AC	AC	AC	AA	AA	AC	AA	AA	AA	AA	AC	AA	AA	AA	AC	AC	AA	AC	AC	AA	AA	AC	AA	AA	AC	AC	AC	AC	AA	AA	AC	AA	AA	AA	AC	AC	AC	AC	AC	AC	AA	AC	AC	AC	AA	AA	AA	AA	--	AC	AC	AC	AA	AC	AC	AA	AC	AA	AC	AC	AC	AA	AA	AA	AA	AA	AA	AA	AA	AA	AA	AA	AA	AA	AA	AA	AA	AA	AA	AA	AA	AA	AA	AA	AA	AA	AA	AA	AA	AA	AA	AA	AA	AA	AA	AA	AA	AA	AA	AA	AA	AA	AA	AA	AA	AA	AA	AA	AA	AA	AA	AA	AA	AA	AA	AA	AA	AA	AA	AA	AA	AA	AA	AA	AA	AA	AA	AA	AA	AA	AA	AA	AA	AA	AA	AA	AA	AA	AA	AA	AA	AA	AA	AA	AA	AC	AA	AA	AA	AA	AA	AA	AA	AA	AA	AA	AA	AA	AA	AA	AA	AA	AA	AA	AA	AA	AA	AA	AA	AA	AA	AA	AC	AA	AC	AA	AA	AA	AC	AC	AA	AA	AA	AC	AC	AC	AC	AA	AA	AA	AC	AC	AC	AC	AA	AA	AA	AC	AC	AA	AC	AC	AA	AA	AA	AC	AA	AC	AA	AA	AC	AA	AC	AA	AA	AA	AA	AA	AA	AA	AC	AC	AA	AC	AA	AA	AA	AA	AC	AA	AC	AA	AA	AC	AC	AC	AA	AC	AC	AA	AC	AA	AC	AA	AC	AA	AC	AC	AC	AC	AA	AA	AA	AC	AA	AC	AA	AC	AA	AA	AC	AA	AC	AC	AC	AA	AA	AC	AA	AA	AA	AA	AA	AA	AA	AC	AC	AC	AA	AC	AA	AC	AA	AC	AA	AA	AA	AA	AA	AA	AC	AA	AC	AC	AC	AC	AC	AA	AC	AA	AA	AC	AA	AA	AA	AA	AC	AA	AA	AA	AC	AC	AC	AA	AA	AA	AA	AA	AA	AA	AA	AA	AA	AC	AA	AA	AA	AA	AA	AA	AA	AA	AA	AA	AA	AA	AA	AA	AC	AC	AC	AA	AA	AA	AA	AA	AA	AA	AA	AA	AA	AA	AA	AA	AA	AA	AA	AA	AA	AC	AC	AA	AA	AA	AA	AA	AA	AA	AA	AA	AA	AA	AA	AA	AA	AA	AA	AC	AA	AA	AC	AA	AA	AA	AA	AA	AA	AA	AA	AA	AA	AA	AA	AA	AA	AA	AA	AA	AA	AA	AA	AA	AA	AC	AA	AA	AA	AA	AA	AA	AA	AA	AA	AA	AA	AA	AA	AA	AA	AA	AA	AA	AA	AA	AA	AA	AC	AA	AA	AA	AA	AA	AA	AA	AA	AA	AA	AA	AA	AC	AA	AC	AA	AC	AA	AA	AC	AA
GGaluGA004815	1	10502705	AG	AG	AG	AA	GG	AG	AA	AG	AG	AG	AG	AG	AG	AG	AG	AG	AG	AG	AG	GG	GG	AG	GG	GG	AG	GG	AG	GG	AG	AG	GG	GG	GG	GG	GG	GG	GG	GG	GG	GG	AA	AA	AA	AG	AG	AG	AG	AG	AG	AG	AG	AG	AG	AG	AG	GG	AG	GG	AG	AG	AG	AG	AG	AG	AG	AA	AG	AG	AA	AA	AG	GG	AG	AA	GG	AA	AG	AG	AA	AA	GG	AG	AG	AG	AA	AG	AA	GG	AA	AA	AG	AG	GG	AG	AA	AG	AA	GG	AA	AG	AG	GG	AG	AG	AG	AG	GG	AG	AG	GG	GG	AA	AA	AA	AG	AA	AG	GG	AA	GG	GG	AG	GG	AG	GG	GG	GG	AA	AA	AG	AA	AG	AG	AG	AG	AG	AG	AA	AG	AG	AA	AG	AG	AG	AG	AG	AG	AG	AA	AG	AG	AA	AG	AG	AG	AA	AG	AG	AG	AG	GG	AG	AG	AG	AG	GG	AA	AG	AG	AA	AG	AG	AG	AG	AG	GG	AG	GG	GG	GG	AG	AG	GG	GG	AG	AG	GG	GG	AG	GG	GG	GG	AG	AG	AG	GG	GG	AG	AG	GG	GG	AG	GG	GG	AG	AG	GG	GG	AG	GG	AG	GG	GG	AG	AG	GG	AG	AG	GG	GG	GG	GG	GG	AG	GG	AG	GG	AG	AG	GG	GG	GG	AG	GG	GG	GG	GG	GG	GG	AG	AG	GG	AG	GG	GG	AG	GG	GG	AG	AG	AG	AG	AG	GG	AG	AG	GG	AG	AA	GG	AG	GG	GG	AG	AG	GG	AG	GG	GG	AG	GG	AG	AG	AG	GG	GG	GG	AG	GG	AG	AG	GG	AG	GG	GG	AG	AG	AA	AG	AG	GG	AG	AG	AG	AG	GG	AA	AA	AA	AA	AG	GG	AG	AG	AG	AG	AA	AG	GG	GG	AA	AA	AG	AA	AA	AG	GG	AG	AG	AG	AA	AG	AG	AG	AG	AG	GG	AG	GG	AG	AG	GG	AG	AA	AA	AG	AA	AG	AG	GG	GG	AA	AG	AA	GG	GG	AG	AA	AA	AG	AA	AA	GG	AA	GG	AG	GG	AA	AG	AA	AA	AA	AG	GG	GG	AG	AA	AG	AA	GG	AG	GG	GG	AG	AG	AA	AG	AG	AG	GG	AA	GG	AG	GG	AG	AG	GG	GG	AA	AA	AA	GG	AG	GG	AG	AG	AA	AG	AG	AG	AG	GG	GG	AG	GG	AA	AG	AA	AG	AA	AG	AG	GG	AG	AA	GG	AG	GG	GG	AG	AG	GG	GG	AG	AA	AA	AG	AG	GG	GG	GG	GG	GG	GG	GG	AG	AA	GG	AG	AG	AG	GG	AG	GG	GG	GG	GG	AG	AG	AG	GG	AA	AA	AG	GG	AG	GG	GG	GG	AG	GG	GG	GG	AG	AG	GG	AG	AG	GG	AG	GG	GG	AA	AG	AG	GG	GG	GG	GG	AG	GG	AG	AG	GG	GG	GG	AG	AG	GG	AG	AG	AG	AG	AA	GG	GG	AG	AG	AG	GG	AG	AG	AG	GG	GG	GG	AG	GG	AG	GG	AG	GG	AG	AG	AG	AG	AA	AG	GG	GG	AG	AG	GG	GG	GG	GG	AG	AG	AG	GG	AG	GG	AG	GG	AG	GG	AG	GG	AG	AG	AG	AG	GG	AG	AG	GG	AG	AG	GG	AG	GG	GG	AA	AG	AA	GG	AA	AG	GG	AG	AG
GGaluGA004838	1	10634047	GG	AG	GG	AA	AA	AA	AA	AA	AA	AG	AG	AA	AA	AG	GG	GG	AA	AG	AA	AA	AA	AA	AA	AA	AA	AA	AA	AA	AA	AG	AA	AA	AA	AA	AG	AA	AA	AA	AG	AA	AG	AG	AG	AA	AA	AA	AA	AA	AG	AG	AG	AG	AA	AA	AA	AA	AA	AA	AA	AA	AA	AG	AG	AG	AG	AG	AG	AG	AG	AG	AA	AA	AA	AG	AA	AG	AG	AG	AG	AG	AA	AG	AG	AG	AG	AA	AG	AA	AG	AG	AG	AG	AA	AA	AG	AA	AG	AA	AG	AG	AG	AG	AG	AA	AA	AG	AA	AA	AA	AA	AA	AG	AG	AG	AA	AG	AG	AA	AG	AG	AG	AG	AA	AA	AA	AA	AA	AG	AG	AG	AG	AA	AG	AG	AA	AG	AG	AG	AA	AA	AG	AG	AG	AA	AG	AG	AG	AA	AG	AA	AA	AG	AA	AG	AA	AG	AA	AG	AG	AG	AA	AG	AG	AG	AG	AG	AG	AA	AG	AG	AG	AG	AA	AA	AA	AA	AA	AA	AA	AA	AG	AG	AG	AG	AG	AG	AA	AA	AG	AA	AA	AA	AG	AG	AG	AA	AA	AA	AA	AA	AA	AA	AA	AA	AG	AG	AA	AG	AG	AG	AG	AA	AA	AG	AG	AA	AG	AG	AA	AA	AA	AA	AA	AA	AA	AA	AA	AG	AG	AG	AG	AG	AG	AA	AA	AA	AA	AA	AA	AG	AG	AA	AA	AA	AA	AA	AA	AA	AG	AG	AG	AG	AG	AG	AG	AG	AA	AG	AA	AA	AG	AA	AA	AA	AA	AA	AG	AG	AG	AG	AA	AG	AG	AA	AA	AG	AG	AG	AG	AG	AG	AA	AG	AG	AG	AG	AG	AG	AG	AG	AG	AG	AG	AG	AG	AG	AG	AG	AG	AG	AG	AG	AG	AA	AA	AA	AG	AG	AG	AG	AA	AA	AA	AG	AG	AG	AA	AG	AA	AG	AG	AG	AG	AA	AG	AA	AA	AG	AA	AG	AG	AA	AG	AG	AG	AG	AG	AG	AG	AA	AA	AG	AG	AG	AA	AA	AA	AG	AG	AG	AG	AG	AA	AG	AA	AA	AA	AG	AG	AG	AG	AG	AA	AA	AA	AG	AG	AG	AG	AA	AA	AA	AA	AA	AG	AG	AA	AA	AG	AA	AG	AA	AG	AA	AG	AG	AA	AA	AG	AG	AG	AA	AA	AA	AA	AG	AG	AG	AG	AG	AG	AA	AA	AA	AA	AG	AA	AG	AA	AG	AG	AA	AA	AG	AG	AA	AG	AA	AA	AA	AA	AA	AA	AA	AA	AA	AA	AA	AA	AA	AA	AA	AA	AA	AA	AG	AG	AA	AG	AG	AG	AG	AG	AG	AG	AG	AA	GG	AG	AG	AA	AG	AG	AA	AA	AG	AA	AA	AA	AG	AA	AA	AG	AG	AG	AA	GG	AG	AA	AG	AA	AA	AG	AA	AG	AA	AA	AA	AA	AG	AA	GG	AG	AA	AA	AG	AG	AG	AA	AG	AA	AG	AG	AG	AA	AA	AG	AG	AG	AA	AG	AG	AG	AG	AG	AA	AG	AG	AG	AA	AG	AA	AG	AG	AG	AG	AG	AG	AA	AA	AG	AG	AA	AA	AA	AA	AG	GG	GG	AG	GG	AA	AG	AA	AG	AA	AG	AA	AG	AA	AG	AG	AA	AG	AG	AG	GG	AG	AA	GG	AG	AA	AA	AA	AA	AA	AA	AA	AA	AA	AA
GGaluGA004846	1	10667639	CC	AC	CC	AA	AA	AA	AA	AA	AA	AA	AC	AA	AA	AC	CC	CC	AA	AC	AA	AA	AA	AA	AA	AA	AA	AA	AA	AA	AA	AC	AA	AA	AA	AA	AC	AA	AA	AA	AC	AA	AC	AC	AC	AA	AA	AA	AA	AA	AC	AC	AC	AC	AA	AA	AA	AA	AA	AA	AA	AA	AA	AC	AC	AC	AC	AC	AC	AC	AC	AC	AA	AA	AA	AC	AA	AC	AC	AC	AC	AC	AA	AC	AC	AC	AC	AA	AC	AA	AC	AC	AC	AC	AA	AA	AC	AA	AC	AA	AC	AC	AC	AC	AC	AA	AA	AC	AA	AA	AA	AA	AA	AC	AC	AC	AA	AC	AC	AA	AC	AC	AC	AC	AA	AA	AA	AA	AA	AC	AC	AC	AC	AA	AC	AC	AA	AC	AC	AC	AA	AA	AC	AC	AC	AA	AC	AC	AC	AA	AC	AA	AA	AC	AA	AC	AA	AC	AA	AC	AC	AC	AA	AC	AC	AC	AC	AC	AC	AA	AC	AC	AC	AC	AA	AA	AA	AA	AA	AA	AA	AA	AC	AC	AC	AC	AC	AC	AA	AA	AC	AA	AA	AA	AC	AC	AC	AA	AA	AA	AA	AA	AA	AA	AA	AA	AC	AC	AA	AC	AC	AC	AC	AA	AA	AC	AC	AA	AC	AC	AA	AA	AA	AA	AA	AA	AA	AA	AA	AC	AC	AC	AC	AC	AC	AA	AA	AA	AA	AA	AA	AC	AC	AA	AA	AA	AA	AA	AA	AA	AC	AC	AC	AC	AC	AC	AC	AC	AA	AC	AA	AA	AC	AA	AA	AA	AA	AA	AC	AC	AC	AC	AA	AC	AC	AA	AA	AC	AC	AC	AC	AC	AC	AA	AC	AA	AA	AC	AC	AC	AC	AC	AC	AC	AC	AC	AC	AC	AC	AC	AC	AC	AC	AC	AC	AA	AA	AA	AC	AC	AC	AC	AA	AA	AA	AC	AC	AC	AA	AC	AA	AC	AC	AC	AC	AA	AC	AA	AA	AC	AA	AC	AC	AA	AC	AC	AC	AC	AC	AC	AC	AA	AA	AC	AC	AC	AA	AA	AA	AC	AC	AC	AC	AC	AA	AC	AA	AA	AA	AC	AC	AC	AC	AC	AA	AA	AA	AC	AC	AC	AC	AA	AA	AA	AA	AA	AC	AC	AA	AA	AC	AA	AC	AA	AC	AA	AC	AC	AA	AA	AC	AC	AC	AA	AA	AA	AA	AC	AC	AC	AC	AC	AC	AA	AA	AA	AA	AC	AA	AC	AA	AC	AC	AA	AA	AC	AC	AA	AC	AA	AA	AA	AA	AA	AA	AA	AA	AA	AA	AA	AA	AA	AA	AA	AA	AA	AA	AC	AC	AA	AC	AC	AC	AA	AC	AA	AA	AA	AA	AC	AC	AC	AA	AC	AC	AA	AA	AC	AA	AA	AA	AC	AA	AA	AA	AC	AC	AA	AC	AC	AA	AC	AA	AA	AC	AA	AC	AA	AA	AA	AA	AC	AA	AC	AC	AA	AA	AA	AC	AC	AA	AC	AA	AC	AC	AC	AA	AA	AC	AC	AC	AA	AC	AC	AC	AA	AA	AA	AC	AA	AC	AA	AC	AA	AC	AC	AC	AC	AC	AC	AA	AA	AC	AC	AA	AA	AA	AA	AC	AC	AC	AA	AC	AA	AC	AA	AC	AA	AC	AA	AC	AA	AC	AC	AA	AC	AC	AA	AC	AC	AA	AC	AA	AA	AA	AA	AA	AA	AA	AA	AA	AA	AA
GGaluGA004853	1	10717857	AG	AG	AG	AA	AA	AA	AA	AA	AA	AA	AG	AA	AA	AG	AG	AG	AA	AG	AA	AA	AA	AA	AA	AA	AA	AA	AA	AA	AA	AG	AA	AA	AA	AA	AA	AA	AA	AA	AA	AA	AG	AG	AG	AA	AA	AA	AA	AA	AG	AG	AG	AG	AA	AA	AA	AA	AA	AA	AA	AA	AA	AG	AG	AG	AG	AG	AG	AG	AG	AG	AA	AA	AA	AG	AA	AG	AG	AG	AG	AG	AA	AG	AG	AA	AG	AA	AG	AA	AG	AG	AG	AG	AA	AA	AG	AA	AG	AA	AG	AG	AG	AA	AG	AA	AA	AG	AA	AA	AA	AA	AA	AG	AG	AG	AA	AG	AG	AA	AG	AA	AA	AG	AA	AA	AA	AA	AA	AG	AG	AG	AG	AA	AG	AG	AA	AG	AG	AG	AA	AA	AG	AG	AG	AA	AG	AG	AG	AA	AG	AA	AA	AG	AA	AG	AA	AG	AA	AG	AG	AG	AA	AA	AA	AA	AA	AA	AG	AA	AG	AG	AG	AA	AA	AA	AA	AA	AA	AA	AA	AA	AG	AG	AA	AA	AG	AG	AA	AA	AG	AA	AA	AA	AG	AG	AG	AA	AA	AA	AA	AA	AA	AA	AA	AA	AG	AG	AA	AA	AG	AA	AG	AA	AA	AG	AG	AA	AG	AG	AA	AA	AA	AA	AA	AA	AA	AA	AA	AG	AG	AA	AA	AA	AG	AA	AA	AA	AA	AA	AA	AG	AG	AA	AA	AA	AA	AA	AA	AA	AG	AG	AG	AG	AG	AA	AG	AG	AA	AG	AA	AA	AG	AA	AA	AA	AA	AA	AG	AA	AA	AG	AA	AG	AG	AA	AA	AA	AA	AG	AA	AG	AG	AA	AG	AA	AA	AA	AG	AG	AG	AG	AA	AA	AA	AG	AG	AA	AG	AG	AG	AG	AG	AA	AG	AA	AA	AA	AG	AG	AA	AA	AA	AA	AA	AG	AG	AG	AA	AG	AA	AG	AG	AG	AG	AA	AG	AA	AA	AG	AA	AG	AG	AA	AG	AG	AG	AG	AG	AG	AG	AA	AA	AG	AG	AG	AA	AA	AA	AG	AG	AG	AG	AG	AA	AG	AA	AA	AA	AG	AG	AG	AG	AG	AA	AA	AA	AG	AG	AG	AG	AA	AA	AA	AA	AA	AG	AG	AA	AA	AG	AA	AG	AA	AG	AA	AG	AG	AA	AA	AG	AG	AG	AA	AA	AA	AA	AG	AG	AG	AG	AG	AG	AA	AA	AA	AA	AG	AA	AG	AA	AG	AG	AA	AA	AG	AG	AA	AG	AA	AA	AA	AA	AA	AA	AA	AA	AA	AA	AA	AA	AA	AA	AA	AA	AA	AA	AG	AG	AA	AG	AG	AG	AA	AG	AA	AA	AA	AA	AG	AG	AG	AA	AG	AG	AA	AA	AG	AA	AA	AA	AG	AA	AA	AA	AG	AG	AA	AG	AG	AA	AG	AA	AA	AG	AA	AG	AA	AA	AA	AA	AG	AA	AG	AG	AA	AA	AA	AG	AG	AA	AG	AA	AG	AG	AG	AA	AA	AG	AG	AG	AA	AG	AG	AG	AA	AA	AA	AG	AA	AG	AA	AG	AA	AG	AG	AG	AG	AG	AG	AA	AA	AG	AG	AA	AA	AA	AA	AG	AG	AG	AA	AG	AA	AG	AA	AG	AA	AG	AA	AG	AA	AG	AG	AA	AG	AG	AA	AG	AG	AA	AG	AA	AA	AA	AA	AA	AA	AA	AA	AA	AA	AA
GGaluGA004867	1	10811723	GG	GG	GG	AG	GG	GG	GG	GG	GG	AG	GG	GG	GG	GG	GG	GG	AG	GG	GG	GG	GG	GG	GG	GG	GG	GG	GG	GG	GG	AG	GG	AG	GG	AG	GG	AG	AG	AG	GG	AG	GG	GG	GG	GG	GG	GG	GG	GG	GG	AG	AG	GG	GG	GG	GG	GG	GG	GG	GG	GG	AG	AG	GG	AG	GG	GG	GG	GG	GG	GG	GG	GG	GG	GG	AG	GG	GG	GG	GG	GG	GG	GG	GG	GG	GG	GG	GG	GG	GG	GG	GG	GG	AG	AG	GG	GG	GG	GG	GG	GG	GG	GG	GG	GG	GG	GG	GG	AG	AG	AG	AG	GG	GG	GG	AG	GG	GG	GG	GG	GG	GG	GG	GG	GG	GG	GG	AG	GG	GG	GG	GG	AG	GG	GG	GG	GG	GG	GG	GG	GG	GG	GG	GG	AG	GG	GG	GG	GG	GG	GG	GG	GG	GG	GG	GG	GG	AG	GG	GG	GG	GG	GG	GG	GG	GG	GG	GG	AG	GG	GG	GG	GG	GG	AA	GG	GG	GG	AG	AG	GG	GG	GG	GG	GG	GG	GG	AG	AG	GG	AG	GG	GG	GG	GG	GG	GG	GG	GG	GG	GG	AG	GG	AG	AG	GG	GG	GG	GG	GG	GG	GG	AG	AG	GG	GG	GG	GG	GG	GG	GG	GG	GG	GG	GG	AG	GG	GG	GG	GG	GG	GG	GG	GG	AG	AG	AG	AG	GG	GG	GG	GG	GG	GG	GG	GG	GG	AG	AG	GG	GG	GG	GG	GG	GG	GG	GG	AG	GG	GG	GG	GG	GG	GG	GG	GG	AG	GG	GG	GG	GG	AG	GG	GG	GG	AG	GG	GG	GG	GG	GG	GG	GG	GG	AG	AG	GG	GG	GG	GG	GG	GG	GG	GG	GG	GG	GG	GG	GG	GG	GG	GG	GG	GG	GG	AG	AG	GG	GG	GG	GG	GG	GG	GG	GG	GG	GG	GG	GG	GG	GG	GG	GG	GG	GG	AG	AG	AG	GG	GG	GG	GG	GG	GG	GG	GG	GG	GG	GG	GG	GG	AG	AG	GG	GG	GG	GG	GG	GG	GG	GG	GG	GG	GG	GG	GG	AG	AG	AG	AG	GG	GG	GG	GG	GG	GG	GG	GG	GG	GG	GG	GG	GG	GG	GG	AG	AG	AG	AG	AG	GG	GG	GG	GG	GG	GG	GG	GG	GG	GG	GG	GG	AG	AG	AG	AG	GG	GG	GG	GG	GG	GG	GG	GG	GG	GG	GG	GG	GG	GG	GG	AG	AG	AG	AG	GG	GG	GG	GG	GG	GG	GG	GG	GG	GG	GG	GG	GG	GG	GG	GG	AG	AG	AG	AG	AG	GG	GG	AG	GG	GG	GG	AG	AG	AG	AG	AG	AA	GG	GG	GG	AG	GG	GG	AG	AG	GG	AG	AG	AG	GG	AG	AG	AG	AG	AG	AA	GG	AG	AA	AG	AG	AG	GG	AG	GG	AG	AG	AG	AG	GG	AG	GG	AG	AA	AA	AG	AG	AG	AG	GG	AG	GG	GG	GG	AG	AG	GG	GG	GG	AG	GG	GG	GG	AG	AG	AA	AG	AG	AG	AG	GG	AG	GG	GG	GG	GG	GG	GG	AG	AG	GG	GG	AG	AG	AG	AA	AG	GG	GG	AG	GG	AA	AG	AG	GG	AG	GG	AG	GG	AG	GG	GG	AG	GG	GG	AG	GG	AG	AA	GG	AG	GG	GG	GG	GG	GG	GG	GG	GG	GG	GG
GGaluGA004891	1	10975292	AA	AA	AA	AG	AA	AG	AA	AG	AA	GG	AG	AG	AG	AA	AA	AA	AG	AA	AG	AG	AG	AA	AG	AG	AA	AA	AA	AA	AG	AA	AA	AG	AA	AA	AA	AA	AG	AG	AA	AA	AG	AG	AG	AA	AA	AA	AA	AA	AG	AA	AA	AG	AA	AA	AA	AG	AA	AG	AA	GG	AG	AA	AG	AA	AA	AA	AA	AA	AA	AA	AA	AA	AA	AA	AA	AA	AA	AA	AA	AA	AG	AA	AA	AA	AA	AA	AA	AA	AA	AA	AA	AA	AA	AA	AA	AG	AA	AG	AA	AA	AA	AA	AA	AA	AA	AA	AA	AA	AA	AA	AA	AA	AA	AA	AA	AA	AA	AG	AA	AA	AA	AA	AA	AA	AA	AA	AA	AA	AA	AA	AA	AA	AA	AA	AG	AA	AA	AA	AA	AA	AA	AA	AA	AA	AA	AA	AA	AG	AA	AA	AA	AA	AA	AA	AA	AA	AA	AA	AA	AA	AG	AA	AA	AA	AA	AA	AA	AA	AA	AA	AA	AA	AA	GG	AG	AG	AG	AA	AA	AA	AA	AA	AA	AA	AA	AA	AA	AA	AA	AA	AG	AG	AA	AA	AA	AG	AG	AG	AG	AG	AA	AG	AA	AA	AA	AA	AA	AA	AA	AA	AA	AA	AA	AA	AA	AG	AA	AA	AG	AG	AG	AG	AG	AG	AA	AG	AA	AA	AA	AA	AA	AA	AA	AA	AA	AA	AA	AG	AG	AA	AA	AG	AG	AG	AG	AG	AA	AA	AA	AA	AA	AA	AA	AA	AA	AA	AA	AA	AG	AG	AA	AG	AG	AG	AG	AA	AA	AA	AA	AA	AA	AA	AA	AG	AA	AA	AA	AA	AA	AA	AA	AG	AA	GG	GG	AA	AA	AA	AA	AA	AA	AA	AA	AA	AA	AA	AA	AA	AA	AA	AA	AA	AA	AA	AA	AA	AA	AA	AA	AA	AG	AG	AG	AA	AA	AA	AG	AA	AG	AA	AA	AA	AA	AG	AG	GG	GG	AA	AG	AG	AA	AG	AG	AA	AA	AA	AA	AA	AA	AG	GG	AG	AA	AA	AG	GG	AG	AA	AA	AA	AA	AA	AG	AA	AG	GG	GG	AG	AG	AA	AA	AA	AG	AG	AG	AA	AA	AA	AA	AG	AG	AG	AG	AG	AG	AG	GG	GG	AG	AG	AA	AG	AA	GG	AA	AA	AG	AG	AA	AA	AA	GG	GG	GG	GG	AA	AA	AA	AG	AG	AG	GG	AG	AG	AG	AA	AG	AA	AG	AA	AG	GG	GG	AG	AA	AG	AA	GG	AG	AA	GG	AA	AG	AA	AG	AG	AG	GG	AA	AA	AG	AG	AG	AA	AA	AA	AA	AG	AG	AA	AG	AG	AG	AG	AG	AG	AG	AG	AA	AA	AG	AA	AA	AA	AA	AG	AG	AG	AG	AA	AA	AG	AG	AG	AG	AG	AG	AG	AG	AG	AG	AA	AA	AA	AA	AA	AG	AA	AA	AG	AA	AG	AG	AG	AG	AG	AG	AG	AG	AG	AA	AA	AA	AA	AA	AA	AA	AG	AA	AG	AA	AA	AG	AG	AG	AG	AG	AG	AG	AA	AA	AA	AG	AA	AA	AA	AA	AA	AA	AA	AG	AA	AA	AG	AG	AG	AG	AG	AG	AG	AG	AG	AG	AG	AG	AA	AA	AA	AA	AA	AG	AA	AA	AA	AA	AG	AG	AG	AG	AG	AG	AA	AG	AG	AG	AA	AG	AG	AA	AA	AG
GGaluGA004904	1	11045137	AG	AA	AG	AA	AA	AA	AA	AA	AA	AA	AA	AA	AA	AA	AG	AG	AG	AA	AA	AA	AA	AA	AA	AA	AA	AA	AA	AA	AA	AG	AA	AA	AA	AG	AG	AG	AG	AG	AG	AG	AA	AA	AA	AA	AA	AA	AA	AA	AA	AG	AG	AA	AA	AA	AA	AA	AA	AA	AA	AA	AG	AG	AA	AG	AA	AA	AA	AA	AA	AA	AA	AA	AA	AA	AG	AA	AA	AA	AA	AA	AA	AA	AA	AG	AA	AA	AA	AA	AA	AA	AA	AA	AG	AG	AA	AA	AA	AA	AA	AA	AA	AG	AA	AA	AA	AA	AA	AG	AG	AG	AG	AA	AA	AA	AG	AA	AA	AA	AA	AG	AG	AA	AA	AA	AA	AA	AG	AA	AA	AA	AA	AG	AA	AA	AA	AA	AA	AA	AA	AA	AA	AA	AA	AG	AA	AA	AA	AA	AA	AA	AA	AA	AA	AA	AA	AA	AG	AA	AA	AA	AA	AG	AG	AG	AG	AG	AA	AG	AA	AA	AA	AG	AA	AA	AA	AA	AA	AG	AG	AA	AA	AA	AG	AG	AA	AA	AG	AG	AA	AG	AA	AA	AA	AA	AA	AA	AA	AA	AA	AA	AG	AA	AG	AG	AA	AA	AA	AG	AA	AG	AA	AG	AG	AA	AA	AA	AA	AA	AA	AA	AA	AA	AA	AA	AG	AA	AA	AA	AA	AG	AG	AG	AA	AG	AG	AG	AG	AA	AA	AA	AA	AA	AA	AA	AA	AA	AG	AG	AA	AA	AA	AA	AA	AG	AA	AA	AG	AA	AA	AA	AA	AA	AA	AA	AA	AG	AA	AG	AG	AA	AG	AA	AA	AA	AG	AG	AG	AG	AG	AA	AA	AA	AA	AA	AA	AG	AA	AA	AA	AA	AG	AG	AG	AA	AA	AG	AA	AA	AA	AA	AA	AG	--	AA	AG	AG	AA	AA	AG	AG	AA	AA	AA	AA	AA	AA	AA	AA	AA	AA	AA	AA	AA	AA	AA	AA	AA	AA	AA	AA	AA	AA	AA	AA	AA	AA	AA	AA	AA	AA	AA	AA	AA	AA	AA	AA	AA	AA	AA	AA	AA	AA	AA	AA	AA	AA	AA	AA	AA	AA	AA	AA	AA	AA	AA	AA	AA	AA	AA	AA	AA	AA	AA	AA	AA	AA	AA	AA	AA	AA	AA	AA	AA	AA	AA	AA	AA	AA	AA	AA	AA	AA	AA	AA	AA	AA	AA	AA	AA	AA	AA	AA	AA	AA	AA	AA	AA	AA	AA	AA	AA	AA	AA	AA	AA	AA	AA	AA	AA	AA	AA	AA	AA	AA	AA	AA	AA	AA	AA	AA	AG	AG	AG	AG	AG	AA	AA	AG	AA	AA	AA	AG	AA	AG	AG	AG	AG	AA	AA	AA	AG	AA	AA	AG	AG	AA	AG	AG	AG	AA	AG	AG	AG	AA	AA	AG	AA	AA	AG	AA	AG	AG	AA	AG	AA	AG	AG	AG	AG	AA	AG	AA	AA	AG	AG	AG	AA	AA	AG	AA	AG	AA	AA	AA	AG	AG	AA	AA	AA	AG	AA	AA	AA	AG	AG	AG	AA	AG	AA	AG	AA	AG	AA	AA	AA	AA	AA	AA	AG	AG	AA	AA	AG	AG	AG	AG	AA	AA	AA	AG	AA	AG	AA	AG	AA	AG	AA	AG	AA	AG	AA	AA	AG	AA	AA	AG	AA	AA	AG	AA	AG	AA	AA	AA	AA	AA	AA	AA	AA	AA	AA
GGaluGA004916	1	11130154	AG	AG	AG	AA	AG	AA	AA	AA	AG	AA	AG	AG	AG	AG	AG	AG	AG	AG	AG	AG	AG	AG	AG	AG	AG	GG	AG	GG	AG	AG	GG	GG	GG	GG	GG	GG	GG	GG	GG	GG	AA	AA	AA	AG	AG	AG	AG	AG	AG	AG	AG	AG	AG	AG	AG	AG	AG	AG	AG	AG	AG	AG	AG	AG	AG	AA	AG	AG	AA	AG	AG	GG	AG	AA	GG	AA	AG	AG	AA	AA	GG	AG	AG	AG	AA	AG	AA	GG	AA	AA	AG	AG	GG	AG	AA	AG	AA	GG	AA	AG	AG	GG	AG	AG	AG	AG	GG	AG	AG	GG	GG	AA	AA	AA	AG	AA	AG	GG	AA	GG	GG	AG	GG	AG	GG	GG	GG	AA	AA	AG	AA	AG	AG	AG	AG	AG	AG	AA	AG	AG	AA	AG	AG	AG	AG	AG	AG	AG	AA	AG	AG	AA	AG	AG	AG	AA	AG	AG	AG	AG	GG	AG	AG	AG	AG	GG	AA	AG	AG	AA	AG	AG	AG	AG	AG	GG	AG	GG	GG	GG	AG	AG	GG	GG	AG	AG	GG	GG	AG	GG	GG	GG	AG	AG	AG	GG	GG	AG	AG	GG	GG	AG	GG	GG	AG	AG	GG	GG	AG	GG	AG	GG	GG	AG	AG	GG	AG	AG	GG	GG	GG	GG	GG	AG	GG	AG	GG	AG	AG	GG	GG	GG	AG	GG	GG	GG	GG	GG	GG	AG	AG	GG	AG	GG	GG	AG	GG	GG	AG	AG	AG	AG	AG	GG	AG	AG	GG	AG	AA	GG	AG	GG	GG	AG	AG	GG	AG	GG	GG	AG	GG	AG	AG	AG	GG	GG	GG	AG	GG	AG	AG	GG	AG	AG	AG	AG	AG	AA	AG	AG	GG	AG	AG	AG	AG	GG	AA	AA	AA	AA	AG	GG	AG	AG	AG	AG	AA	AG	GG	GG	AA	AA	AG	AA	AA	AG	GG	AG	AG	AG	AA	AG	AG	AG	AG	AG	GG	AG	GG	AA	AG	GG	AA	AA	AA	AG	AA	AG	AG	GG	GG	AA	AG	AA	GG	AG	AG	AA	AA	AG	AA	AA	GG	AA	GG	AG	GG	AA	AG	AA	AA	AA	AG	GG	GG	AG	AA	AG	AA	GG	AG	GG	GG	AG	AG	AA	AG	AG	AG	GG	AA	GG	AG	AG	AG	AG	GG	GG	AA	AA	AA	GG	AG	GG	AG	AG	AA	AG	AA	AA	AA	AG	GG	AG	GG	AA	AG	AA	AG	AA	AG	AG	GG	AG	AA	GG	AG	AG	GG	AG	AA	GG	AG	AG	AA	AA	AG	AA	GG	GG	AG	AG	AG	GG	GG	AG	AA	AG	AA	AG	AA	AG	AG	AG	AG	AG	GG	AA	AG	AG	AG	AA	AA	AG	GG	AA	AG	AG	AG	AG	GG	AG	AG	AG	AG	GG	AA	AG	GG	AG	AG	GG	AA	AG	AG	GG	AG	GG	GG	AA	GG	AA	AG	GG	GG	AG	AG	AG	AG	AA	AG	AG	AG	AA	GG	GG	AG	AA	AG	AG	AG	AG	AA	AG	AG	GG	AG	AG	AG	GG	AA	GG	AA	AG	AG	AG	AA	AG	GG	GG	AA	AG	GG	AG	AG	GG	AG	AA	AA	AG	AA	GG	AG	AG	AA	GG	AG	GG	AG	AG	AA	AG	GG	AG	AG	AG	AA	AG	GG	AA	AG	GG	AA	AG	AA	GG	AA	AG	GG	AG	AG
GGaluGA004928	1	11246803	AG	GG	AG	GG	GG	GG	GG	GG	GG	AG	GG	GG	GG	GG	AG	AG	AG	GG	GG	GG	GG	GG	GG	GG	GG	GG	GG	GG	GG	AG	GG	GG	GG	AG	AG	AG	AG	AG	AG	AG	GG	GG	GG	GG	GG	GG	GG	GG	GG	AG	AG	GG	GG	GG	GG	GG	GG	GG	GG	GG	AG	AG	GG	AG	GG	GG	GG	GG	GG	GG	GG	GG	GG	GG	AG	GG	GG	GG	GG	GG	GG	GG	GG	AG	GG	GG	GG	GG	GG	GG	GG	GG	AG	AG	GG	GG	GG	GG	GG	GG	GG	AG	GG	GG	GG	GG	GG	AG	AG	AG	AG	GG	GG	GG	AG	GG	GG	GG	GG	AG	AG	GG	GG	GG	GG	GG	AG	GG	GG	GG	GG	AG	GG	GG	GG	GG	GG	GG	GG	GG	GG	GG	GG	AG	GG	GG	GG	GG	GG	GG	GG	GG	GG	GG	GG	GG	AG	GG	GG	GG	GG	AG	AG	AG	AG	AG	GG	AG	GG	GG	GG	AG	GG	GG	GG	GG	GG	AG	AG	GG	GG	GG	AG	AG	GG	GG	AG	AG	GG	AG	GG	GG	GG	GG	GG	GG	GG	GG	GG	GG	AG	GG	AG	AG	GG	GG	GG	AG	GG	AG	GG	AG	AG	GG	GG	GG	GG	GG	GG	GG	GG	GG	GG	GG	AG	GG	GG	GG	GG	AG	AG	AG	GG	AG	AG	AG	AG	GG	GG	GG	GG	GG	GG	GG	GG	GG	AG	AG	GG	GG	GG	GG	GG	AG	GG	GG	AG	GG	GG	GG	GG	GG	GG	GG	GG	AG	GG	AG	AG	GG	AG	GG	GG	GG	AG	AG	AG	AG	AG	GG	GG	GG	GG	AG	AG	AG	GG	GG	GG	GG	AG	AG	AG	GG	GG	AG	GG	GG	GG	GG	GG	AG	GG	GG	AG	AG	GG	GG	AG	AG	GG	GG	GG	GG	GG	GG	GG	GG	GG	GG	GG	GG	GG	GG	GG	GG	GG	GG	GG	GG	GG	GG	GG	GG	GG	GG	GG	GG	GG	GG	GG	GG	GG	GG	GG	GG	GG	GG	GG	GG	GG	GG	GG	GG	GG	GG	GG	GG	GG	GG	GG	GG	GG	GG	GG	GG	GG	GG	GG	GG	GG	GG	GG	GG	GG	GG	GG	GG	GG	GG	GG	GG	GG	GG	GG	GG	GG	GG	GG	GG	GG	GG	GG	GG	GG	GG	GG	GG	GG	GG	GG	GG	GG	GG	GG	GG	GG	GG	GG	GG	GG	GG	GG	GG	GG	GG	GG	GG	GG	GG	GG	GG	GG	GG	GG	GG	GG	GG	GG	GG	AG	AG	AG	AG	AG	GG	GG	AG	GG	GG	GG	AA	GG	AA	AA	AA	AG	AG	GG	GG	AG	GG	GG	AG	AG	GG	AG	AG	AG	GG	AG	AG	AA	GG	GG	AG	AG	GG	AG	GG	AG	AG	GG	AG	GG	AG	AG	AG	AG	GG	AG	AG	GG	AG	AG	AA	GG	GG	AG	GG	AG	GG	GG	GG	AG	AG	GG	GG	GG	AG	GG	GG	GG	AA	AA	AG	GG	AA	GG	AG	GG	AG	GG	GG	GG	GG	GG	GG	AG	AG	GG	GG	AG	AG	AG	AG	GG	AG	AG	AA	AG	AG	GG	AG	GG	AG	GG	AG	GG	AG	GG	GG	AG	GG	GG	AA	AG	GG	AG	AG	AA	GG	GG	GG	GG	GG	GG	GG	GG	GG	GG
GGaluGA004943	1	11330930	GG	AG	GG	GG	AG	AG	GG	AG	AG	GG	GG	AA	AA	AG	GG	GG	AG	AG	AA	AA	AA	AG	AA	AA	AG	AA	AG	AA	AA	GG	AA	AA	AA	AG	AG	AG	GG	GG	AG	AG	AG	AG	AG	AG	AG	AG	AG	AG	GG	GG	GG	GG	AG	AG	AG	AA	AG	AA	AG	AG	AG	GG	GG	GG	AG	GG	AG	AG	GG	AG	AG	AA	AG	GG	AG	GG	AG	AG	GG	GG	AG	AG	AG	GG	GG	AG	GG	AA	GG	GG	AG	AG	AG	GG	GG	GG	GG	AG	GG	AG	AG	AG	AG	AG	AG	AG	AA	GG	GG	AG	AG	GG	GG	GG	GG	GG	AG	AG	GG	AG	AG	AG	AA	AG	AA	AA	AG	GG	GG	AG	GG	GG	AG	AG	GG	AG	AG	GG	AG	AG	GG	AG	AG	GG	AG	AG	AG	GG	GG	AG	AG	GG	AG	AG	AG	GG	GG	AG	AG	AG	AG	GG	GG	GG	GG	AG	GG	GG	AG	GG	AG	GG	AG	AG	AA	AG	AA	AG	AG	AA	AG	AG	AG	AG	AG	AG	AG	AG	AG	AG	AG	AG	AG	AG	AG	AG	AG	AA	AA	AG	AG	AA	AG	AG	AG	AG	AA	AG	AG	AG	AG	AG	AG	AG	AG	AG	AG	AG	AG	AG	AG	AG	AG	AA	AG	AA	AA	AG	AG	AG	AG	AG	AG	AG	AG	AG	AG	AG	AG	AG	AG	AG	AA	AG	AG	AA	AG	AG	AG	AG	AG	AG	AG	AG	AG	AG	AG	AG	AG	AG	AG	AG	AG	AA	AA	AG	AG	AG	AG	AG	AG	AG	AG	AA	AG	AG	AG	AG	AG	AG	AG	AG	AG	AG	AG	GG	AG	GG	AG	AG	AG	GG	GG	AG	AG	AG	GG	GG	GG	GG	AG	AG	AG	AG	GG	GG	GG	AG	AG	AG	AG	AG	AA	GG	GG	AG	AG	AG	GG	AG	GG	AG	AG	GG	AG	GG	AG	AG	AG	AG	AG	AG	AG	GG	GG	AG	GG	AG	AG	AG	AG	GG	AG	GG	AG	AG	GG	GG	GG	AG	GG	GG	AG	GG	AG	GG	AG	GG	AG	GG	GG	GG	GG	AG	AG	AG	GG	AG	GG	AG	GG	AG	AG	GG	AG	GG	GG	GG	AG	AG	GG	AG	AG	AG	AG	AG	AG	AG	GG	GG	GG	AG	GG	AG	GG	AG	GG	AG	AG	AG	AG	AG	AG	GG	AG	GG	GG	GG	GG	GG	AG	GG	AG	AG	GG	AG	AG	AG	AG	AG	AA	AA	AA	AG	AG	AG	AA	AA	AA	AA	AG	AG	AG	AG	AG	AG	GG	AG	AG	AG	AG	GG	AG	GG	GG	GG	AG	GG	AG	AG	AG	GG	GG	GG	AG	AG	AG	AG	AG	AG	AG	AG	GG	AG	AG	AG	GG	AG	AG	AG	AG	AG	GG	GG	AG	AG	AG	AG	AG	AG	AG	GG	AG	AG	AG	GG	AG	AG	AG	AG	GG	AG	AG	GG	AG	AG	AG	AG	AG	AG	AG	AG	AG	GG	GG	AG	AG	GG	AG	AG	AG	AG	AG	AG	AG	AG	GG	AG	AG	AG	AG	AG	AG	AG	AG	AG	AG	GG	GG	GG	GG	AG	AG	AG	AG	AG	AG	AG	AG	GG	AG	AG	AG	AG	AG	GG	GG	AG	AG	GG	GG	AA	AG	AA	AG	AA	AG	AA	AA	AG	AA
GGaluGA004949	1	11382145	CC	AC	CC	CC	AC	AC	CC	AC	AC	AC	CC	AA	AA	AC	CC	CC	AA	AC	AA	AA	AA	AC	AA	AA	AC	AA	AC	AA	AA	AC	AA	AA	AA	AA	AC	AA	AC	AC	AC	AA	AC	AC	AC	AC	AC	AC	AC	AC	CC	AC	AC	CC	AC	AC	AC	AA	AC	AA	AC	AC	AA	AC	CC	AC	AC	CC	AC	AC	CC	AC	AC	AA	AC	CC	AA	CC	AC	AC	CC	CC	AC	AC	AC	CC	CC	AC	CC	AA	CC	CC	AC	AC	AA	AC	CC	CC	CC	AC	CC	AC	AC	AC	AC	AC	AC	AC	AA	AC	AC	AA	AA	CC	CC	CC	AC	CC	AC	AC	CC	AC	AC	AC	AA	AC	AA	AA	AA	CC	CC	AC	CC	AC	AC	AC	CC	AC	AC	CC	AC	AC	CC	AC	AC	AC	AC	AC	AC	CC	CC	AC	AC	CC	AC	AC	AC	CC	AC	AC	AC	AC	AC	CC	CC	CC	CC	AC	CC	AC	AC	CC	AC	CC	AC	AC	AA	AC	AA	AA	AA	AA	AC	AC	AC	AC	AC	AC	AA	AA	AC	AA	AC	AC	AC	AC	AC	AC	AC	AA	AA	AC	AA	AA	AA	AA	AC	AC	AA	AC	AC	AC	AC	AA	AA	AC	AC	AC	AC	AC	AC	AC	AC	AC	AC	AA	AA	AA	AA	AC	AC	AC	AC	AC	AC	AA	AA	AA	AA	AC	AC	AC	AC	AC	AA	AC	AC	AA	AA	AA	AC	AC	AC	AC	AC	AC	AC	AC	AA	AC	AC	AC	AC	AC	AC	AA	AA	AA	AC	AC	AC	AC	AA	AC	AC	AA	AA	AC	AC	AC	AC	AC	AC	AC	AC	AA	AA	CC	AC	CC	AC	AC	AC	CC	CC	AC	AC	AC	CC	CC	CC	CC	AC	AC	AC	AC	AC	AC	CC	AC	AC	AC	AC	AC	AA	CC	CC	AC	AC	AC	CC	AC	CC	AC	AC	CC	AC	CC	AC	AC	AC	AC	AC	AC	AC	CC	CC	AC	CC	AC	AC	AC	AC	CC	AC	CC	AC	AC	CC	CC	CC	AC	CC	CC	AC	CC	AC	CC	AC	CC	AC	CC	CC	CC	CC	AC	AC	AC	CC	AC	CC	AC	CC	AC	AC	CC	AC	CC	CC	CC	AC	AC	CC	AC	AC	AC	AC	AC	AC	AC	CC	CC	CC	AC	CC	AC	CC	AC	CC	AC	AC	AC	AC	AC	AC	CC	AC	CC	CC	CC	CC	CC	AC	CC	AC	AC	CC	AC	AC	AC	AC	AC	AA	AA	AA	AC	AC	AC	AA	AA	AA	AA	AA	AA	AA	AA	AA	AC	CC	AA	AC	AC	AC	AA	AC	AA	AA	AA	AA	AC	AC	AC	AA	CC	CC	AC	AA	AC	AA	AA	AA	AC	AA	AA	AA	AC	AC	AA	AC	AC	AA	AC	AA	AA	CC	AC	AC	AA	AA	AA	AA	AC	AA	AC	AC	AA	AA	AA	AC	AC	AA	AC	AC	AC	AC	CC	AA	AA	AC	AC	AC	AA	AC	AC	AC	AA	AA	AA	AC	AA	AC	AA	AC	AA	AC	AC	AC	AC	CC	AC	AA	AA	AC	AC	AA	AA	AA	AA	AC	AC	AC	AA	AC	AA	AC	AA	AC	AA	AC	AA	AC	AC	AC	AC	AA	AC	AC	AA	AC	AC	AA	AC	AA	AA	AC	AA	AC	AA	AC	AA	AA	AC	AA
GGaluGA004957	1	11523342	GG	GG	GG	GG	AG	GG	GG	GG	AG	GG	GG	AG	AG	GG	GG	GG	AG	GG	AG	GG	GG	GG	GG	GG	GG	AG	GG	AG	AG	GG	GG	GG	GG	GG	GG	GG	GG	GG	GG	GG	AG	AG	AG	GG	GG	GG	GG	GG	GG	GG	GG	GG	GG	GG	GG	GG	GG	GG	GG	AG	AG	GG	GG	GG	GG	GG	GG	GG	GG	GG	GG	GG	GG	GG	GG	GG	GG	GG	GG	GG	GG	GG	GG	GG	GG	GG	GG	GG	GG	GG	GG	GG	GG	GG	GG	GG	GG	GG	GG	GG	GG	GG	GG	GG	GG	GG	GG	GG	GG	GG	GG	GG	GG	GG	GG	GG	GG	GG	GG	GG	GG	GG	GG	GG	GG	GG	GG	GG	GG	GG	GG	GG	GG	GG	GG	GG	GG	GG	GG	GG	GG	GG	GG	GG	GG	GG	GG	GG	GG	GG	GG	GG	GG	GG	GG	GG	GG	GG	GG	GG	GG	GG	GG	GG	GG	GG	GG	GG	GG	GG	GG	GG	GG	GG	AA	AG	AA	AG	GG	GG	GG	AG	AG	AG	GG	GG	GG	GG	GG	AG	GG	GG	GG	GG	AG	GG	GG	AA	AG	GG	GG	AA	GG	AG	GG	AG	GG	GG	GG	AG	GG	AG	AG	GG	AG	AG	GG	AG	GG	GG	GG	AG	AG	AA	GG	AA	GG	AG	GG	AG	AG	AG	AG	GG	GG	GG	AG	GG	AG	AG	AG	AG	AG	AG	AG	AG	AG	GG	GG	AG	GG	AG	AG	AG	AG	AG	AG	GG	AG	GG	AG	GG	GG	AA	AA	AG	AG	GG	GG	AG	GG	AG	GG	AA	GG	AG	AG	GG	AG	AG	GG	AG	AG	GG	GG	GG	GG	GG	GG	GG	GG	GG	GG	GG	GG	GG	GG	GG	GG	GG	GG	GG	GG	GG	GG	GG	GG	GG	GG	GG	AG	AG	AG	GG	GG	GG	GG	GG	GG	GG	GG	GG	GG	GG	GG	GG	GG	GG	GG	GG	GG	GG	GG	GG	GG	GG	GG	GG	GG	GG	GG	GG	GG	GG	GG	GG	GG	GG	GG	GG	GG	GG	GG	GG	GG	GG	GG	GG	GG	GG	GG	GG	GG	GG	GG	GG	GG	GG	GG	GG	GG	GG	GG	GG	GG	GG	GG	GG	GG	GG	GG	GG	GG	GG	GG	GG	GG	GG	GG	GG	GG	GG	GG	GG	GG	GG	GG	GG	GG	GG	GG	GG	GG	GG	GG	GG	GG	GG	GG	GG	GG	GG	GG	GG	GG	GG	GG	GG	GG	GG	AG	GG	GG	GG	AG	AG	AG	AG	GG	GG	GG	GG	GG	GG	GG	GG	GG	GG	GG	GG	GG	GG	GG	GG	GG	GG	GG	GG	GG	GG	GG	GG	GG	GG	GG	GG	GG	GG	GG	GG	GG	GG	GG	GG	GG	GG	GG	GG	GG	GG	GG	GG	GG	GG	GG	GG	GG	GG	GG	GG	GG	GG	GG	GG	GG	GG	GG	GG	GG	GG	GG	GG	GG	GG	GG	GG	GG	GG	GG	GG	GG	GG	GG	GG	GG	GG	GG	GG	GG	GG	GG	GG	GG	GG	GG	GG	GG	GG	GG	GG	GG	GG	GG	GG	GG	GG	GG	GG	GG	GG	GG	GG	GG	GG	GG	GG	GG	GG	GG	GG	GG	GG	GG	GG	GG	GG	GG	GG	GG	GG	GG	GG	AG	AG	AG	GG	AG	AG	GG	GG	AG
GGaluGA004962	1	11569597	AG	AG	AG	GG	AG	GG	GG	GG	AG	AG	AG	AA	AA	AG	AG	AG	AA	AG	AA	AG	AG	AG	AG	AG	AG	AA	AG	AA	AA	AG	AA	AA	AA	AA	AA	AA	AA	AA	AA	AA	AG	AG	AG	AG	AG	AG	AG	AG	AG	AG	AG	AG	AG	AG	AG	AG	AG	AG	AG	AA	AA	AG	AG	AG	AG	GG	AG	AG	GG	AG	AG	AA	AG	GG	AA	GG	AG	AG	GG	GG	AA	AG	AG	AG	GG	AG	GG	AA	GG	GG	AG	AG	AA	AG	GG	AG	GG	AA	GG	AG	AG	AA	AG	AG	AG	AG	AA	AG	AG	AA	AA	GG	GG	GG	AG	GG	AG	AA	GG	AA	AA	AG	AA	AG	AA	AA	AA	GG	GG	AG	GG	AG	AG	AG	AG	AG	AG	GG	AG	AG	GG	AG	AG	AG	AG	AG	AG	AG	GG	AG	AG	GG	AG	AG	AG	GG	AG	AG	AG	AG	AA	AG	AG	AG	AG	AA	GG	AG	AG	GG	AG	AG	AG	AG	AA	AA	AA	AA	AA	AA	AG	AG	AA	AA	AG	AG	AA	AA	AG	AA	AA	AA	AG	AG	AG	AA	AA	AA	AA	AA	AA	AA	AA	AA	AG	AG	AA	AA	AG	AA	AA	AA	AA	AG	AG	AA	AG	AG	AA	AA	AA	AA	AA	AA	AA	AA	AA	AG	AG	AA	AA	AA	AG	AA	AA	AA	AA	AA	AA	AG	AG	AA	AA	AA	AA	AA	AA	AA	AG	AG	AG	AG	AG	AA	AG	AG	AA	AG	AG	AA	AG	AA	AA	AA	AA	AA	AG	AA	AA	AG	AA	AG	AG	AA	AA	AA	AA	AG	AA	AG	AG	AA	AG	AA	AA	AG	AG	GG	AG	AG	AA	AG	AG	AG	AG	AA	GG	GG	GG	GG	AG	AA	AG	AG	AG	AG	GG	AG	AA	AA	AG	AG	AA	GG	GG	AG	AA	AG	AG	AG	GG	AG	AG	AG	AG	AG	AA	AG	AA	GG	AG	AA	GG	GG	GG	AG	GG	AG	AG	AA	AA	GG	AG	GG	AA	AG	AG	GG	GG	AG	GG	GG	AA	GG	AA	AG	AA	GG	AG	GG	GG	GG	AG	AA	AA	AG	GG	AG	GG	AA	AG	AA	AA	AG	AG	GG	AG	AG	AG	AA	GG	AA	AG	AG	AG	AG	AA	AA	GG	GG	GG	AA	AG	AA	AG	AG	GG	AG	GG	GG	GG	AG	AA	AG	AA	GG	AG	GG	AG	GG	AG	AG	AA	AG	GG	AA	AG	AG	AA	AG	AG	AA	AG	AG	AG	AG	AA	AG	AA	AA	AG	AG	AG	AA	AA	AG	GG	AG	GG	AG	GG	AA	AG	AA	AA	AA	AA	AG	AG	AG	AG	GG	GG	AG	AA	GG	AG	AG	AG	AG	AA	AG	AA	AG	AG	AA	AG	AG	AA	AG	AG	AA	GG	AG	AG	AA	AG	AA	AA	GG	AA	AG	AG	AA	AA	AA	AG	AG	AG	GG	AG	AG	AG	GG	AA	AA	AG	GG	AG	AG	AG	AG	GG	AA	AA	AA	AG	AA	AG	AA	GG	AA	GG	AG	AG	AG	GG	AG	AA	AA	GG	AG	AA	AG	AG	AA	AG	AG	AG	AA	AG	AA	AG	AG	GG	AA	AG	AA	AG	AG	GG	AG	AA	AG	AG	AA	AG	AG	AA	AG	AA	AA	AG	AA	AG	AA	AG	AA	AA	AG	AA
GGaluGA005001	1	11902085	--	AG	--	AA	AA	AA	AA	AA	AA	AA	AA	AG	AG	AG	--	--	AG	AG	AG	AG	AG	AG	AG	AG	AG	AG	AG	AG	AG	AG	GG	GG	GG	GG	GG	GG	AG	AG	GG	GG	AA	AA	AA	AG	AG	AG	AG	AG	AA	AG	AG	AA	AG	AG	AG	AG	AG	AG	AG	AA	AG	AG	AA	AG	AG	AA	AG	AG	AA	AG	AG	GG	AG	AA	GG	AA	AG	AG	AA	AA	AG	AG	AG	--	AA	AG	AA	GG	AA	AA	AG	AG	GG	AG	AA	AA	AA	AG	AA	AG	AG	GG	AG	AG	AG	AG	GG	AG	AG	GG	GG	AA	AA	AA	AG	AA	AG	AG	AA	GG	GG	AG	GG	AG	GG	GG	GG	AA	AA	AG	AA	AG	AG	AG	AA	AG	AG	AA	AG	AG	AA	AG	AG	AG	AG	AG	AG	AA	AA	AG	AG	AA	AG	AG	AG	AA	AG	AG	AG	AG	AG	--	--	--	--	GG	AA	AG	AG	AA	AG	--	AG	AG	AA	AA	AA	AG	GG	GG	AG	AA	--	--	AG	AG	GG	GG	AG	AG	AG	AG	AG	AG	AA	AG	AG	AA	AG	AG	GG	AA	GG	AG	AG	AA	GG	GG	AG	--	GG	AG	AG	AG	AA	AA	AG	AA	AG	AG	AG	AA	AA	AA	GG	AA	GG	AA	AG	--	--	--	AA	GG	GG	GG	AG	AG	AA	AA	AA	AA	AG	AA	AA	AG	AG	GG	AG	AA	AG	AA	AA	--	AA	AA	AG	AG	AA	AG	AA	AG	AG	AA	AA	AG	AA	GG	GG	AA	GG	AA	AG	AA	GG	--	--	AG	--	AA	AG	AA	AA	AG	AG	--	AG	AA	AG	AG	GG	--	--	AG	AG	GG	AA	AA	AA	AA	AG	GG	AG	AG	AG	AG	AA	AG	GG	GG	AA	AA	AG	AA	AA	AG	AG	AG	AA	AG	AA	AG	AG	AA	AG	AA	AG	AG	AG	AA	AG	AG	AA	AA	AA	AG	AA	AG	AG	AG	AG	AA	AG	AA	AG	AA	AA	AA	AA	AG	AA	AA	AG	AA	AG	AA	AG	AA	AG	AA	AA	AA	AA	AG	AG	AG	AA	AG	AA	AG	AA	AG	AG	AA	AG	AA	AA	AA	AG	AG	AA	AG	AG	AA	AG	AG	AG	AG	AA	AA	AA	AG	AA	AG	AA	AG	AA	AG	AA	AA	AA	AA	AG	AA	AG	AA	AA	AA	AA	AA	AG	AA	AG	AG	AA	AG	AG	AA	AG	AG	AA	GG	AG	AG	AA	AA	AG	AA	GG	GG	AG	AG	AG	GG	GG	AG	AA	AG	AA	AG	AA	AG	AG	AG	AG	AG	GG	AA	AG	AG	AG	AA	AA	AG	GG	AA	AG	AG	AG	AG	GG	AG	AG	AG	AG	GG	AA	AG	GG	AG	AG	GG	AA	AG	AG	AG	AG	GG	GG	AA	GG	AA	AG	GG	GG	AG	AG	AG	AG	AA	AG	AG	AG	AA	GG	GG	AG	AA	AG	AG	AG	AG	AA	AG	AG	GG	AG	AG	AG	GG	AA	GG	AA	AG	AG	AG	AA	AG	GG	GG	AA	AG	GG	AG	AG	GG	AG	AA	AA	AG	AA	GG	AG	AG	AA	GG	AG	GG	AG	AG	AA	AG	GG	AG	AG	AG	AA	AG	GG	AA	AG	GG	AA	AG	AA	GG	AA	AG	GG	AG	AG
GGaluGA005015	1	11986938	AG	AG	AG	GG	AG	GG	GG	GG	AG	AG	AG	AA	AA	AG	AG	AG	AA	AG	AA	AG	AG	AG	AG	AG	AG	AA	AG	AA	AA	AG	AA	AA	AA	AA	AA	AA	AA	AA	AA	AA	AG	AG	AG	AG	AG	AG	AG	AG	AG	AG	AG	AG	AG	AG	AG	AG	AG	AG	AG	AA	AA	AG	AG	AG	AG	GG	AG	AG	GG	AG	AG	AA	AG	GG	AA	GG	AG	AG	GG	GG	AA	AG	AG	AG	GG	AG	GG	AA	GG	GG	AG	AG	AA	AG	GG	AG	GG	AA	GG	AG	AG	AA	AG	AG	AG	AG	AA	AG	AG	AA	AA	GG	GG	GG	AG	GG	AG	AA	GG	AA	AA	AG	AA	AG	AA	AA	AA	GG	GG	AG	GG	AG	AG	AG	AG	AG	AG	GG	AG	AG	GG	AG	AG	AG	AG	AG	AG	AG	GG	AG	AG	GG	AG	AG	AG	GG	AG	AG	AG	AG	AA	AG	AG	AG	AG	AA	GG	AG	AG	GG	AG	AG	AG	AG	AA	AA	AA	AA	AA	AA	AG	AG	AA	AA	AG	AG	AA	AA	AG	AA	AA	AA	AG	AG	AG	AA	AA	AA	AA	AA	AA	AA	AA	AA	AG	AG	AA	AA	AG	AA	AA	AA	AA	AG	AG	AA	AG	AG	AA	AA	AA	AA	AA	AA	AA	AA	AA	AG	AG	AA	AA	AA	AG	AA	AA	AA	AA	AA	AA	AG	AG	AA	AA	AA	AA	AA	AA	AA	AG	AG	AG	AG	AG	AA	AG	AG	AA	AG	AG	AA	AG	AA	AA	AA	AA	AA	AG	AA	AA	AG	AA	AG	AG	AA	AA	AA	AA	AG	AA	AG	AG	AA	AG	AA	AA	AG	AG	GG	AG	AG	AA	AG	AG	AG	AG	AA	GG	GG	GG	GG	AG	AA	AG	AG	AG	AG	GG	AG	AA	AA	AG	AG	AA	GG	GG	AG	AA	AG	AG	AG	GG	AG	AG	AG	AG	AG	AA	AG	AA	GG	AG	AA	GG	GG	GG	AG	GG	AG	AG	AA	AA	GG	AG	GG	AA	AG	AG	GG	GG	AG	GG	GG	AA	GG	AA	AG	AA	GG	AG	AG	GG	GG	AG	AA	AA	AG	GG	AG	GG	AA	AG	AA	AA	AG	AG	GG	AG	AG	AG	AA	GG	AA	AG	AG	AG	AG	AA	AA	GG	GG	GG	AA	AG	AA	AG	AG	GG	AG	GG	AG	GG	AG	AA	AG	AA	GG	AG	GG	AG	GG	AG	AG	AA	AG	GG	AA	AG	AG	AA	AG	AG	AA	AG	AG	AG	AG	AA	AG	AA	AA	AG	AG	AG	AA	AA	AG	GG	AG	GG	AG	GG	AA	AG	AA	AA	AA	AA	AG	AG	AG	AG	GG	GG	AG	AA	GG	AG	AG	AG	AG	AA	AG	AA	AG	AG	AA	AG	AG	AA	AG	AG	AA	GG	AG	AG	AG	AG	AA	AA	GG	AA	AG	AG	AA	AA	AA	AG	AG	AG	GG	AG	AG	AG	GG	AA	AA	AG	GG	AG	AG	AG	AG	GG	AA	AA	AA	AG	AA	AG	AA	GG	AA	GG	AG	AG	AG	GG	AG	AA	AA	GG	AG	AA	AG	AG	AA	AG	AG	AG	AA	AG	AA	AG	AG	GG	AA	AG	AA	AG	AG	GG	AG	AA	AG	AG	AA	AG	AG	AA	AG	AA	AA	AG	AA	AG	AA	AG	AA	AA	AG	AA
GGaluGA005019	1	12015780	AG	AG	AG	AA	AG	AA	AA	AA	AG	AG	AG	GG	GG	AG	AG	AG	GG	AG	GG	AG	AG	AG	AG	AG	AG	GG	AG	GG	GG	AG	GG	GG	GG	GG	GG	GG	GG	GG	GG	GG	AG	AG	AG	AG	AG	AG	AG	AG	AG	AG	AG	AG	AG	AG	AG	AG	AG	AG	AG	GG	GG	AG	AG	AG	AG	AA	AG	AG	AA	AG	AG	GG	AG	AA	GG	AA	AG	AG	AA	AA	GG	AG	AG	AG	AA	AG	AA	GG	AA	AA	AG	AG	GG	AG	AA	AG	AA	GG	AA	AG	AG	GG	AG	AG	AG	AG	GG	AG	AG	GG	GG	AA	AA	AA	AG	AA	AG	GG	AA	GG	GG	AG	GG	AG	GG	GG	GG	AA	AA	AG	AA	AG	AG	AG	AG	AG	AG	AA	AG	AG	AA	AG	AG	AG	AG	AG	AG	AG	AA	AG	AG	AA	AG	AG	AG	AA	AG	AG	AG	AG	GG	AG	AG	AG	AG	GG	AA	AG	AG	AA	AG	AG	AG	AG	GG	GG	GG	GG	GG	GG	AG	AG	GG	GG	AG	AG	GG	GG	AG	GG	GG	GG	AG	AG	AG	GG	GG	GG	GG	GG	GG	GG	GG	GG	AG	AG	GG	GG	AG	GG	GG	GG	GG	AG	AG	GG	AG	AG	GG	GG	GG	GG	GG	GG	GG	GG	GG	AG	AG	GG	GG	GG	AG	GG	GG	GG	GG	GG	GG	AG	AG	GG	GG	GG	GG	GG	GG	GG	AG	AG	AG	AG	AG	GG	AG	AG	GG	AG	AG	GG	AG	GG	GG	GG	GG	GG	AG	GG	GG	AG	GG	AG	AG	GG	GG	GG	GG	AG	GG	AG	AG	GG	AG	GG	GG	AG	AG	AA	AG	AG	GG	AG	AG	AG	AG	GG	AA	AA	AA	AA	AG	GG	AG	AG	AG	AG	AA	AG	GG	GG	AG	AG	GG	AA	AA	AG	GG	AG	AG	AG	AA	AG	AG	AG	AG	AG	GG	AG	GG	AA	AG	GG	AA	AA	AA	AG	AA	AG	AG	GG	GG	AA	AG	AA	GG	AG	AG	AA	AA	AG	AA	AA	GG	AA	GG	AG	GG	AA	AG	AG	AA	AA	AG	GG	GG	AG	AA	AG	AA	GG	AG	GG	GG	AG	AG	AA	AG	AG	AG	GG	AA	GG	AG	AG	AG	AG	GG	GG	AA	AA	AA	GG	AG	GG	AG	AG	AA	AG	AA	AG	AA	AG	GG	AG	GG	AA	AG	AA	AG	AA	AG	AG	GG	AG	AA	GG	AG	AG	GG	AG	AG	GG	AG	AG	AG	AG	GG	AG	GG	GG	AG	AG	AG	GG	GG	AG	AA	AG	AA	AG	AA	GG	AG	GG	GG	GG	GG	AG	AG	AG	AG	AA	AA	AG	GG	AA	AG	AG	AG	AG	GG	AG	GG	AG	AG	GG	AG	AG	GG	AG	AG	GG	AA	AG	AG	AG	AG	GG	GG	AA	GG	AG	AG	GG	GG	GG	AG	AG	AG	AA	AG	AG	AG	AA	GG	GG	AG	AA	AG	AG	AG	AG	AA	GG	GG	GG	AG	GG	AG	GG	AA	GG	AA	AG	AG	AG	AA	AG	GG	GG	AA	AG	GG	AG	AG	GG	AG	AG	AG	GG	AG	GG	AG	AG	AA	GG	AG	GG	AG	AG	AA	AG	GG	AG	AG	GG	AG	AG	GG	AG	GG	GG	AG	GG	AG	GG	AG	GG	GG	AG	GG
GGaluGA005036	1	12103932	AA	AG	AA	AA	AA	AA	AA	AA	AA	AA	AA	GG	GG	AG	AA	AA	GG	AG	GG	AG	AG	AG	AG	AG	AG	AG	AG	AG	GG	AG	GG	AG	GG	GG	AG	GG	AG	AG	AG	GG	AG	AG	AG	AG	AG	AG	AG	AG	AA	AG	AG	AA	AG	AG	AG	AG	AG	AG	AG	AG	GG	AG	AA	AG	AG	AA	AG	AG	AA	AG	AG	GG	AG	AA	GG	AA	AG	AG	AA	AA	AG	AG	AG	AA	AA	AG	AA	GG	AA	AA	AG	AG	GG	AG	AA	AA	AA	AG	AA	AG	AG	AG	AG	AG	AG	AG	GG	AG	AG	GG	GG	AA	AA	AA	AG	AA	AG	AG	AA	AG	AG	AG	GG	AG	GG	GG	GG	AA	AA	AG	AA	AG	AG	AG	AA	AG	AG	AA	AG	AG	AA	AG	AG	AG	AG	AG	AG	AA	AA	AG	AG	AA	AG	AG	AG	AA	AG	AG	AG	AG	AG	AA	AA	AA	AA	AG	AA	AG	AG	AA	AG	AA	AG	AA	AG	AA	AG	AG	GG	GG	AG	AA	AA	AA	AG	AG	GG	GG	AG	AG	AG	AG	AG	AG	AA	AG	AG	AG	GG	AG	GG	AG	GG	AG	AG	AA	GG	AG	AG	AA	AG	AG	AG	AG	AA	AA	AG	AA	AG	AG	AG	AA	AA	AG	GG	AG	GG	AA	AG	AA	AA	AA	AA	GG	GG	GG	AG	AG	AA	AA	AA	AA	GG	AA	AA	GG	AG	GG	AG	AA	AG	AA	AA	AA	AA	AA	AG	AG	AG	AG	AA	AG	AG	AG	AG	AG	AA	AG	AG	AA	GG	AA	AG	AG	GG	AA	AA	AG	AA	AA	AG	AA	AA	AA	AA	AA	AG	AA	AG	AG	AG	AA	AA	AG	AG	AG	AA	AA	AA	AA	AG	AG	AG	AG	AG	AG	AA	AG	AG	AG	AG	AG	GG	AA	AA	AG	AG	AG	AA	AG	AA	AG	AG	AA	AA	AA	AA	AG	AG	AA	AG	AG	AA	AA	AA	AG	AA	AG	AG	AG	AA	AA	AG	AA	AG	AA	AA	AA	AA	AG	AA	AA	AG	AA	AG	AA	AA	AA	AA	AG	AA	AA	AA	AG	AG	AG	AA	AG	AA	AG	AA	AG	AG	AA	AA	AA	AA	AA	AA	AG	AA	AG	AG	AA	AG	AG	AG	AG	AA	AA	AA	AA	AA	AA	AA	AG	AA	AG	AA	AA	AA	AA	AG	AA	AG	AA	AA	AA	AA	AA	AA	AA	AA	AA	AA	AG	AG	AA	AG	AG	AG	GG	AG	AG	AG	AG	GG	AG	GG	GG	AG	AG	AG	GG	GG	AG	AA	AG	AA	AG	AA	AG	AA	AG	AG	AG	AG	AA	AG	AG	AG	AA	AA	AG	GG	AA	AG	AG	AG	AG	GG	AG	AG	AA	AA	AG	AA	AA	AG	AA	AG	GG	AA	AG	AG	AG	AG	GG	GG	AA	GG	AA	AA	AG	AG	AG	AA	AA	AG	AA	AG	AG	AG	AA	GG	GG	AG	AA	AG	AG	AG	AG	AA	AG	AG	AG	AA	AG	AA	GG	AA	GG	AA	AG	AG	AG	AA	AG	GG	GG	AA	AG	GG	AG	AG	AG	AA	AA	AA	AG	AA	AG	AA	AG	AA	GG	AG	GG	AG	AG	AA	AG	GG	AG	AG	AG	AA	AA	AG	AA	AG	GG	AG	GG	AG	GG	AG	GG	GG	AG	GG
GGaluGA005044	1	12126885	AG	AG	AG	AA	AG	AA	AA	AA	AG	AG	AG	GG	GG	AG	AG	AG	GG	AG	GG	AG	AG	AG	AG	AG	AG	GG	AG	GG	GG	AG	GG	GG	GG	GG	GG	GG	GG	GG	GG	GG	AG	AG	AG	AG	AG	AG	AG	AG	AG	AG	AG	AG	AG	AG	AG	AG	AG	AG	AG	GG	GG	AG	AG	AG	AG	AA	AG	AG	AA	AG	AG	GG	AG	AA	GG	AA	AG	AG	AA	AA	GG	AG	AG	AG	AA	AG	AA	GG	AA	AA	AG	AG	GG	AG	AA	AG	AA	GG	AA	AG	AG	GG	AG	AG	AG	AG	GG	AG	AG	GG	GG	AA	AA	AA	AG	AA	AG	GG	AA	GG	GG	AG	GG	AG	GG	GG	GG	AA	AA	AG	AA	AG	AG	AG	AG	AG	AG	AA	AG	AG	AA	AG	AG	AG	AG	AG	AG	AG	AA	AG	AG	AA	AG	AG	AG	AA	AG	AG	AG	AG	GG	AG	AG	AG	AG	GG	AA	AG	AG	AA	AG	AG	AG	AG	GG	GG	GG	GG	GG	GG	AG	AG	GG	GG	AG	AG	GG	GG	AG	GG	GG	GG	AG	AG	AG	GG	GG	GG	GG	GG	GG	GG	GG	GG	AG	AG	GG	GG	AG	GG	GG	GG	GG	AG	AG	GG	AG	AG	GG	GG	GG	GG	GG	GG	GG	GG	GG	AG	AG	GG	GG	GG	AG	GG	GG	GG	GG	GG	GG	AG	AG	GG	GG	GG	GG	GG	GG	GG	AG	AG	AG	AG	AG	GG	AG	AG	GG	AG	AG	GG	AG	GG	GG	GG	GG	GG	AG	GG	GG	AG	GG	AG	AG	GG	GG	GG	GG	AG	GG	AG	AG	GG	AG	GG	GG	AG	AG	AA	AG	AG	GG	AG	AG	AG	AG	GG	AA	AA	AA	AA	AG	GG	AG	AG	AG	AG	AA	AG	GG	GG	AG	AG	GG	AA	AA	AG	GG	AG	AG	AG	AA	AG	AG	AG	AG	AG	GG	AG	GG	AA	AG	GG	AA	AA	AA	AG	AA	AG	AG	GG	GG	AA	AG	AA	GG	AG	AG	AA	AA	AG	AA	AA	GG	AA	GG	AG	GG	AA	AG	AG	AA	AA	AG	GG	GG	AG	AA	AG	AA	GG	AG	GG	GG	AG	AG	AA	AG	AG	AG	GG	AA	GG	AG	AG	AG	AG	GG	GG	AA	AA	AA	GG	AG	GG	AG	AG	AA	AG	AA	AG	AA	AG	GG	AG	GG	AA	AG	AA	AG	AA	AG	AG	GG	AG	AA	GG	AG	AG	GG	AG	AG	GG	AG	AG	AG	AG	GG	AG	GG	GG	AG	AG	AG	GG	GG	AG	AA	AG	AA	AG	AA	GG	AG	GG	GG	GG	GG	AG	AG	AG	AG	AA	AA	AG	GG	AA	AG	AG	AG	AG	GG	AG	GG	AG	AG	GG	AG	AG	GG	AG	AG	GG	AA	AG	AG	AG	AG	GG	GG	AA	GG	AG	AG	GG	GG	GG	AG	AG	AG	AA	AG	AG	AG	AA	GG	GG	AG	AA	AG	AG	AG	AG	AA	GG	GG	GG	AG	GG	AG	GG	AA	GG	AA	AG	AG	AG	AA	AG	GG	GG	AA	AG	GG	AG	AG	GG	AG	AG	AG	GG	AG	GG	AG	AG	AA	GG	AG	GG	AG	AG	AA	AG	GG	AG	AG	GG	AG	AG	GG	AG	GG	GG	AG	GG	AG	GG	AG	GG	GG	AG	GG
GGaluGA005052	1	12189693	AC	AC	AC	CC	AC	CC	CC	CC	AC	AC	AC	AA	AA	AC	AC	AC	AA	AC	AA	AC	AC	AC	AC	AC	AC	AA	AC	AA	AA	AC	AA	AC	AA	AA	AA	AA	AA	AA	AA	AA	AC	AC	AC	AC	AC	AC	AC	AC	AC	AC	AC	AC	AC	AC	AC	AC	AC	AC	AC	AA	AA	AC	AC	AC	AC	CC	AC	AC	CC	AC	AC	AA	AC	CC	AA	CC	AC	AC	CC	CC	AA	AC	AC	AC	CC	AC	CC	AA	CC	CC	AC	AC	AA	AC	CC	AC	CC	AA	CC	AC	AC	AA	AC	AC	AC	AC	AA	AC	AC	AA	AA	CC	CC	CC	AC	CC	AC	AA	CC	AA	AA	AC	AA	AC	AA	AA	AA	CC	CC	AC	CC	AC	AC	AC	AC	AC	AC	CC	AC	AC	CC	AC	AC	AC	AC	AC	AC	AC	CC	AC	AC	CC	AC	AC	AC	CC	AC	AC	AC	AC	AA	AC	AC	AC	AC	AA	CC	AC	AC	CC	AC	AC	AC	CC	AA	AA	AA	AA	AA	AA	AC	AC	AA	AA	AC	AC	AA	AA	AC	AA	AA	AA	AC	AC	AC	AA	AA	AA	AA	AA	AA	AA	AA	AA	AC	AC	AA	AA	AC	AA	AA	AA	AA	AC	AC	AA	AC	AC	AA	AA	AA	AA	AA	AA	AA	AA	AA	AC	AC	AA	AA	AA	AC	AA	AA	AA	AA	AA	AA	AC	AC	AA	AA	AA	AA	AA	AA	AA	AC	AC	AC	AC	AC	AA	AC	AC	AA	AC	AC	AA	AC	AA	AA	AA	AA	AA	AC	AA	AA	AC	AA	AC	AC	AA	AA	AA	AA	AC	AA	AC	AC	AA	AC	AC	AC	AC	AC	CC	AC	AC	AA	AC	AC	AC	AC	AA	CC	CC	CC	CC	AC	AA	AC	AC	AC	AC	CC	AC	AA	AA	AC	AC	AA	CC	CC	AC	AA	AC	AC	AC	CC	AC	AC	AC	CC	AC	AC	AC	AA	CC	AC	AA	CC	CC	CC	AC	CC	AC	AC	AA	AC	CC	AC	CC	AA	AC	AC	CC	CC	AC	CC	CC	AA	CC	AA	AC	AC	CC	CC	AC	CC	CC	AC	AA	AA	AC	CC	AC	CC	AA	AC	AA	AA	AC	CC	CC	AC	AC	CC	AA	CC	AA	AC	AC	AC	AC	AA	AA	CC	CC	CC	AC	AC	AC	AC	AC	CC	AC	CC	AC	CC	AC	AA	AC	AA	CC	AC	CC	AC	CC	CC	AC	AC	CC	CC	AA	AC	AC	AA	AC	AC	AA	AC	AC	AC	AC	AA	AC	AA	AA	AC	AC	AC	AA	AA	AC	CC	AC	CC	AC	CC	AA	CC	AA	AA	AA	AC	AC	AC	AC	AC	CC	CC	AC	AA	CC	AC	AC	AC	AC	AA	AC	AA	CC	CC	AC	AC	CC	AC	CC	AC	AA	CC	AC	AC	AC	AC	AA	AA	CC	AA	AC	CC	AC	AC	AA	CC	CC	AC	CC	AC	AC	AC	CC	AA	AA	AC	CC	AC	AC	AC	AC	CC	AA	AA	AC	CC	AA	CC	AA	CC	AA	CC	AC	AC	AC	CC	AC	AA	AA	CC	AC	AA	AC	AC	AC	CC	AC	AC	AA	AC	AC	CC	AC	CC	AA	AC	AA	AC	AC	CC	AC	AA	AC	AC	AA	AC	CC	AC	AC	AA	AA	AC	AA	AC	AA	AC	AA	AA	AC	AA
GGaluGA005084	1	12425538	AG	AA	AG	AA	AG	AA	AA	AA	AG	AG	AA	AG	AG	AA	AG	AG	AG	AA	AG	AA	AA	AA	AA	AA	AA	AG	AA	AG	AG	AA	AA	AG	AA	AA	AG	AA	AA	AA	AG	AA	AG	AG	AG	AA	AA	AA	AA	AA	AA	AA	AA	AA	AA	AA	AA	AA	AA	AA	AA	AG	AG	AA	AA	AA	AA	AA	AA	AA	AA	AA	AA	AA	AA	AA	AA	AA	AA	AA	AA	AA	AA	AA	AA	AG	AA	AA	AA	AA	AA	AA	AA	AA	AA	AA	AA	AA	AA	AA	AA	AA	AA	AG	AA	AA	AA	AA	AA	AA	AA	AA	AA	AA	AA	AA	AA	AA	AA	AA	AA	AG	AG	AA	AA	AA	AA	AA	AA	AA	AA	AA	AA	AA	AA	AA	AA	AA	AA	AA	AA	AA	AA	AA	AA	AA	AA	AA	AA	AA	AA	AA	AA	AA	AA	AA	AA	AA	AA	AA	AA	AA	AA	AG	AG	AG	AG	AG	AA	AA	AA	AA	AA	AG	AA	AG	GG	AG	GG	AG	AA	AA	AA	AG	GG	GG	AA	AA	AA	AA	AA	AG	AA	AA	AA	AA	AG	AA	AA	GG	AA	AA	AA	GG	AA	AG	AA	AG	AA	AG	AA	GG	AG	AG	AG	AA	AG	AG	AA	AG	AA	AA	AA	AG	AG	GG	AA	GG	AA	AG	AA	GG	GG	GG	AG	AA	AA	AA	AG	AA	AG	AG	AG	AG	AG	AG	AG	AG	AG	AA	AA	AG	AA	AG	AG	GG	AG	AG	AG	AA	AG	AA	AG	AA	AA	GG	GG	AG	AG	AG	AG	AG	AA	AG	AA	GG	AA	GG	GG	AG	GG	AG	AA	AG	AG	GG	GG	AG	AA	AA	AA	AA	AG	AG	AG	AA	AA	AG	AG	AA	AA	AA	AA	AG	AA	AA	AA	AA	AA	AA	AG	AG	AG	AG	AG	AA	AA	AA	AA	AA	AA	AA	AA	AA	AA	AA	AG	AA	AG	AA	AA	AA	AA	AA	AA	AA	AA	AA	AA	AA	AA	AA	AG	AA	AA	AA	AA	AA	AA	AA	AA	AA	AA	AA	AA	AA	AA	AA	AG	AA	AG	AA	AA	AA	AA	AA	AA	AA	AA	AA	AA	AA	AA	AA	AA	AA	AG	AA	AA	AA	AG	AA	AA	AA	AA	AA	AA	AA	AA	AA	AA	AA	AA	AG	AA	AG	AA	AA	AA	AA	AA	AA	AA	AA	AA	AA	AA	AA	AA	AA	AA	AA	AG	AA	AG	AG	AA	AA	AA	AA	AA	AA	AG	AA	AA	AA	AG	AG	AG	AG	AA	AA	AA	AA	AA	AA	AA	AA	AA	AA	AA	AA	AA	AG	AG	AG	AG	AG	AG	AG	AA	AA	AA	AA	AA	AA	AA	AA	AA	AA	AA	AA	AA	AA	AG	AG	AG	AG	AG	AG	AG	AG	AA	AA	AA	AA	AA	AA	AA	AA	AA	AA	AA	AG	AG	AG	AG	AG	AG	AG	AA	AA	AA	AA	AA	AA	AA	AA	AA	AA	AA	AA	AA	AA	AA	AG	AG	AG	AG	AG	AG	AA	AA	AA	AA	AA	AA	AA	AA	AA	AA	AA	AA	AA	AA	AA	AA	AG	AG	AG	AG	AG	AG	AG	AG	AA	AA	AA	AA	AA	AA	AA	AA	AA	AA	AA	AA	AG	AG	AG	AG	AG	AG	AA	AG	AG	AG	AA	AG	AG	AA	AA	AG
GGaluGA005092	1	12494418	GG	AG	GG	AG	AA	AG	AA	AG	AA	AG	GG	AA	AA	AG	GG	GG	AA	AG	AA	AG	AG	AA	AG	AG	AA	AA	AA	AA	AA	AG	AA	AG	AA	AA	AG	AA	AG	AG	AG	AA	AG	AG	AG	AA	AA	AA	AA	AA	GG	AG	AG	GG	AA	AA	AA	AG	AA	AG	AA	AG	AA	AG	GG	AG	AG	AG	AG	AG	AG	AG	AA	AA	AA	AG	AA	AG	AG	AG	AG	AG	AG	AG	AG	AG	AG	AA	AG	AA	AG	AG	AG	AG	AA	AA	AG	AG	AG	AG	AG	AG	AG	AG	AG	AA	AA	AG	AA	AA	AA	AA	AA	AG	AG	AG	AA	AG	AG	AG	AG	AG	AG	AG	AA	AA	AA	AA	AA	AG	AG	AG	AG	AA	AG	AG	AG	AG	AG	AG	AA	AA	AG	AG	AG	AA	AG	AG	AG	AG	AG	AA	AA	AG	AA	AG	AA	AG	AA	AG	AG	AG	AG	AG	AG	AG	AG	AG	AG	AA	AG	AG	AG	AG	AA	GG	AA	AG	AA	AA	AA	AA	AG	AG	AG	AG	AG	AG	AA	AA	AG	AA	AG	AG	AG	AG	AG	AG	AG	AA	AG	AG	AA	AA	AA	AA	AG	AG	AA	AG	AG	AG	AG	AA	AA	AG	AG	AG	AG	AG	AG	AG	AG	AG	AG	AA	AA	AA	AA	AG	AG	AG	AG	AG	AG	AA	AA	AA	AA	AG	AG	AG	AG	AG	AA	AG	AG	AA	AA	AA	AG	AG	AG	AG	AG	AG	AG	AG	AA	AG	AA	AG	AG	AG	AG	AA	AA	AA	AG	AG	AG	AG	AA	AG	AG	AA	AA	AG	AG	AG	AG	AG	AG	AG	AG	AA	AG	AG	AG	AG	AG	AG	AG	AG	AG	AG	AG	AG	AG	AG	AG	AG	AG	AG	AG	AA	AA	AA	AG	AG	AG	AG	AA	AA	AA	AG	AG	AG	AG	AG	AG	AG	AG	AG	AG	AG	GG	GG	GG	AG	AG	GG	AG	AG	GG	AG	AG	AG	AG	AG	AG	AG	GG	GG	AG	AG	AG	GG	AG	AG	AG	AG	AG	AG	AG	AG	AG	GG	GG	GG	GG	AG	AG	AG	AG	AG	AG	AG	AG	AG	AG	AG	AG	AG	AG	AG	GG	GG	GG	GG	GG	AG	AG	AG	AG	GG	AG	AG	AG	AG	AG	AG	AG	GG	GG	GG	GG	AG	AG	AG	GG	GG	GG	GG	AG	AG	AG	AG	AG	AG	AG	AG	GG	GG	GG	GG	AG	AG	AG	GG	AG	AA	AG	AA	AG	AA	AA	AA	AA	AG	AA	AA	AG	AG	AG	AA	AA	AG	AG	AG	GG	AG	GG	AA	AG	AG	AA	AA	AG	AG	AG	AG	AG	AG	AG	AA	AA	GG	AG	AG	AG	AG	AA	AG	AA	AG	AG	AA	AG	GG	AG	GG	AG	AA	AG	AA	AG	AG	AG	AA	AA	GG	AA	AG	AA	AA	AG	AA	GG	GG	AG	GG	AA	AG	AG	AG	AA	AA	AG	GG	AG	AG	AG	AG	GG	AA	AA	AG	GG	AA	GG	AA	GG	AA	GG	AG	AG	AG	AG	AG	AA	AA	GG	AG	AA	AG	AG	AA	AG	AG	AA	AA	AG	AG	GG	AG	GG	AA	AG	AA	AG	AA	GG	AG	AA	AG	AG	AA	AG	AG	AG	AG	AA	AA	AA	AA	AA	AA	AA	AA	AA	AA	AA
GGaluGA005119	1	12619938	AA	AG	AA	AG	AA	AG	AA	AG	AA	AG	AA	AG	AG	AG	AA	AA	AG	AG	AG	GG	GG	AG	GG	GG	--	AG	AG	AG	AG	AG	GG	GG	GG	GG	AG	GG	AG	AG	AG	GG	AA	AA	AA	AG	AG	AG	AG	AG	AA	AG	AG	AA	AG	AG	AG	GG	AG	--	AG	AA	AG	AG	AA	AG	AG	AA	AG	AG	AA	AG	AG	GG	AG	AA	GG	AA	AG	AG	AA	AA	AG	AG	AG	AA	AA	AG	AA	GG	AA	AA	AG	AG	GG	AG	AA	AA	AA	AG	AA	AG	AG	AG	AG	AG	AG	AG	GG	AG	AG	GG	GG	AA	AA	AA	AG	AA	AG	AG	AA	AG	AG	AG	GG	AG	GG	GG	GG	AA	AA	AG	AA	AG	AG	AG	AA	AG	AG	AA	AG	AG	AA	AG	AG	AG	AG	AA	AG	AA	AA	AG	AG	AA	AG	AG	AG	AA	AG	AG	AG	AG	AG	AA	AA	AA	AA	AG	AA	AG	AG	AA	AG	AA	AG	GG	AA	AA	AA	AG	GG	GG	AG	AA	AA	AA	AG	AG	GG	GG	AG	AG	AG	AG	AG	AG	AA	AG	AG	AA	AG	AG	GG	AA	GG	AG	AG	AA	--	AG	AG	AA	AG	AG	AG	AG	AA	AA	AG	AA	AG	AG	AG	AA	AA	AA	GG	AA	GG	AA	AG	AA	AA	AA	AA	GG	GG	GG	AG	AG	AA	AA	AA	AA	AG	AA	AA	AG	AG	GG	AG	AA	AG	AA	AA	AA	AA	AA	AG	AG	AA	AG	AA	AG	AG	AA	AA	AG	AA	AG	AG	AA	GG	AA	AG	AA	GG	AA	AA	AG	AA	AA	AG	AA	AA	--	AG	AA	AG	AA	AG	AG	AG	AA	AA	AG	AG	AG	AA	AA	AA	AA	AG	AG	AG	AG	AG	AG	AA	AG	AG	AG	AA	AA	AG	AA	AA	AG	AG	AG	AA	AG	AA	AG	AG	AA	AG	AG	AG	AG	AG	AG	AG	AG	AG	AA	AA	AG	AA	AG	AG	AG	AG	AG	AG	AA	AG	AG	AA	AA	AA	AG	AA	AA	AG	AA	AG	AG	AG	AG	AG	AG	AA	AA	AA	AG	AG	AG	AA	AG	AA	AG	AA	AG	AG	AA	AG	AG	AG	AG	AG	AG	AA	AG	AG	AG	AG	AG	AG	AG	AA	AA	AA	AG	AG	AG	AG	AG	AA	AG	AG	AG	AG	AG	AG	AA	AG	AA	AA	AA	AA	AA	AG	AG	AG	AG	AA	AG	AG	AG	AG	--	AG	GG	GG	AG	AA	AA	AG	AG	GG	GG	GG	GG	GG	GG	GG	AG	AA	GG	AG	AG	AG	AG	--	AA	AG	AG	GG	AA	AG	AG	GG	AA	AA	AG	GG	AG	GG	GG	GG	AG	GG	GG	AG	AG	AG	GG	AA	AG	GG	AG	GG	GG	AA	AG	AG	AG	GG	GG	GG	AG	GG	AA	GG	GG	GG	AG	AG	AG	GG	AG	AG	AG	AG	AA	GG	GG	AG	AG	AG	GG	AG	AG	AG	AG	AG	GG	AG	AG	AG	GG	AG	GG	AG	AG	AG	AG	AA	AG	GG	GG	AG	AG	GG	GG	GG	GG	--	AA	AG	AG	AA	--	AG	GG	AG	GG	AG	GG	AG	AG	AG	AG	GG	AG	AG	AG	AA	AG	GG	AA	AG	GG	AA	AG	AA	GG	AA	AG	GG	AG	AG
GGaluGA005125	1	12640533	AA	AA	AA	AA	AA	AA	AA	AA	AA	AA	AA	AA	AA	AA	AA	AA	AG	AA	AA	AA	AA	AA	AA	AA	AA	AA	AA	AA	AA	AG	AA	AA	AA	AG	AA	AG	AG	AG	AA	AG	AA	AA	AA	AA	AA	AA	AA	AA	AA	AG	AG	AA	AA	AA	AA	AA	AA	AA	AA	AA	AG	AG	AA	AG	AA	AA	AA	AA	AA	AA	AA	AA	AA	AA	AG	AA	AA	AA	AA	AA	AA	AA	AA	AA	AA	AA	AA	AA	AA	AA	AA	AA	AG	AG	AA	AA	AA	AA	AA	AA	AA	AA	AA	AA	AA	AA	AA	AG	AG	AG	AG	AA	AA	AA	AG	AA	AA	AA	AA	AA	AA	AA	AA	AA	AA	AA	AG	AA	AA	AA	AA	AG	AA	AA	AA	AA	AA	AA	AA	AA	AA	AA	AA	AG	AA	AA	AA	AA	AA	AA	AA	AA	AA	AA	AA	AA	AG	AA	AA	AA	AA	AA	AA	AA	AA	AA	AA	AG	AA	AA	AA	AA	AA	AA	AA	AA	AA	AG	AG	AA	AA	AA	AA	AA	AA	AA	AG	AG	AA	AG	AA	AA	AA	AA	AA	AA	AA	AA	AA	AA	AG	AA	AG	AG	AA	AA	AA	AA	AA	AA	AA	AG	AG	AA	AA	AA	AA	AA	AA	AA	AA	AA	AA	AA	AG	AA	AA	AA	AA	AA	AA	AA	AA	AG	AG	AG	AG	AA	AA	AA	AA	AA	AA	AA	AA	AA	AG	AG	AA	AA	AA	AA	AA	AA	AA	AA	AG	AA	AA	AA	AA	AA	AA	AA	AA	AG	AA	AA	AA	AA	AG	AA	AA	AA	AG	AA	AA	AA	AA	AA	AA	AA	AA	AA	AA	AA	AA	AA	AA	AA	AA	AA	AA	AA	AA	AA	AA	AA	AA	AA	AA	AA	AA	AA	AG	AG	AA	AA	AA	AA	AA	AA	AA	AA	AA	AA	AA	AA	AA	AA	AA	AA	AA	AA	AA	AA	AA	AA	AA	AA	AA	AA	AA	AA	AA	AA	AA	AA	AA	AA	AA	AA	AA	AA	AA	AA	AA	AA	AA	AA	AA	AA	AA	AA	AA	AA	AA	AA	AA	AA	AA	AA	AA	AA	AA	AA	AA	AA	AA	AA	AA	AA	AA	AA	AA	AA	AA	AA	AA	AA	AA	AA	AA	AA	AA	AA	AA	AA	AA	AA	AA	AA	AA	AA	AA	AA	AA	AA	AA	AA	AA	AA	AA	AA	AA	AA	AA	AA	AA	AA	AA	AA	AA	AA	AA	AA	AA	AA	AA	AA	AA	AA	AA	AA	AA	AA	AA	AA	AA	AA	AG	AG	AG	AG	AG	AA	AA	AG	AA	AA	AA	AG	AA	AA	AG	AG	AG	AA	AA	AA	AG	AA	AA	AG	AG	AA	AG	AG	AG	AA	AG	AG	AG	AA	AA	AG	AA	AA	AG	AA	AG	AG	AA	AG	AA	AA	AG	AG	AG	AA	AG	AA	AG	AG	AG	AG	AA	AA	AG	AA	AG	AA	AA	AA	AG	AG	AA	AA	AA	AG	AA	AA	AA	AG	AG	AG	AA	AG	AA	AG	AA	AG	AA	AA	AA	AA	AA	AA	AG	AG	AA	AA	AG	AG	AG	AG	AA	AA	AG	AG	AA	AG	AA	AG	AA	AG	AA	AG	AA	AG	AA	AA	AG	AA	AA	AG	AA	AA	AG	AA	AG	AA	AA	AA	AA	AA	AA	AA	AA	AA	AA
GGaluGA005147	1	12690195	GG	GG	GG	AG	GG	AG	GG	AG	GG	AG	GG	GG	GG	GG	GG	GG	GG	GG	GG	AG	AG	GG	AG	AG	GG	GG	GG	GG	GG	GG	GG	GG	GG	GG	GG	GG	GG	GG	GG	GG	GG	GG	GG	GG	GG	GG	GG	GG	GG	GG	GG	GG	GG	GG	GG	AG	GG	AG	GG	GG	GG	GG	GG	GG	GG	GG	GG	GG	GG	GG	GG	GG	GG	GG	GG	GG	GG	GG	GG	GG	GG	GG	GG	GG	GG	GG	GG	GG	GG	GG	GG	GG	GG	GG	GG	GG	GG	GG	GG	GG	GG	GG	GG	GG	GG	GG	GG	GG	GG	GG	GG	GG	GG	GG	GG	GG	GG	GG	GG	GG	GG	GG	GG	GG	GG	GG	GG	GG	GG	GG	GG	GG	GG	GG	GG	GG	GG	GG	GG	GG	GG	GG	GG	GG	GG	GG	GG	GG	GG	GG	GG	GG	GG	GG	GG	GG	GG	GG	GG	GG	GG	GG	GG	GG	GG	GG	GG	GG	GG	GG	GG	GG	GG	AG	GG	GG	GG	GG	GG	GG	GG	GG	GG	GG	GG	GG	GG	GG	GG	GG	GG	GG	GG	GG	GG	GG	GG	GG	GG	GG	GG	GG	GG	GG	GG	GG	GG	GG	GG	GG	GG	GG	GG	GG	GG	GG	GG	GG	GG	GG	GG	GG	GG	GG	GG	GG	GG	GG	GG	GG	GG	GG	GG	GG	GG	GG	GG	GG	GG	GG	GG	GG	GG	GG	GG	GG	GG	GG	GG	GG	GG	GG	GG	GG	GG	GG	GG	GG	GG	GG	GG	GG	GG	GG	GG	GG	GG	GG	GG	GG	GG	GG	GG	GG	GG	GG	GG	GG	GG	GG	GG	GG	GG	GG	GG	GG	GG	GG	GG	GG	GG	GG	GG	GG	GG	GG	GG	GG	GG	GG	GG	GG	GG	GG	GG	GG	GG	GG	GG	GG	GG	GG	GG	GG	GG	GG	GG	GG	GG	GG	GG	GG	GG	GG	GG	AG	GG	GG	GG	AG	GG	GG	AG	GG	GG	GG	GG	GG	GG	GG	GG	AG	GG	GG	GG	AG	GG	GG	GG	GG	GG	GG	GG	GG	GG	AG	GG	AG	GG	GG	GG	GG	GG	GG	GG	GG	GG	GG	GG	GG	GG	GG	GG	GG	GG	AG	AG	AG	GG	GG	GG	GG	GG	AG	GG	GG	GG	GG	GG	GG	GG	GG	AG	GG	AG	GG	GG	GG	AG	AG	AG	AG	GG	GG	GG	GG	GG	GG	GG	GG	GG	AG	GG	GG	GG	GG	GG	AG	GG	GG	AG	GG	AG	GG	GG	GG	GG	AG	GG	GG	AG	AG	AG	GG	GG	GG	GG	AG	AG	GG	AG	GG	GG	GG	GG	GG	GG	GG	GG	GG	AG	GG	GG	GG	GG	AG	AG	AG	AG	GG	GG	AG	GG	GG	GG	GG	GG	GG	GG	GG	AG	GG	GG	GG	GG	GG	AG	GG	GG	AG	GG	GG	GG	GG	GG	GG	GG	GG	AG	AG	GG	GG	GG	GG	GG	GG	GG	AG	GG	AG	GG	GG	AG	GG	GG	GG	GG	GG	GG	GG	AG	GG	AG	GG	GG	GG	GG	GG	GG	GG	AG	GG	GG	AG	AG	GG	GG	GG	GG	GG	GG	GG	GG	AG	AG	GG	GG	GG	GG	GG	AG	GG	GG	GG	GG	GG	GG	GG	GG	GG	GG	GG	GG	GG	GG	GG	GG	GG	GG	GG	GG
GGaluGA005185	1	12854486	AC	AC	AC	AC	CC	AC	AA	AC	AA	AC	AC	AC	AC	AC	AC	AC	CC	AC	AC	AC	AC	AA	AC	AC	AA	AC	AA	AC	AC	CC	AA	AC	AA	AC	AA	AC	AC	AC	AA	AC	CC	CC	CC	AA	AA	AA	AA	AA	AC	CC	CC	AC	AA	AA	AA	AC	AA	AC	AA	AC	CC	CC	AC	CC	AC	AC	AC	AC	AC	AC	AA	AA	AA	AC	AC	AC	AC	AC	AC	AC	AA	AC	AC	AA	AC	AA	AC	AA	AC	AC	AC	AC	AC	AC	AC	AA	AC	AA	AC	AC	AC	AA	AC	AA	AA	AC	AA	AC	AC	AC	AC	AC	AC	AC	AC	AC	AC	AA	AC	AA	AA	AC	AA	AA	AA	AA	AC	AC	AC	AC	AC	AC	AC	AC	AA	AC	AC	AC	AA	AA	AC	AC	AC	AC	AC	AC	AC	AA	AC	AA	AA	AC	AA	AC	AA	AC	AC	AC	AC	AC	AA	AA	AA	AA	AA	AA	AC	AC	AC	AC	AC	AA	AA	CC	CC	AC	CC	CC	AC	AA	AC	CC	AC	AC	AC	AC	AC	AC	AC	CC	AA	AA	AC	AC	CC	AA	AA	CC	AA	AA	AC	--	AC	CC	AC	CC	AA	AA	AC	CC	AA	CC	CC	AC	CC	AA	AC	CC	AA	AA	AA	AC	AC	CC	AC	CC	AA	CC	AC	AC	AC	AC	CC	AC	AC	AC	CC	AA	AC	CC	CC	AC	AC	AC	AC	AC	CC	AC	AC	CC	AC	CC	CC	AC	CC	CC	CC	AC	AC	AA	CC	AA	AA	CC	CC	CC	CC	AA	AA	CC	AC	CC	AC	CC	AC	AC	AC	AC	AC	CC	AC	AC	CC	AA	AC	AA	AC	AC	AC	AC	AA	AA	AA	AC	AC	AA	AA	AC	AC	AC	AC	AA	AC	AA	AC	AC	AC	AC	AA	AA	AC	AC	AC	AC	AC	AC	AA	AC	AA	AC	AC	AC	AC	AA	CC	AC	AC	AA	AA	CC	AC	AA	CC	AC	AC	AC	AC	AC	AC	AA	AC	CC	AC	AC	AA	AC	AA	AC	AC	AC	AC	AC	AA	AC	AA	AC	AC	CC	CC	AC	AC	AC	AA	AA	AA	AC	AC	AC	AC	AA	AA	AA	AA	AC	CC	CC	AC	AC	CC	AA	AC	AA	AC	AC	AC	AC	AA	AA	AC	AC	AC	AC	AC	CC	AC	AC	AC	AC	CC	AC	CC	AC	AA	AA	AA	AC	AA	AC	AA	AC	CC	AC	AC	CC	AC	AA	AC	AC	AA	AA	CC	AA	AC	AA	AC	AC	AC	CC	AA	AA	CC	CC	CC	AC	AC	AC	AC	CC	CC	AC	CC	AC	AC	AC	AC	AC	CC	AC	AC	AC	CC	AC	AC	AC	AC	CC	CC	CC	CC	AC	AC	CC	AC	AC	AC	AC	AC	CC	CC	CC	CC	AC	AC	AC	AC	AC	CC	AC	AC	CC	AC	AC	AC	AC	CC	AC	CC	CC	CC	CC	AC	AC	AC	AC	AC	AC	AC	CC	AC	CC	AC	AC	CC	AC	AC	CC	CC	AC	CC	AC	CC	AC	CC	AC	AC	AC	AC	AC	AC	AC	CC	AC	AC	CC	CC	AC	AC	AC	AC	AC	AC	CC	CC	CC	CC	AC	AC	AC	AC	AC	CC	AC	AC	AC	AC	AC	AC	AC	CC	AC	AC	AA	AC	AC	AC	AA	AC	AC	AA	AA	AC
GGaluGA005192	1	12866012	GG	GG	GG	AG	AG	AG	GG	AG	GG	AG	GG	AG	AG	GG	GG	GG	AG	GG	AG	AG	AG	GG	AG	AG	GG	AG	GG	AG	AG	GG	GG	GG	GG	GG	GG	GG	GG	GG	GG	GG	AG	AG	AG	GG	GG	GG	GG	GG	GG	GG	GG	GG	GG	GG	GG	AG	GG	AG	GG	AG	AG	GG	GG	GG	GG	GG	GG	GG	GG	GG	GG	GG	GG	GG	GG	GG	GG	GG	GG	GG	GG	GG	GG	GG	GG	GG	GG	GG	GG	GG	GG	GG	GG	GG	GG	GG	GG	GG	GG	GG	GG	GG	GG	GG	GG	GG	GG	GG	GG	GG	GG	GG	GG	GG	GG	GG	GG	GG	GG	GG	GG	GG	GG	GG	GG	GG	GG	GG	GG	GG	GG	GG	GG	GG	GG	GG	GG	GG	GG	GG	GG	GG	GG	GG	GG	GG	GG	GG	GG	GG	GG	GG	GG	GG	GG	GG	GG	GG	GG	GG	GG	GG	GG	GG	GG	GG	GG	GG	GG	GG	GG	GG	GG	AG	AA	AG	AA	AG	GG	GG	GG	AG	AG	AG	GG	GG	GG	GG	GG	AG	GG	GG	GG	GG	AG	GG	GG	AA	GG	GG	GG	AA	GG	AG	GG	AG	GG	GG	GG	AG	GG	AG	AG	GG	AG	GG	GG	AG	GG	GG	GG	AG	AG	AA	GG	AA	GG	AG	GG	AG	AG	AG	AG	GG	GG	GG	AG	GG	AG	AG	AG	AG	AG	AG	AG	AG	AG	GG	GG	AG	GG	AG	AG	AG	AG	AG	AG	GG	AG	GG	AG	GG	GG	AA	AA	AG	AG	GG	GG	AG	GG	AG	GG	AA	GG	AG	AG	GG	AG	AG	GG	AG	AG	GG	GG	GG	GG	GG	GG	GG	GG	GG	GG	GG	GG	GG	GG	GG	GG	GG	GG	GG	GG	GG	GG	GG	GG	GG	GG	GG	AG	AG	AG	GG	GG	GG	GG	GG	GG	GG	GG	GG	GG	GG	GG	AG	GG	GG	GG	AG	GG	GG	AG	GG	GG	GG	GG	GG	GG	GG	GG	AG	GG	GG	GG	AG	GG	GG	GG	GG	GG	GG	GG	GG	GG	AG	GG	AG	GG	GG	GG	GG	GG	GG	GG	GG	GG	GG	GG	GG	GG	GG	GG	GG	GG	AG	AG	AG	GG	GG	GG	GG	GG	AG	GG	GG	GG	GG	GG	GG	GG	GG	AG	GG	AG	GG	GG	GG	AG	AG	AG	AG	GG	GG	GG	GG	GG	GG	GG	GG	GG	AG	GG	GG	GG	GG	GG	AG	GG	GG	AA	GG	AG	GG	AG	AG	AG	AA	GG	GG	AG	AG	AG	GG	GG	GG	GG	AG	AG	GG	AG	GG	GG	GG	GG	GG	GG	GG	GG	GG	AG	GG	GG	GG	GG	AG	AG	AG	AG	GG	GG	AG	GG	GG	GG	GG	GG	GG	GG	GG	AG	GG	GG	GG	GG	GG	AG	GG	GG	AG	GG	GG	GG	GG	GG	GG	GG	GG	AG	AG	GG	GG	GG	GG	GG	GG	GG	AG	GG	AG	GG	GG	AG	GG	GG	GG	GG	GG	GG	GG	AG	GG	AG	GG	GG	GG	GG	GG	GG	GG	AG	GG	GG	AG	AG	GG	GG	GG	GG	GG	GG	GG	GG	AG	AG	GG	GG	GG	GG	GG	AG	GG	GG	GG	GG	GG	GG	GG	GG	GG	GG	GG	AG	AG	AG	GG	AG	AG	GG	GG	AG
GGaluGA005218	1	12987405	AG	AG	AG	AG	AG	GG	GG	GG	AG	AG	AG	AG	AG	AG	AG	AG	AG	AG	AG	GG	GG	GG	GG	GG	GG	AG	GG	AG	AG	AG	GG	GG	GG	GG	GG	GG	GG	GG	GG	GG	AA	AA	AA	GG	GG	GG	GG	GG	AG	AG	AG	AG	GG	GG	GG	GG	GG	GG	GG	AG	AG	AG	AG	AG	AG	AG	AG	AG	AG	AG	GG	GG	GG	AG	GG	AG	AG	AG	AG	AG	GG	AG	AG	GG	AG	GG	AG	GG	AG	AG	AG	AG	GG	GG	AG	GG	AG	GG	AG	AG	AG	GG	AG	GG	GG	AG	GG	GG	GG	GG	GG	AG	AG	AG	GG	AG	AG	GG	AG	GG	GG	AG	GG	GG	GG	GG	GG	AG	AG	AG	AG	GG	AG	AG	GG	AG	AG	AG	GG	GG	AG	AG	AG	GG	AG	AG	AG	GG	AG	GG	GG	AG	GG	AG	GG	AG	GG	AG	AG	AG	GG	GG	AG	AG	GG	GG	AG	GG	AG	AG	AG	GG	GG	AG	AA	AG	AA	AG	GG	GG	AG	AA	AG	AG	AG	AG	GG	GG	AG	AG	GG	GG	AG	AG	AA	GG	GG	AA	GG	GG	GG	AA	GG	AG	AG	AA	GG	GG	AG	AA	GG	AG	AG	AG	AA	GG	AG	AA	GG	GG	GG	AG	AG	AA	GG	AA	GG	AA	AG	AG	AG	AG	AA	GG	GG	GG	AG	GG	AG	AA	AA	AG	AG	AG	AG	AG	AG	GG	AG	AA	AG	AA	AA	AG	AA	AA	AG	AG	AG	GG	AA	GG	GG	AA	AA	AG	AA	GG	GG	AA	GG	AA	AG	AA	GG	AG	AG	AG	AG	AA	AG	AG	AA	AG	AG	GG	AG	AG	AG	AG	GG	GG	GG	AG	AG	GG	GG	AG	AG	AG	AG	GG	AG	GG	GG	GG	AG	AG	GG	GG	AG	AG	AG	AG	AG	AG	GG	AG	GG	AG	AG	AG	AG	GG	AG	AG	GG	GG	GG	AG	AG	GG	AG	AG	AG	AG	AG	AG	AG	GG	GG	AA	AG	AG	GG	GG	GG	AG	AG	AG	AG	AG	GG	AG	GG	AG	GG	AA	AG	AG	AG	AG	GG	GG	GG	AG	AG	AG	AG	GG	GG	GG	GG	AG	AG	AA	AG	AG	AG	GG	AG	GG	AG	GG	AG	AG	GG	GG	AG	AG	AG	GG	AG	AG	AG	AG	AG	AG	AG	GG	AG	GG	GG	GG	GG	AG	GG	AG	GG	AG	AG	AG	GG	AG	AG	GG	AG	GG	GG	GG	AG	GG	GG	GG	AG	AG	AG	AG	GG	GG	GG	GG	GG	GG	GG	AG	AG	GG	AG	AG	AG	AG	AG	AA	AG	AG	GG	AA	AG	AG	GG	AG	AG	GG	GG	AG	GG	GG	GG	AG	GG	GG	AG	AG	AG	GG	AA	AG	GG	AG	GG	GG	AG	GG	AG	AG	GG	GG	GG	AG	GG	AA	GG	GG	GG	AG	AG	AG	GG	AG	GG	AG	AG	AG	GG	GG	AG	AG	AG	GG	AG	AG	AG	AG	AG	GG	AG	AG	AG	GG	AG	GG	AG	AG	AG	AG	AG	AG	GG	GG	AG	AG	GG	GG	GG	GG	AG	AA	AG	AG	AA	GG	AG	GG	AG	GG	AG	GG	AG	GG	AG	AG	GG	AG	AG	AG	AA	AG	GG	AA	AG	GG	AG	AG	AG	GG	AG	AG	GG	GG	AG
GGaluGA005262	1	13095907	AG	AG	AG	AG	AG	AA	AA	AA	AG	GG	AG	AA	AA	AG	AG	AG	AA	AG	AA	AA	AA	AA	AA	AA	AA	AG	AA	AG	AA	AG	AA	AA	AA	AA	AA	AA	AA	AA	AA	AA	AG	AG	AG	AA	AA	AA	AA	AA	AG	AG	AG	AG	AA	AA	AA	AA	AA	AA	AA	AA	AA	AG	AG	AG	AG	AG	AG	AG	AG	AG	AA	AA	AA	AG	AA	AG	AG	AG	AG	AG	AA	AG	AG	AA	AG	AA	AG	AA	AG	AG	AG	AG	AA	AA	AG	AA	AG	AA	AG	AG	AG	AA	AG	AA	AA	AG	AA	AA	AA	AA	AA	AG	AG	AG	AA	AG	AG	AA	AG	AA	AA	AG	AA	AA	AA	AA	AA	AG	AG	AG	AG	AA	AG	AG	AA	AG	AG	AG	AA	AA	AG	AG	AG	AA	AG	AG	AG	AA	AG	AA	AA	AG	AA	AG	AA	AG	AA	AG	AG	AG	AA	AA	AG	AG	AA	AA	AG	AA	AG	AG	AG	AA	AA	AG	AG	AG	AG	AG	AA	AA	AG	GG	AG	AG	AG	AG	AA	AA	AG	AG	AA	AA	AG	AG	GG	AA	AA	AG	AA	AA	AA	AG	AA	AG	AG	GG	AA	AA	AG	GG	AA	AG	AG	AG	GG	AA	AG	GG	AA	AA	AA	AG	AG	AG	AA	AG	AA	GG	AG	AG	AG	AG	GG	AA	AA	AA	AG	AA	AG	GG	GG	AG	AA	AG	AG	AA	AG	AA	AG	GG	AG	GG	GG	AG	GG	GG	AG	AG	AA	AA	GG	AA	AA	AG	AG	AG	GG	AA	AA	GG	AA	GG	AG	AG	AA	AG	AG	AG	AG	GG	AG	AG	GG	AG	AG	AA	AG	AG	AG	AG	AA	AA	AA	AG	AG	AA	AA	AG	AG	AG	AG	AA	AG	AA	AA	AA	AG	AG	AA	AA	AA	AA	AA	AG	AG	AG	AA	AG	AA	AG	AG	AG	AG	AA	AG	AG	AA	AA	AA	AG	AG	AA	AG	AG	AG	AG	AG	AG	AG	AA	AA	GG	AG	AG	AA	AA	AA	AG	AG	AG	AG	AG	AA	AG	AA	AG	AA	GG	AG	AG	AG	AG	AA	AA	AA	AG	AG	AG	AG	AA	AA	AA	AA	AG	AG	GG	AG	AG	AG	AA	AG	AA	AG	AA	AG	AG	AA	AA	AG	AG	AG	AA	AG	AG	AG	AG	AG	AG	AG	AA	AG	AA	AA	AA	AA	AG	AA	AG	AA	AG	AG	AG	AA	AG	AG	AA	AG	AA	AA	AA	AA	AA	AA	AA	AA	AA	AA	AA	AA	AA	AA	AA	AA	AA	AA	AG	AG	AA	AG	AG	AG	AG	AG	GG	AG	AG	AA	GG	AG	AG	AA	AG	AG	AA	AA	AG	AA	AA	AA	AG	AA	AA	AG	AG	AG	AA	GG	AG	AA	AG	AA	AA	AG	AA	AG	AG	AA	AA	AA	AG	AA	GG	AA	AA	AA	AG	AG	AG	AA	AG	AA	AG	AG	AG	AA	AA	AG	AG	AG	AA	AG	AG	AG	AG	AG	AA	AG	AG	AG	AA	AG	AA	AG	AG	AG	AG	AG	AG	AA	AA	AG	AG	AA	AA	AA	AA	AG	GG	AG	AG	GG	AA	AG	AA	AG	AA	AG	AA	AG	AA	AG	AG	AA	AG	AG	AG	GG	AG	AA	GG	AG	AA	AA	AA	AA	AA	AA	AA	AA	AA	AA
GGaluGA005293	1	13216923	AG	GG	AG	AG	GG	GG	GG	GG	GG	AG	GG	GG	GG	GG	AG	AG	AG	GG	GG	GG	GG	GG	GG	GG	GG	GG	GG	GG	GG	AG	GG	GG	GG	AG	AG	AG	AG	AG	AG	AG	GG	GG	GG	GG	GG	GG	GG	GG	GG	AG	AG	GG	GG	GG	GG	GG	GG	GG	GG	GG	AG	AG	GG	AG	GG	GG	GG	GG	GG	GG	GG	GG	GG	GG	AG	GG	GG	GG	GG	GG	GG	GG	GG	AG	GG	GG	GG	GG	GG	GG	GG	GG	AG	AG	GG	GG	GG	GG	GG	GG	GG	AG	GG	GG	GG	GG	GG	AG	AG	AG	AG	GG	GG	GG	AG	GG	GG	GG	GG	AG	AG	GG	GG	GG	GG	GG	AG	GG	GG	GG	GG	AG	GG	GG	GG	GG	GG	GG	GG	GG	GG	GG	GG	AG	GG	GG	GG	GG	GG	GG	GG	GG	GG	GG	GG	GG	AG	GG	GG	GG	GG	AG	GG	GG	AG	AG	GG	AG	GG	GG	GG	AG	GG	AG	GG	GG	GG	AG	AG	GG	GG	GG	AG	AG	GG	GG	AG	AG	GG	AG	GG	GG	GG	GG	GG	GG	GG	GG	GG	GG	AG	GG	AG	AG	GG	GG	GG	AG	GG	GG	AG	AG	AG	GG	GG	GG	GG	GG	GG	GG	GG	GG	GG	GG	AG	GG	GG	GG	GG	AG	AG	AG	GG	AG	AG	AG	AG	GG	GG	GG	GG	GG	GG	GG	GG	GG	AG	AG	GG	GG	GG	GG	GG	AG	GG	GG	AG	GG	GG	GG	GG	GG	GG	GG	GG	AG	GG	AG	AG	GG	AG	GG	GG	GG	AG	AG	AG	AG	AG	GG	GG	GG	GG	GG	GG	AG	GG	GG	GG	GG	AG	AG	AG	GG	GG	AG	AG	GG	GG	GG	GG	AG	--	GG	AG	AG	GG	GG	AG	AG	GG	GG	GG	GG	GG	GG	GG	GG	GG	GG	GG	GG	GG	GG	GG	AG	GG	GG	GG	GG	GG	GG	GG	GG	GG	GG	GG	GG	GG	GG	GG	AG	GG	GG	GG	GG	GG	GG	GG	GG	GG	GG	GG	GG	GG	AG	GG	AG	GG	GG	GG	GG	GG	GG	GG	GG	GG	GG	GG	GG	GG	GG	GG	GG	GG	AG	AG	AG	GG	GG	GG	GG	GG	GG	GG	GG	GG	GG	GG	GG	GG	GG	AG	GG	AG	GG	GG	GG	GG	GG	GG	GG	GG	GG	GG	GG	GG	GG	GG	GG	GG	AG	GG	GG	GG	GG	GG	GG	GG	GG	GG	GG	GG	GG	GG	GG	GG	GG	GG	GG	AG	AG	AG	AG	AG	GG	GG	AG	GG	GG	GG	AG	GG	GG	AG	AG	AG	GG	GG	GG	AG	GG	GG	AG	AG	GG	AG	AG	AG	GG	AG	AG	AG	GG	GG	AG	GG	GG	AG	GG	AG	AG	GG	AG	GG	GG	AG	AG	AG	GG	AG	GG	AG	AG	AG	AG	GG	GG	AG	GG	AG	GG	GG	GG	AG	AG	GG	GG	GG	AG	GG	GG	GG	AG	AG	AG	GG	AG	GG	AG	GG	AG	GG	GG	GG	GG	GG	GG	AG	AG	GG	GG	AG	AG	AG	AG	GG	GG	AG	AG	GG	AG	GG	AG	GG	AG	GG	AG	GG	AG	GG	GG	AG	GG	GG	AG	GG	GG	AG	GG	AG	GG	GG	GG	GG	GG	GG	GG	GG	GG	GG
GGaluGA005332	1	13328223	AA	AA	AA	AG	AA	AG	GG	AG	AG	AA	AA	AG	AG	AA	AA	AA	AG	AA	AG	AA	AA	AG	AA	AA	AG	AA	AG	AA	AG	AA	AA	AA	AA	AA	AA	AA	AA	AA	AA	AA	AG	AG	AG	AG	AG	AG	AG	AG	AA	AA	AA	AA	AG	AG	AG	AA	AG	AA	AG	AG	AG	AA	AA	AA	AA	AG	AA	AA	AG	AA	AG	AA	AG	AG	AA	AG	AA	AA	AG	AG	AA	AA	AA	AG	AG	AG	AG	AA	AG	AG	AA	AA	AA	AG	AG	AG	AG	AA	AG	AA	AA	AA	AA	AG	AG	AA	AG	AG	AG	AA	AA	AG	AG	AG	AG	AG	AA	AA	AG	AA	AA	AA	AA	AG	AA	AA	AA	AG	AG	AA	AG	AG	AA	AA	AG	AA	AA	AG	AG	AG	AG	AA	AA	AG	AA	AG	AA	AG	AG	AG	AG	AG	AG	AA	AG	AG	AG	AA	AA	AA	AA	AG	AG	AG	AG	AA	AG	AG	AA	AG	AA	AG	AG	AA	AG	AA	AG	AA	AA	AA	AA	AA	AA	AA	AA	AA	AA	AA	AA	AA	AA	AA	AA	AA	AA	AA	AA	AG	AA	AA	AA	AG	AA	AA	AA	AA	AA	AA	AA	AA	AA	AA	AA	AA	AA	AA	AA	AA	AA	AA	AA	AA	AA	AG	AA	AG	AA	AA	AA	AA	AA	AA	AA	AA	AA	AA	AA	AA	AA	AA	AA	AA	AG	AA	AA	AG	AA	AA	AA	AA	AA	AA	AA	AA	AA	AA	AA	AA	GG	AA	AA	AA	AA	AG	AG	AA	AA	AA	AA	AA	AA	AA	AA	AG	AA	AA	AA	AA	AA	AA	AA	AA	AA	AA	AA	AG	AA	AG	AA	AA	AA	AG	AG	AA	AA	AA	AG	AG	AG	AG	AA	AA	AA	AG	AG	AG	AG	AA	AA	AA	GG	GG	AG	AG	AG	AA	AA	AA	AG	AA	AG	AA	AA	AG	AA	AA	AA	AA	AA	AA	AA	AA	AA	AG	AG	AA	AG	AA	AA	AA	AA	AA	AA	AG	AA	AA	AG	AG	AG	AA	AG	AG	AA	AG	AA	AA	AA	AA	AA	AA	AG	AG	AG	AA	AA	AA	AG	AA	AG	AA	AG	AA	AA	AG	AA	AA	AA	AA	AA	AA	AG	AA	AA	AA	AA	AA	AA	AA	AG	AG	AG	AA	AA	AA	AA	AA	AG	AA	AA	AA	AA	AA	AA	AA	AA	AG	AG	AG	AG	AG	AA	AA	AA	AA	AG	AA	AA	AA	AA	AG	AG	AA	AA	AG	GG	GG	AG	AG	AA	AA	AA	AA	AA	AA	AA	AA	AG	AA	AA	AA	AA	AA	AA	AA	AA	AA	AA	AA	AA	AA	AA	AG	AG	AG	AA	AA	AA	AA	AA	AA	AA	AA	AA	AA	AA	AA	AA	AA	AA	AA	AA	AA	AG	AG	AA	AA	AA	AA	AA	AA	AA	AA	AA	AA	AA	AA	AA	AA	AA	AA	AG	AA	AA	AG	AA	AA	AA	AA	AA	AA	AA	AA	AA	AA	AA	AA	AA	AA	AA	AA	AA	AA	AA	AA	AA	AA	AA	AA	AA	AA	AA	AA	AA	AA	AA	AA	AA	AA	AA	AA	AA	AA	AA	AA	AA	AA	AA	AA	AA	AG	AA	AA	AA	AA	AA	AA	AA	AA	AA	AA	AA	AA	GG	AG	AG	AA	GG	AG	AA	AG	AG
GGaluGA005373	1	13452141	GG	AG	GG	AG	AA	AG	GG	AG	GG	AA	AG	AG	AG	AG	GG	GG	AG	AG	AG	AA	AA	AG	AA	AA	AG	AA	AG	AA	AG	AG	AA	AA	AA	AA	AG	AA	AA	AA	AG	AA	GG	GG	GG	AG	AG	AG	AG	AG	AG	AG	AG	AG	AG	AG	AG	AA	AG	AA	AG	AG	AG	AG	AG	AG	AG	GG	AG	AG	GG	AG	AG	AA	AG	GG	AA	GG	AG	AG	GG	GG	AA	AG	AG	GG	GG	AG	GG	AA	GG	GG	AG	AG	AA	AG	GG	AG	GG	AA	GG	AG	AG	AG	AG	AG	AG	AG	AG	AG	AG	AA	AA	GG	GG	GG	AG	GG	AG	AA	GG	GG	AG	AG	AA	AG	AA	AA	AA	GG	GG	AG	GG	AG	AG	AG	AG	AG	AG	GG	AG	AG	GG	AG	AG	AG	AG	GG	AG	AG	GG	AG	AG	GG	AG	AG	AG	GG	AG	AG	AG	AG	AA	GG	GG	GG	GG	AG	GG	AG	AG	GG	AG	GG	AG	AA	AG	AA	AG	AA	AA	AA	AG	AG	AG	AG	AG	AG	AA	AA	AG	AA	AA	AA	AG	AG	AG	AA	AA	AG	AA	AA	AA	AG	AA	AA	AG	AG	AA	AG	AG	AG	AG	AA	AA	AG	AG	AA	AG	AG	AA	AA	AA	AA	AA	AG	AA	AG	AA	AG	AG	AG	AG	AG	AG	AA	AA	AA	AA	AA	AA	AG	AG	AA	AG	AA	AA	AG	AA	AA	AG	AG	AG	AG	AG	AG	AG	AG	AA	AG	GG	AA	AG	AA	AA	AG	AG	AA	AG	AG	AG	AG	AA	AG	AG	AG	AA	AG	AG	AG	AG	AG	AG	AA	AG	AA	AA	GG	AG	GG	AG	AG	AG	GG	GG	AG	AG	AG	GG	GG	AG	GG	AG	AG	AG	AG	AG	AG	GG	AG	AG	AG	GG	GG	AG	GG	GG	AG	AA	AG	AG	AG	GG	AG	AG	AG	AG	AA	AA	AA	AA	AG	AG	AA	AG	GG	GG	AG	GG	AG	AG	AA	AA	AG	AG	GG	AA	AA	AG	GG	GG	AG	GG	GG	AA	GG	AA	AA	AA	AG	AG	AG	GG	GG	AG	AA	AA	AG	GG	AG	GG	AA	AG	AA	AA	GG	AG	AG	AA	AA	AG	AA	GG	AA	AG	AA	AG	AG	AA	AA	GG	GG	GG	AA	AA	AG	AA	AG	GG	AG	AG	AA	AG	AA	AA	AA	AA	GG	AG	GG	AG	GG	AG	AA	AA	AG	GG	AA	AG	AA	AA	AG	AG	AA	AA	AG	GG	GG	AG	AG	AA	AA	AA	AA	AA	AA	AA	AG	GG	AA	AG	AG	AG	AA	AG	AG	AA	AA	AA	AG	AG	AG	AA	GG	GG	AG	AA	AG	AA	AA	AA	AG	AA	AA	AA	AG	AG	AA	AG	AG	AA	AG	AA	AA	GG	AG	AG	AG	AA	AA	AA	AG	AA	AG	AA	AA	AA	AA	AG	AG	AA	AG	AG	AG	AG	GG	AA	AA	AG	AG	AG	AA	AG	AG	AG	AA	AA	AA	AG	AA	AG	AA	AG	AA	AG	AG	AG	AG	AG	AG	AA	AA	AG	AG	AA	AA	AA	AA	AG	AG	AA	AA	AG	AA	AG	AA	AG	AA	AG	AA	AG	AG	AG	AG	AA	AG	AG	AA	AG	AG	AA	AG	AA	AA	GG	AG	AG	AA	GG	AG	AA	AG	AG
GGaluGA005408	1	13530599	AG	AG	AG	GG	GG	AG	GG	AG	GG	AG	AG	AG	AG	AG	AG	AG	GG	AG	AG	AA	AA	AG	AA	AA	AG	AG	AG	AG	AG	GG	AA	AA	AA	AG	AA	AG	AG	AG	AA	AG	GG	GG	GG	AG	AG	AG	AG	AG	AG	GG	GG	AG	AG	AG	AG	AA	AG	AA	AG	AG	GG	GG	AG	GG	AG	GG	AG	AG	GG	AG	AG	AA	AG	GG	AG	GG	AG	AG	GG	GG	AA	AG	AG	AG	GG	AG	GG	AA	GG	GG	AG	AG	AG	GG	GG	AG	GG	AA	GG	AG	AG	AA	AG	AG	AG	AG	AG	GG	GG	AG	AG	GG	GG	GG	GG	GG	AG	AA	GG	AG	AA	AG	AA	AG	AA	AA	AG	GG	GG	AG	GG	GG	AG	AG	AG	AG	AG	GG	AG	AG	GG	AG	AG	GG	AG	GG	AG	AG	GG	AG	AG	GG	AG	AG	AG	GG	GG	AG	AG	AG	AA	AG	GG	GG	AG	AA	GG	GG	AG	GG	AG	AG	AG	AG	GG	AG	GG	GG	AG	AA	AG	GG	AG	AG	AG	AG	AG	AG	AG	GG	AA	AA	AG	AG	GG	AA	AA	GG	AA	AA	AG	--	AG	GG	AG	GG	AA	AA	AG	GG	AA	GG	GG	AG	GG	AA	AG	GG	AA	AA	AA	AG	AG	GG	AG	GG	AA	GG	AG	AG	AG	AG	GG	GG	AG	AG	GG	AA	AG	GG	GG	AG	AG	AG	AG	AG	GG	AG	AG	GG	AG	GG	GG	AG	GG	GG	GG	AG	GG	AA	GG	AA	AA	GG	GG	GG	GG	AA	AA	GG	AG	GG	AG	GG	AG	AG	AG	AG	AG	GG	AG	AG	GG	AA	AA	AG	AG	GG	AG	AG	AA	AG	AG	AG	AG	AA	AG	GG	AG	AG	AG	AA	AG	AG	GG	GG	GG	AG	AA	AA	GG	GG	AG	GG	GG	AG	AA	AG	AG	AG	GG	AG	AG	AG	AG	AG	AA	AA	AA	AG	AG	AA	AG	GG	GG	AG	GG	AG	AG	AA	AA	GG	AG	GG	AA	AA	AG	GG	GG	AG	GG	GG	AA	GG	AA	AG	AA	GG	AG	AG	GG	GG	AG	AA	AA	AG	GG	AG	GG	AA	AG	AA	AA	GG	AG	GG	AG	AG	AG	AA	GG	AA	AG	AA	AG	AG	AA	AA	GG	GG	GG	AA	AG	AG	AG	AG	GG	AG	AG	AA	AG	AA	AA	AA	AA	GG	AG	AG	AG	GG	AG	AG	AA	AG	GG	AA	AG	AA	AA	AG	AG	AA	AA	AG	GG	GG	AG	AG	AA	AA	AG	AG	AG	AG	AG	AG	GG	AG	AG	AG	AG	AG	AG	AG	AG	AG	AG	AG	AG	AG	AG	GG	GG	GG	AG	AG	AG	AG	AG	AG	AG	AG	AG	AG	AG	AG	AG	AG	AG	AG	AG	AG	GG	GG	AG	AG	AG	AG	AG	AG	AG	AG	AG	AG	AG	AG	AG	AG	AG	AG	GG	AG	AG	GG	AG	AG	AG	AG	AG	AG	AG	AG	AG	AG	AG	AG	AG	AG	AG	AG	AG	AG	AG	AG	AG	AG	AG	AG	AG	AG	AG	AG	AG	AG	AG	AG	AG	AG	AG	AG	AG	AG	AG	AG	AG	AG	AG	AG	AG	GG	AG	AG	AG	AG	AG	AG	AG	AG	AG	AG	AG	AA	GG	AG	AG	AA	GG	AG	AA	AG	AG
GGaluGA005415	1	13551002	GG	AG	GG	AG	AA	GG	GG	GG	GG	AG	AG	AG	AG	AG	GG	GG	AG	AG	AG	AG	AG	AG	AG	AG	AG	AA	AG	AA	AG	AG	AA	AA	AA	AA	AG	AA	AA	AA	AG	AA	GG	GG	GG	AG	AG	AG	AG	AG	AG	AG	AG	AG	AG	AG	AG	AG	AG	AG	AG	AG	AG	AG	AG	AG	AG	GG	AG	AG	GG	AG	AG	AA	AG	GG	AA	GG	AG	AG	GG	GG	AA	AG	AG	GG	GG	AG	GG	AA	GG	GG	AG	AG	AA	AG	GG	AG	GG	AA	GG	AG	AG	AG	AG	AG	AG	AG	AG	AG	AG	AA	AA	GG	GG	GG	AG	GG	AG	AA	GG	GG	AG	AG	AA	AG	AA	AA	AA	GG	GG	AG	GG	AG	AG	AG	AG	AG	AG	GG	AG	AG	GG	AG	AG	AG	AG	GG	AG	AG	GG	AG	AG	GG	AG	AG	AG	GG	AG	AG	AG	AG	AA	GG	GG	GG	GG	AG	GG	AG	AG	GG	AG	GG	AG	AA	AG	AA	AG	AA	AA	AA	AG	AG	AG	AG	AG	AG	AA	AA	AG	AA	AA	AA	AG	AG	AG	AA	AA	AG	AA	AA	AA	AG	AA	AA	AG	AG	AA	AG	AG	AG	AG	AA	AA	AG	AG	AA	AG	AG	AA	AA	AA	AA	AA	AG	AA	AG	AA	AG	AG	AG	AG	AG	AG	AA	AA	AA	AA	AA	AA	AG	AG	AA	AG	AA	AA	AG	AA	AA	AG	AG	AG	AG	AG	AG	AG	AG	AA	AG	GG	AA	AG	AA	AA	AG	AG	AA	AG	AG	AG	AG	AA	AG	AG	AG	AA	AG	AG	AG	AG	AG	AG	AA	AG	AG	AG	GG	AG	GG	AG	AG	AG	GG	GG	AG	AG	AG	GG	GG	AG	GG	AG	AG	AG	AG	AG	--	GG	AG	AG	AG	GG	GG	AG	GG	GG	AG	AA	AG	AG	AG	GG	AG	AG	AG	AG	AA	AA	AA	AA	GG	AG	AA	GG	GG	GG	AG	GG	AG	AG	AA	AA	AG	AG	GG	AA	AG	AG	GG	GG	AG	GG	GG	AA	GG	AA	AA	AA	AG	AG	AG	GG	GG	AG	AA	AA	AG	GG	AG	GG	AA	AG	AA	AA	GG	AG	AG	AA	AA	AG	AA	GG	AA	AG	AG	AG	AG	AA	AA	GG	GG	GG	AA	AA	AG	AA	AG	GG	AG	GG	AG	GG	AG	AA	AA	AA	GG	AG	AG	AG	GG	AG	AA	AA	AG	GG	AA	AG	AG	AA	AG	GG	AA	AG	AG	GG	GG	AG	GG	AA	AA	AG	AG	AG	AA	AA	AG	GG	AG	GG	AG	GG	AG	AG	GG	AG	AG	AA	GG	AG	AG	AG	GG	GG	AG	AA	GG	AG	AG	AG	AG	AA	AG	AG	AG	GG	AA	GG	AG	AA	AG	AG	AA	GG	AG	AG	AG	AG	AA	AA	GG	AA	GG	AA	AA	AA	AG	AG	AG	AG	GG	AG	AG	AG	GG	AA	AA	AG	GG	AG	AG	AG	AG	GG	AG	AG	AA	AG	AG	AG	AA	GG	AA	GG	AG	AG	AG	AG	AG	AA	AA	GG	AG	AA	AG	AG	AA	AG	GG	AG	AG	GG	AA	AG	AG	GG	AA	AG	AA	AG	AG	GG	AG	AA	AG	AG	AG	GG	AG	AA	GG	AG	AA	GG	AG	AG	AA	GG	AG	AA	AG	AG
GGaluGA005428	1	13566164	AG	AA	AG	GG	GG	AG	GG	AG	GG	AG	AG	AG	AG	AA	AG	AG	GG	AA	AG	AA	AA	AG	AA	AA	AG	AG	AG	AG	AG	AG	AA	AA	AA	AG	AG	AG	GG	GG	AG	AG	AG	AG	AG	AG	AG	AG	AG	AG	AG	AG	AG	AG	AG	AG	AG	AA	AG	AA	AG	GG	GG	AG	AG	AG	AA	AG	AA	AA	AG	AA	AG	AA	AG	AG	AG	AG	AA	AA	AG	AG	AG	AA	AA	GG	AG	AG	AG	AA	AG	AG	AA	AA	AG	GG	AG	GG	AG	AG	AG	AA	AA	AG	AA	AG	AG	AA	AG	GG	GG	AG	AG	AG	AG	AG	GG	AG	AA	AG	AG	GG	AG	AA	AA	AG	AA	AA	AG	AG	AG	AA	AG	GG	AA	AA	GG	AA	AA	AG	AG	AG	AG	AA	AA	GG	AA	AG	AA	GG	AG	AG	AG	AG	AG	AA	AG	AG	GG	AA	AA	AA	AG	GG	AG	AG	GG	AG	AG	GG	AA	AG	AA	GG	AG	AG	GG	GG	GG	GG	AG	AA	AA	AG	GG	GG	AA	AA	AG	AG	AA	GG	AG	AG	AA	AA	AG	AG	AG	GG	AG	AG	AG	GG	AG	GG	AA	AG	AA	AG	AA	AG	AG	GG	GG	AA	AG	AG	AA	AG	GG	AG	AG	GG	GG	GG	AG	GG	AA	AG	AA	GG	GG	GG	AG	GG	AG	AG	GG	AG	GG	AG	AG	GG	AG	GG	GG	AG	GG	AG	AA	AG	AA	AG	AG	GG	AG	AG	GG	AA	GG	AG	AG	AG	AG	GG	GG	GG	AG	AG	AG	AG	AG	AG	AA	GG	AG	GG	GG	AG	GG	AG	AA	GG	AG	AA	AA	GG	AA	AG	AA	AA	AG	GG	GG	AA	AA	AG	GG	AG	AA	GG	AA	AG	--	AG	GG	GG	AG	AA	AG	AG	GG	GG	AG	AG	AG	AA	AG	AA	GG	AA	AG	AA	AA	AG	AA	GG	AG	AG	AG	AA	AA	AG	AA	AG	AG	AA	AG	AA	AA	AG	AG	AG	AA	AG	AG	AG	GG	AG	AG	AA	AG	AG	AG	AG	AG	GG	AG	AG	AA	AA	AG	AG	GG	AG	AG	AA	AG	AA	AG	AG	GG	AG	AG	AG	AA	AG	GG	GG	AA	AG	AG	AG	AA	AG	AA	AA	AG	AG	AG	AG	AG	AG	GG	AA	GG	AA	AG	AA	AA	AG	AA	AG	AG	AG	AG	AG	GG	AA	GG	AG	AA	GG	AG	AA	AG	AG	AA	AG	AG	AG	AG	AA	AA	AG	GG	GG	AG	AG	AA	AA	AG	AG	AG	AG	AG	AA	AG	AG	AA	AA	AA	AG	AA	AA	AG	AG	AG	AA	AA	AA	AG	AG	AG	GG	AG	AA	AG	AG	AG	AA	AG	AG	AG	AA	AA	AG	AA	AA	AG	AA	AG	AG	AG	GG	AA	AA	AG	AG	AG	AA	AG	AA	AG	AG	AG	AG	AA	AA	AG	AA	GG	AA	AA	AG	AG	AG	AA	AA	AA	AG	AA	AA	AA	AG	AG	AG	AA	AG	AA	AG	AA	AG	AA	AA	AA	AA	AA	AA	AG	AG	AA	AA	AG	AG	AG	AG	AA	AA	AG	AG	AA	AG	AA	AG	AA	AG	AA	AG	AA	GG	AA	AA	AG	AA	AA	AG	AA	AA	AG	AA	AG	AA	GG	AG	AG	AA	GG	AG	AA	AG	AG
GGaluGA005455	1	13609828	AG	AG	AG	AA	AG	AG	AA	AG	AA	AG	AG	AG	AG	AG	AG	AG	AA	AG	AG	GG	GG	AG	GG	GG	AG	AG	AG	AG	AG	AA	GG	GG	GG	AG	GG	AG	AG	AG	GG	AG	AA	AA	AA	AG	AG	AG	AG	AG	AG	AA	AA	AG	AG	AG	AG	GG	AG	GG	AG	AG	AA	AA	AG	AA	AG	AA	AG	AG	AA	AG	AG	GG	AG	AA	AG	AA	AG	AG	AA	AA	GG	AG	AG	AG	AA	AG	AA	GG	AA	AA	AG	AG	AG	AA	AA	AG	AA	GG	AA	AG	AG	GG	AG	AG	AG	AG	AG	AA	AA	AG	AG	AA	AA	AA	AA	AA	AG	GG	AA	AG	GG	AG	GG	AG	GG	GG	AG	AA	AA	AG	AA	AA	AG	AG	AG	AG	AG	AA	AG	AG	AA	AG	AG	AA	AG	AA	AG	AG	AA	AG	AG	AA	AG	AG	AG	AA	AA	AG	AG	AG	GG	AG	AA	AA	AG	GG	AA	AA	AG	AA	AG	AG	AG	AG	AA	AG	AA	AA	AG	GG	AG	AA	AG	AG	AG	AG	AG	AG	AG	AA	GG	GG	AG	AG	AA	GG	GG	AA	GG	GG	AG	--	AG	AA	AG	AA	GG	GG	AG	AA	GG	AA	AA	AG	AA	GG	AG	AA	AG	GG	GG	AG	AG	AA	AG	AA	GG	AA	AG	AG	AG	AG	AA	AA	AG	AG	AA	GG	AG	AA	AA	AG	AG	AG	AG	AG	AA	AG	AG	AA	AG	AA	AA	AG	AA	AA	AA	AG	AA	GG	AA	GG	GG	AA	AA	AA	AA	GG	GG	AA	AG	AA	AG	AA	AG	AG	AG	AG	AG	AA	AG	AG	AA	GG	GG	AG	AG	AA	AG	AG	GG	AG	AG	AG	AG	GG	AG	AA	AG	AG	AG	GG	AG	AG	AA	AA	AA	AG	GG	GG	AA	AA	AG	AA	AA	AG	GG	AG	AG	AG	AA	AG	AG	GG	AG	AG	GG	GG	GG	AG	AG	GG	AG	AA	AA	AG	AA	AG	AG	GG	AG	AA	AG	AA	GG	GG	AG	AA	AA	AG	AA	AA	GG	AA	GG	AG	GG	AA	AG	AG	AA	AA	AG	GG	GG	AG	AA	AG	AA	GG	AG	GG	GG	AA	AG	AA	AG	AG	AG	GG	AA	GG	AG	GG	AG	AG	GG	GG	AA	AA	AA	GG	AG	AG	AG	AG	AA	AG	AG	GG	AG	GG	GG	GG	GG	AA	AG	AG	AG	AA	AG	AG	GG	AG	AA	GG	AG	GG	GG	AG	AG	GG	GG	AG	AA	AA	AG	AG	GG	GG	AG	AG	AG	AG	AG	AG	AA	AG	AG	AG	AG	AG	AG	AG	AG	AG	AG	AG	AG	AG	AG	AA	AA	AA	AG	AG	AG	AG	AG	AG	AG	AG	AG	AG	AG	AG	AG	AG	AG	AG	AG	AG	AA	AA	AG	AG	AG	AG	AG	AG	AG	AG	AG	AG	AG	AG	AG	AG	AG	AG	AA	AG	AG	AA	AG	AG	AG	AG	AG	AG	AG	AG	AG	AG	AG	AG	AG	AG	AG	AG	AG	AG	AG	AG	AG	AG	AG	AG	AG	AG	AG	AG	AG	AG	AG	AG	AG	AG	AG	AG	AG	AG	AG	AG	AG	AG	AG	AG	AG	AA	AG	AG	AG	AG	AG	AG	AG	AG	AG	AG	AG	GG	AA	AG	AG	GG	AA	AG	GG	AG	AG
GGaluGA005465	1	13633539	AA	AA	AA	AA	AA	AA	AA	AA	AA	AA	AG	AA	AA	AA	AA	AA	AA	AA	AA	AA	AA	AA	AA	AA	AA	AA	AA	AA	AA	AA	AA	AA	AA	AA	AA	AA	AG	AG	AA	AA	AA	AA	AA	AA	AA	AA	AA	AA	AG	AA	AA	AG	AA	AA	AA	AA	AA	AA	AA	AG	AA	AA	AG	AA	AA	AA	AA	AA	AA	AA	AA	AA	AA	AA	AA	AA	AA	AA	AA	AA	AG	AA	AA	AA	AA	AA	AA	AA	AA	AA	AA	AA	AA	AA	AA	AG	AA	AG	AA	AA	AA	AA	AA	AA	AA	AA	AA	AA	AA	AA	AA	AA	AA	AA	AA	AA	AA	AG	AA	AA	AA	AA	AA	AA	AA	AA	AA	AA	AA	AA	AA	AA	AA	AA	AG	AA	AA	AA	AA	AA	AA	AA	AA	AA	AA	AA	AA	AG	AA	AA	AA	AA	AA	AA	AA	AA	AA	AA	AA	AA	AG	AA	AA	AA	AA	AA	AA	AA	AA	AA	AA	AA	AA	AA	AA	AG	AA	AA	AA	AA	AA	AA	AA	AA	AA	AA	AA	AA	AA	AA	AG	AG	AA	AA	AA	AG	AG	AA	AG	AG	AA	AA	AA	AA	AA	AA	AA	AA	AA	AA	AA	AA	AA	AA	AA	AG	AA	AA	AG	AG	AG	AG	AG	AA	AA	AA	AA	AA	AA	AA	AA	AA	AA	AA	AA	AA	AA	AG	AG	AA	AA	AG	AA	AG	AG	AA	AA	AA	AA	AA	AA	AA	AA	AA	AA	AA	AA	AA	AA	AG	AA	AG	AG	AA	AA	AA	AA	AA	AA	AA	AA	AA	AA	AA	AA	AA	AA	AA	AA	AA	AA	AG	AA	AA	AA	AA	AA	AA	AA	AA	AA	AA	AA	AA	AA	AA	AA	AA	AA	AA	AA	AA	AA	AA	AA	AA	AA	AA	AA	AA	AA	AA	AA	AA	AA	AA	AG	AA	AG	AA	AA	AA	AA	AG	AA	AG	AG	AG	AG	AA	AA	AG	AA	AA	AA	AA	AA	AA	AA	AG	AG	AA	AA	AA	AG	AG	AG	AA	AA	AA	AA	AA	AG	AA	AG	AG	AG	AA	AA	AA	AA	AA	AG	AG	AG	AA	AA	AA	AA	AG	AG	AG	AG	AA	AA	AA	AG	AG	AA	AG	AA	AG	AA	AG	AA	AA	AG	AG	AA	AA	AA	AG	AG	AA	AG	AA	AA	AA	AA	AG	AA	AG	AG	AG	AG	AA	AG	AA	AG	AA	AA	AG	AG	AA	AA	AG	AA	AG	AG	AA	AA	AA	AA	AA	AA	AA	AA	AA	AA	AA	AA	AA	AA	AA	AA	AA	AA	AA	AA	AA	AA	AA	AA	AA	AA	AA	AA	AA	AA	AA	AA	AA	AA	AA	AA	AA	AA	AA	AA	AA	AA	AA	AA	AA	AA	AA	AA	AA	AA	AA	AA	AA	AA	AA	AA	AA	AA	AA	AA	AA	AA	AA	AA	AA	AA	AA	AA	AA	AA	AA	AA	AA	AA	AA	AA	AA	AA	AA	AA	AA	AA	AA	AA	AA	AA	AA	AA	AA	AA	AA	AA	AA	AA	AA	AA	AA	AA	AA	AA	AA	AA	AA	AA	AA	AA	AA	AA	AA	AA	AA	AA	AA	AA	AA	AA	AA	AA	AA	AA	AA	AA	AA	AA	AA	AA	AA	AA	AA	AA	AA	AA	AA	AA	AA	AA	AA	AA	AA	AA	AA	AA
GGaluGA005471	1	13646967	GG	GG	GG	GG	AG	AG	GG	AG	GG	AG	AG	GG	GG	GG	GG	GG	GG	GG	GG	AG	AG	GG	AG	AG	GG	GG	GG	GG	GG	GG	GG	GG	GG	GG	GG	GG	AG	AG	GG	GG	GG	GG	GG	GG	GG	GG	GG	GG	AG	GG	GG	AG	GG	GG	GG	AG	GG	AG	GG	AG	GG	GG	AG	GG	GG	GG	GG	GG	GG	GG	GG	GG	GG	GG	GG	GG	GG	GG	GG	GG	AG	GG	GG	GG	GG	GG	GG	GG	GG	GG	GG	GG	GG	GG	GG	AG	GG	AG	GG	GG	GG	GG	GG	GG	GG	GG	GG	GG	GG	GG	GG	GG	GG	GG	GG	GG	GG	AG	GG	GG	GG	GG	GG	GG	GG	GG	GG	GG	GG	GG	GG	GG	GG	GG	AG	GG	GG	GG	GG	GG	GG	GG	GG	GG	GG	GG	GG	AG	GG	GG	GG	GG	GG	GG	GG	GG	GG	GG	GG	GG	AG	GG	GG	GG	GG	GG	GG	GG	GG	GG	GG	GG	GG	GG	GG	AG	GG	GG	GG	GG	GG	GG	GG	GG	GG	GG	GG	GG	GG	GG	AG	AG	GG	GG	GG	AG	AG	GG	AG	AG	GG	GG	GG	GG	GG	GG	GG	GG	GG	GG	GG	GG	GG	GG	GG	AG	GG	GG	AG	AG	AG	AG	AG	GG	GG	GG	GG	GG	GG	GG	GG	GG	GG	GG	GG	GG	GG	AG	AG	GG	GG	AG	GG	AG	AG	GG	GG	GG	GG	GG	GG	GG	GG	GG	GG	GG	GG	GG	GG	AG	GG	AG	AG	GG	GG	GG	GG	GG	GG	GG	GG	GG	GG	GG	GG	GG	GG	GG	GG	GG	GG	AG	GG	AG	AG	GG	GG	GG	GG	GG	GG	GG	GG	GG	GG	GG	GG	GG	GG	GG	GG	GG	GG	GG	GG	GG	GG	GG	GG	GG	GG	GG	GG	GG	GG	GG	AG	GG	AG	GG	GG	GG	GG	AG	GG	AG	AG	AG	AG	AG	GG	AG	AG	GG	GG	GG	GG	GG	GG	AG	AG	GG	GG	GG	AG	AA	AG	GG	GG	GG	GG	GG	AG	GG	AG	AG	AG	GG	GG	GG	GG	GG	AG	AG	AG	GG	GG	GG	GG	AG	AG	AG	AG	GG	GG	GG	AG	AG	GG	AG	GG	AG	GG	AA	GG	GG	AG	AG	GG	GG	GG	AG	AG	GG	AG	GG	GG	GG	AG	AA	AG	AA	AG	AG	AG	GG	AG	GG	AG	GG	GG	AG	AG	GG	GG	AG	GG	AA	AG	GG	AG	GG	AG	GG	GG	GG	GG	AG	GG	GG	AG	AG	AG	GG	GG	GG	GG	AG	AG	GG	AG	AG	GG	AG	AG	AG	GG	AG	GG	GG	AG	GG	GG	GG	GG	AG	AG	AG	AG	GG	GG	AG	AG	GG	AG	GG	AG	GG	GG	GG	AG	GG	GG	GG	GG	GG	AG	GG	GG	AG	GG	AG	GG	GG	GG	AG	GG	GG	AG	AG	GG	GG	GG	GG	GG	GG	GG	AG	GG	AG	GG	GG	AG	AG	AG	GG	GG	AG	GG	GG	AG	GG	AG	GG	GG	GG	GG	GG	GG	GG	AG	GG	GG	AG	AG	GG	GG	AG	AG	AG	AG	GG	GG	AG	AG	GG	GG	GG	GG	GG	AG	GG	GG	GG	GG	AG	AG	GG	GG	AG	AG	GG	GG	GG	GG	GG	GG	GG	GG	GG	GG
GGaluGA005501	1	13706180	GG	GG	GG	AG	AG	GG	GG	GG	GG	AG	GG	GG	GG	GG	GG	GG	AG	GG	GG	GG	GG	GG	GG	GG	GG	AG	GG	AG	GG	AG	GG	GG	GG	AG	GG	AG	AG	AG	GG	AG	GG	GG	GG	GG	GG	GG	GG	GG	GG	AG	AG	GG	GG	GG	GG	GG	GG	GG	GG	GG	AG	AG	GG	AG	GG	GG	GG	GG	GG	GG	GG	GG	GG	GG	AG	GG	GG	GG	GG	GG	GG	GG	GG	GG	GG	GG	GG	GG	GG	GG	GG	GG	AG	AG	GG	GG	GG	GG	GG	GG	GG	GG	GG	GG	GG	GG	GG	AG	AG	AG	AG	GG	GG	GG	AG	GG	GG	GG	GG	GG	GG	GG	GG	GG	GG	GG	AG	GG	GG	GG	GG	AG	GG	GG	GG	GG	GG	GG	GG	GG	GG	GG	GG	AG	GG	GG	GG	GG	GG	GG	GG	GG	GG	GG	GG	GG	AG	GG	GG	GG	GG	GG	GG	GG	GG	GG	GG	AG	GG	GG	GG	GG	GG	AG	AG	AG	AG	AA	AG	GG	GG	AG	AG	AG	GG	GG	AG	AG	GG	AA	GG	GG	GG	GG	AG	GG	GG	AG	GG	GG	AG	AG	AG	AA	GG	AG	GG	GG	GG	AG	GG	AA	AA	GG	AG	GG	GG	AG	AG	GG	GG	AG	AG	AG	AG	AG	GG	AG	GG	AG	AG	AG	AG	AA	AG	AG	AA	GG	AG	AG	AG	AG	GG	AG	AG	GG	AA	AG	GG	AG	GG	AG	AG	AG	AG	AG	AA	GG	GG	GG	AG	GG	GG	AG	AG	AA	AG	GG	GG	AG	AG	AG	GG	AG	AG	AG	AG	GG	AG	AG	GG	AG	AG	GG	GG	GG	GG	GG	GG	GG	GG	GG	GG	GG	GG	GG	GG	GG	GG	GG	GG	GG	GG	GG	AG	AG	GG	GG	GG	GG	GG	GG	GG	GG	GG	GG	GG	GG	GG	GG	GG	GG	GG	GG	GG	AG	GG	GG	GG	GG	GG	GG	GG	GG	GG	GG	GG	GG	GG	GG	AG	AG	GG	GG	GG	GG	GG	GG	GG	GG	GG	GG	GG	GG	GG	AG	GG	AG	GG	GG	GG	GG	GG	GG	GG	GG	GG	GG	GG	GG	GG	GG	GG	GG	GG	AG	AG	AG	GG	GG	GG	GG	GG	GG	GG	GG	GG	GG	GG	GG	GG	GG	AG	GG	AG	GG	GG	GG	GG	GG	GG	GG	GG	GG	GG	GG	GG	GG	GG	GG	GG	AG	GG	GG	GG	GG	GG	GG	GG	GG	GG	GG	GG	GG	GG	GG	GG	GG	GG	GG	AG	AG	AG	AG	AG	GG	GG	AG	GG	GG	GG	AG	GG	GG	AG	AG	AG	GG	GG	GG	AG	GG	GG	AG	AG	GG	AG	AG	AG	GG	AG	AG	AG	GG	GG	AG	GG	GG	AG	GG	AG	AG	GG	AG	GG	GG	AG	AG	AG	GG	AG	GG	AG	AG	AG	AG	GG	GG	AG	GG	AG	GG	GG	GG	AG	AG	GG	GG	GG	AG	GG	GG	GG	AG	AG	AG	GG	AG	GG	AG	GG	AG	GG	GG	GG	GG	GG	GG	AG	AG	GG	GG	AG	AG	AG	AG	GG	GG	AG	AG	GG	AG	GG	AG	GG	AG	GG	AG	GG	AG	GG	GG	AG	GG	GG	AG	GG	GG	AG	GG	AG	GG	GG	GG	GG	GG	GG	GG	GG	GG	GG
GGaluGA005546	1	13803709	GG	GG	GG	GG	GG	GG	GG	GG	GG	GG	AG	GG	GG	GG	GG	GG	GG	GG	GG	GG	GG	GG	GG	GG	GG	GG	GG	GG	GG	GG	GG	AG	GG	GG	GG	GG	AG	AG	GG	GG	GG	GG	GG	GG	GG	GG	GG	GG	AG	GG	GG	AG	GG	GG	GG	GG	GG	GG	GG	AG	GG	GG	AG	GG	GG	GG	GG	GG	GG	GG	GG	GG	GG	GG	GG	GG	GG	GG	GG	GG	AG	GG	GG	GG	GG	GG	GG	GG	GG	GG	GG	GG	GG	GG	GG	AG	GG	AG	GG	GG	GG	GG	GG	GG	GG	GG	GG	GG	GG	GG	GG	GG	GG	GG	GG	GG	GG	AG	GG	GG	GG	GG	GG	GG	GG	GG	GG	GG	GG	GG	GG	GG	GG	GG	AG	GG	GG	GG	GG	GG	GG	GG	GG	GG	GG	GG	GG	AG	GG	GG	GG	GG	GG	GG	GG	GG	GG	GG	GG	GG	AG	GG	GG	GG	GG	GG	GG	GG	GG	GG	GG	GG	GG	AG	GG	AG	GG	GG	GG	GG	GG	GG	GG	GG	GG	GG	GG	GG	GG	GG	AG	AG	GG	GG	GG	AG	AG	GG	AG	AG	GG	GG	GG	GG	GG	GG	GG	GG	GG	GG	GG	GG	GG	GG	GG	AG	GG	GG	AG	AG	AG	AG	AG	GG	GG	GG	GG	GG	GG	GG	GG	GG	GG	GG	GG	GG	GG	AG	AG	GG	GG	AG	GG	AG	AG	GG	GG	GG	GG	GG	GG	GG	GG	GG	GG	GG	GG	GG	GG	AG	GG	AG	AG	GG	GG	GG	GG	GG	GG	GG	GG	GG	GG	GG	GG	GG	GG	GG	GG	GG	GG	AG	GG	GG	AG	GG	GG	GG	GG	GG	GG	GG	GG	GG	GG	GG	GG	GG	GG	GG	GG	GG	GG	GG	GG	GG	GG	GG	GG	GG	GG	GG	GG	GG	GG	GG	AG	GG	AG	GG	GG	GG	GG	AG	AG	AG	AA	AG	AG	GG	GG	AG	GG	GG	GG	GG	GG	GG	GG	AG	AG	GG	GG	GG	AG	AG	AG	GG	GG	GG	GG	GG	AG	GG	AG	AG	AA	GG	AG	GG	GG	GG	AG	AG	AG	GG	GG	GG	GG	AG	AG	AG	AG	GG	AG	GG	AG	AG	AG	AG	GG	AG	GG	AG	GG	GG	AG	AG	GG	GG	GG	AA	AG	AG	AG	GG	GG	GG	GG	AG	GG	AG	AG	AG	AG	GG	AG	GG	AG	GG	AG	AG	AA	AG	GG	AG	GG	AG	AG	GG	GG	GG	GG	GG	GG	GG	GG	GG	GG	GG	GG	GG	GG	GG	GG	GG	GG	GG	GG	GG	GG	GG	GG	GG	GG	GG	AG	GG	GG	GG	GG	GG	GG	GG	GG	GG	GG	GG	GG	GG	GG	GG	GG	GG	GG	GG	GG	AG	AG	AG	GG	GG	GG	GG	GG	GG	GG	GG	GG	GG	GG	GG	GG	GG	AG	GG	AG	AG	GG	GG	GG	GG	GG	GG	GG	GG	GG	GG	GG	GG	GG	GG	GG	GG	GG	AG	AG	GG	AG	GG	GG	GG	GG	GG	GG	GG	GG	GG	GG	GG	GG	GG	GG	GG	GG	GG	GG	GG	GG	GG	GG	AG	AG	GG	GG	GG	GG	GG	GG	GG	GG	GG	GG	GG	GG	GG	GG	GG	AG	GG	GG	GG	GG	GG	GG	GG	GG	GG	GG	GG	GG
GGaluGA005560	1	13885922	AA	AG	AA	GG	GG	AG	GG	AG	AG	AG	AG	GG	GG	AG	AA	AA	GG	AG	GG	AG	AG	GG	AG	AG	GG	GG	GG	GG	GG	AG	GG	AG	GG	GG	AG	GG	GG	GG	AG	GG	AG	AG	AG	GG	GG	GG	GG	GG	AG	AG	AG	AG	GG	GG	GG	AG	GG	AG	GG	GG	GG	AG	AG	AG	AG	AG	AG	AG	AG	AG	GG	GG	GG	AG	GG	AG	AG	AG	AG	AG	GG	AG	AG	AG	AG	GG	AG	GG	AG	AG	AG	AG	GG	GG	AG	GG	AG	GG	AG	AG	AG	AG	AG	GG	GG	AG	GG	GG	GG	GG	GG	AG	AG	AG	AG	AG	AG	GG	AG	AG	AG	AG	GG	GG	GG	GG	GG	AG	AG	AG	AG	GG	AG	AG	GG	AG	AG	AG	GG	GG	AG	AG	AG	GG	AG	AG	AG	GG	AG	GG	GG	AG	GG	AG	GG	AG	GG	AG	AG	AG	GG	AG	AG	AG	AG	AG	AG	GG	AG	AG	AG	AG	GG	AG	GG	GG	GG	GG	GG	GG	AG	AG	AG	AG	AG	AG	GG	GG	AG	GG	GG	GG	AG	AG	AG	GG	GG	GG	GG	GG	GG	GG	GG	GG	AG	AG	GG	AG	AG	AG	AG	GG	GG	AG	AG	GG	AG	AG	GG	GG	GG	GG	GG	GG	GG	GG	GG	AG	AG	AG	AG	AG	AG	GG	GG	GG	GG	GG	GG	AG	AG	GG	GG	GG	GG	GG	GG	GG	AG	AG	AG	AG	AG	AG	AG	AG	GG	AG	GG	GG	AG	GG	GG	GG	GG	GG	AG	AG	AG	AG	GG	AG	AG	GG	GG	AG	AG	AG	AG	AG	AG	GG	AG	AG	AA	AG	AG	AG	AG	AG	AG	AG	AG	AG	AG	AG	AG	AG	AG	AG	AG	AG	AG	GG	GG	GG	AG	AG	AG	AG	GG	GG	GG	AG	AG	AG	GG	AG	GG	AG	AG	AG	AG	GG	AA	GG	AG	GG	GG	AA	AG	GG	AA	AG	AG	AG	AG	AG	AG	GG	GG	AG	AG	AG	GG	AG	GG	AG	AG	AG	AG	AG	GG	AG	GG	GG	AG	AG	AA	AG	AG	AG	GG	GG	GG	AG	AG	AG	AG	GG	GG	GG	GG	AG	AA	AG	GG	GG	AA	GG	AG	GG	AG	AG	AG	AG	GG	GG	AG	AG	AG	AG	GG	AA	GG	AG	AG	AG	AA	AG	AA	AG	GG	GG	GG	AG	GG	AG	GG	AG	AA	GG	AG	AA	AG	GG	AG	AG	GG	GG	AG	GG	AG	GG	GG	GG	GG	AG	GG	GG	AG	AG	AG	GG	GG	AG	AG	AG	AA	AG	AA	AG	AG	AA	AG	AG	AG	AA	AG	AG	AG	AG	AG	GG	GG	AA	AG	AG	AG	AG	GG	AG	AG	AG	AA	GG	AA	AA	AG	AA	AG	GG	AG	GG	AG	AG	AG	GG	GG	AA	GG	AA	GG	GG	AG	AG	AA	AA	AG	AA	GG	AG	AG	AG	GG	GG	AG	AA	AG	AG	AG	AG	AA	AG	GG	AG	AA	AG	AA	GG	AA	GG	AA	AG	AG	AG	AG	AG	GG	GG	AA	AG	GG	AG	AG	GG	AG	AA	AG	AG	AA	AG	AA	AG	AA	GG	AG	GG	AG	GG	AA	AG	GG	AG	AG	AG	AA	AG	AG	AA	AG	GG	GG	GG	GG	GG	GG	GG	GG	GG	GG
GGaluGA005604	1	13984488	AA	AG	AA	AA	AA	AA	AA	AA	AG	AA	AA	AG	AG	AG	AA	AA	AA	AG	AG	AG	AG	AG	AG	AG	AG	AG	AG	AG	AG	AA	GG	AG	GG	AG	AG	AG	AA	AA	AG	AG	AA	AA	AA	AG	AG	AG	AG	AG	AA	AA	AA	AA	AG	AG	AG	AG	AG	AG	AG	AA	AA	AA	AA	AA	AG	AA	AG	AG	AA	AG	AG	GG	AG	AA	AG	AA	AG	AG	AA	AA	AG	AG	AG	AA	AA	AG	AA	GG	AA	AA	AG	AG	AG	AA	AA	AA	AA	AG	AA	AG	AG	AG	AG	AG	AG	AG	AG	AA	AA	AG	AG	AA	AA	AA	AA	AA	AG	AG	AA	AA	AG	AG	GG	AG	GG	GG	AG	AA	AA	AG	AA	AA	AG	AG	AA	AG	AA	AA	AG	AG	AA	AG	AG	AA	AG	AA	AG	AA	AA	AG	AG	AA	AG	AG	AG	AA	AA	AG	AG	AG	AG	AA	AA	AA	AA	AG	AA	AA	AG	AA	AG	AA	AG	AA	AA	AA	AA	AA	AG	GG	AG	AA	AA	AA	AG	AG	AG	AG	AG	AA	AG	AG	AG	AG	AA	AG	AG	AA	AG	AG	AG	AA	AG	AA	AG	AA	--	AG	AG	AA	AG	AA	AA	AG	AA	AG	AG	AA	AA	AG	AG	AA	AA	AA	AG	AA	GG	AA	AG	AA	AA	AA	AA	AA	AG	AG	AA	AG	AA	AA	AA	AA	AG	AA	AA	AG	AA	AG	AG	AA	AG	AA	AA	AA	AA	AA	AA	AG	AA	AG	AA	AG	AG	AA	AA	AA	AA	AG	AG	AA	AG	AA	AG	AA	AG	AA	AA	AG	AA	AA	AG	AA	AA	AG	AA	AA	AG	AA	AG	AG	AG	AA	AA	AG	AG	AG	AA	AA	AG	AA	AG	AG	AG	AG	AA	AA	AA	AG	AG	AG	AA	AA	AG	AA	AA	AG	AG	AG	AA	AG	AA	AG	AG	AG	AA	AA	AA	AG	AG	AA	AG	AG	AA	AA	AA	AG	AA	AG	AG	AG	AA	AA	AG	AA	AG	AA	AA	AA	AA	AG	AA	AA	AG	AA	AG	AA	AA	AA	AA	AG	AA	AA	AA	AG	AG	AG	AA	AG	AA	AG	AA	AG	AA	AA	AA	AA	AA	AA	AA	AG	AA	AG	AG	AA	AG	AG	AG	AG	AA	AA	AA	AA	AA	AA	AA	AG	AA	AG	AA	AA	AA	AA	AG	AG	AG	AA	AA	AG	AA	AA	AA	AA	AA	AA	AA	AG	AG	AA	AG	AG	AA	GG	AG	AG	AA	AA	AG	AA	GG	GG	AA	AA	AA	AG	AG	AG	AA	AA	AA	AG	AA	AA	AG	AA	AA	AA	AA	AA	AG	AG	AA	AA	AA	AA	AG	AA	AA	AA	AA	AG	AG	AA	AA	AG	AA	AG	AA	AA	AA	AA	AA	AG	AA	AA	AG	AG	AA	AG	AG	AA	AG	AA	AG	AG	AA	AA	AA	AA	AA	AA	AA	AG	AG	AA	AG	AG	AG	AA	AG	AA	AG	AG	AA	AA	AG	AA	AA	AA	AA	AG	AA	AG	AA	AG	AG	AG	AG	AG	AG	AG	AA	AG	AG	AA	AA	AG	AG	AA	AA	AA	AA	AA	AA	AA	AA	AG	AG	AG	AG	AA	AA	AG	AG	AG	AG	AA	AA	AG	AA	AA	AA	GG	AA	AG	AG	GG	AA	AG	GG	AG	AG
GGaluGA005653	1	14076887	AG	AG	AG	GG	GG	AG	GG	AG	AG	AG	AG	AG	AG	AA	AG	AG	GG	AA	AG	AA	AA	AG	AA	AA	AG	AG	AG	AG	AG	AG	AA	AA	AA	AG	AG	AG	GG	GG	AG	AG	AG	AG	AG	AG	AG	AG	AG	AG	AG	AG	AG	AG	AG	AG	AG	AA	AG	AA	AG	GG	GG	AG	AG	AG	AA	AG	AG	AG	GG	AG	AG	AA	AG	AG	AG	AG	AA	AA	AG	AG	AG	AA	AA	GG	AG	AG	GG	AA	GG	AG	AA	AA	AG	GG	AG	GG	AG	AG	AG	AA	AA	AG	AA	AG	AG	AG	AG	GG	GG	AG	AG	AG	AG	AG	AG	AG	AA	AG	AG	GG	AG	AA	AA	AG	AA	AA	AG	AG	AG	AA	AG	GG	AA	AA	GG	AA	AG	AG	AG	AG	GG	AA	AA	GG	AA	AG	AA	GG	AG	AG	AG	GG	AG	AA	AG	AG	GG	AA	AA	AA	AG	GG	AG	AG	GG	AG	AG	GG	AA	AG	AA	GG	AG	AG	GG	GG	GG	GG	AG	AA	AA	AG	GG	GG	AA	AA	AG	AG	AA	GG	AG	AG	AA	AA	AG	AG	AG	GG	AG	AG	AG	GG	AG	GG	AA	AG	AA	AG	AA	AG	AG	GG	GG	AA	AG	AG	AA	AG	GG	AG	AG	GG	GG	AG	AG	GG	AA	AG	AA	GG	GG	GG	AG	GG	AG	AG	GG	AG	GG	AG	AG	GG	AG	GG	GG	AG	GG	AG	AA	AG	AA	AG	AG	GG	AG	AG	GG	AA	GG	AG	AG	AG	AA	GG	GG	GG	AG	AG	AG	AG	AG	AG	AA	GG	AG	GG	GG	AG	GG	AG	AA	GG	AG	AG	AG	GG	AG	AG	AA	AA	AG	GG	GG	AA	AA	AG	GG	AG	AA	GG	AA	AG	--	AG	GG	GG	AG	AA	AG	AG	GG	GG	AG	AG	AG	AA	AG	AA	GG	AA	AG	AA	AA	AG	AA	GG	AG	AG	AG	AA	AA	AG	AA	AG	AG	AA	AG	AA	AA	AG	GG	AG	AA	AG	AG	AG	GG	AG	AG	AA	AG	AG	AG	AG	AG	GG	AG	AG	AA	AA	AG	AG	GG	AA	AG	AA	AG	AA	AG	AG	GG	AG	GG	AG	AA	AG	GG	GG	AA	AG	AG	AG	AA	AG	AA	AA	AG	AG	AG	AG	AG	AG	GG	AA	GG	AA	AG	AA	AA	AG	AA	AG	AG	AG	GG	AG	GG	AA	GG	AG	AA	GG	AG	AA	AG	AG	AA	AG	AG	AG	AG	AA	AA	AG	GG	GG	AG	AG	AA	AA	AG	AG	AG	AG	AG	AA	AG	AG	AA	AA	AA	GG	AA	AG	GG	GG	AG	AG	AA	AA	AG	AG	AG	GG	AG	AA	AG	AG	AG	AA	AG	AG	GG	AA	AG	AG	AG	AA	AG	AA	AG	AG	AG	GG	AA	AA	AG	AG	AG	AA	AG	AG	AG	AG	AG	GG	AA	AA	AG	AA	GG	AA	AA	AG	AG	AG	AA	AA	AA	AG	AA	AA	AA	GG	AG	AG	AA	GG	AA	AG	AA	AG	AA	AA	AA	AA	AA	AA	AG	AG	AA	AA	AG	AG	AG	AG	AA	AG	GG	GG	AG	AG	AA	AG	AA	AG	AA	AG	AA	GG	AA	AA	AG	AA	AA	GG	AG	AA	AG	AG	AG	AA	GG	AG	AG	AA	GG	AG	AA	AG	AG
GGaluGA005730	1	14253121	AA	AG	AA	AG	GG	AA	AA	AA	AG	AA	AG	AG	AG	AG	AG	AG	AA	AG	AG	AG	AG	AG	AG	AG	AG	GG	AG	GG	AG	AA	GG	AG	GG	AG	GG	AG	AG	AG	AG	AG	AA	AA	AA	AG	AG	AG	AG	AG	AG	AA	AA	AG	AG	AG	AG	AG	AG	AG	AG	AG	AA	AA	AG	AA	AG	AA	AG	AG	AA	AG	AG	GG	AG	AA	AG	AA	AG	AG	AA	AA	GG	AG	AG	AA	AA	AG	AA	GG	AA	AA	AG	AG	AG	AA	AA	AG	AA	GG	AA	AG	AG	AG	AG	AG	AG	AG	AG	AA	AA	AG	AG	AA	AA	AA	AA	AA	AG	GG	AA	AA	AG	AG	GG	AG	GG	GG	AG	AA	AA	AG	AA	AA	AG	AG	AG	AG	AA	AA	AG	AG	AA	AG	AG	AA	AG	AA	AG	AG	AA	AG	AG	AA	AG	AG	AG	AA	AA	AG	AG	AG	GG	AG	AA	AA	AG	GG	AA	AA	AG	AA	AG	AA	AG	AG	AG	GG	AG	AG	AG	GG	AG	AG	GG	GG	AG	AG	AG	AG	AG	AG	GG	GG	AG	AG	AG	GG	GG	AG	GG	GG	AG	AG	AG	AG	AG	AG	GG	GG	AG	AG	GG	AG	AG	AG	AG	GG	AG	AG	GG	GG	GG	GG	GG	AG	AG	AG	GG	AG	AG	GG	GG	GG	AG	AG	AG	AG	AG	GG	GG	AG	AG	GG	AG	GG	GG	AG	AG	AG	AG	AG	AG	AG	AG	GG	AG	AG	AG	AG	AA	GG	AG	GG	AG	AG	AG	AG	AG	GG	GG	AG	AG	AG	AG	AG	AG	GG	GG	AG	GG	AG	AG	GG	AG	AG	AA	AG	AA	AA	AG	AG	GG	AG	AG	AG	AG	GG	AG	AA	AG	AG	AG	GG	AG	AG	AA	AA	AA	AG	GG	GG	AA	AA	AG	AA	AA	AG	GG	AG	AG	AG	AA	AG	AG	GG	AA	GG	AG	GG	GG	AA	AG	GG	AA	AA	AA	AG	AA	AG	AG	GG	GG	AG	AG	AA	GG	AG	AG	AA	AA	AG	AA	AA	GG	AA	GG	GG	AG	AG	AA	AG	AA	AA	AG	AG	GG	AG	AG	AG	AA	GG	AG	GG	AG	AA	AA	AG	GG	GG	AA	GG	AA	GG	AG	AG	AG	AG	GG	GG	AA	AA	AA	AG	GG	AA	GG	AG	AA	AG	AA	AG	AA	AG	GG	GG	AG	AA	AG	AG	AG	AA	AA	GG	AG	AA	AA	GG	AG	AG	GG	AG	AA	GG	AG	AG	AA	AA	AG	AA	GG	GG	AA	AA	AA	AG	AG	AG	AA	AA	AA	AG	AA	AA	AG	AA	AA	AA	AA	AA	AG	AG	AA	AA	AA	AA	AG	AA	AA	AA	AA	AG	AG	AA	AA	AG	AA	AG	AA	AA	AA	AA	AA	AG	AA	AA	AG	AG	AA	AG	AG	AA	AG	AA	AG	AG	AA	AA	AA	AA	AA	AA	AA	AG	AG	AA	AG	AG	AG	AA	AG	AA	AG	AG	AA	AA	AG	AA	AA	AA	AA	AG	AA	AG	AA	AG	AG	AG	AG	AG	AG	AG	AA	AG	AG	AA	AA	AG	AG	AA	AA	AA	AA	AA	AA	AA	AA	AG	AG	AG	AG	AA	AA	AG	AG	AG	AG	AA	AA	AG	AA	AA	AA	GG	AA	AG	AG	GG	AA	AG	GG	AG	AG
GGaluGA005739	1	14266201	AA	AA	AA	AG	AG	AA	AA	AA	AA	AA	AA	AA	AA	AA	AA	AA	AA	AA	AA	AA	AA	AA	AA	AA	AA	AG	AA	AG	AA	AA	AA	AA	AA	AA	AA	AA	AA	AA	AA	AA	AA	AA	AA	AA	AA	AA	AA	AA	AA	AA	AA	AA	AA	AA	AA	AA	AA	AA	AA	AA	AA	AA	AA	AA	AA	AA	AA	AA	AA	AA	AA	AA	AA	AA	AA	AA	AA	AA	AA	AA	AA	AA	AA	AA	AA	AA	AA	AA	AA	AA	AA	AA	AA	AA	AA	AA	AA	AA	AA	AA	AA	AA	AA	AA	AA	AA	AA	AA	AA	AA	AA	AA	AA	AA	AA	AA	AA	AA	AA	AA	AA	AA	AA	AA	AA	AA	AA	AA	AA	AA	AA	AA	AA	AA	AA	AA	AA	AA	AA	AA	AA	AA	AA	AA	AA	AA	AA	AA	AA	AA	AA	AA	AA	AA	AA	AA	AA	AA	AA	AA	AA	AA	AA	AA	AA	AA	AA	AA	AA	AA	AA	AA	AA	AG	AG	AG	AG	AG	AA	AA	AA	AG	AG	AG	AA	AA	AA	AA	AA	AG	AA	AA	AA	AA	AG	AA	AA	AG	AA	AA	AA	AG	AA	AG	AA	AG	AA	AA	AA	AG	AA	AG	AG	AA	AG	AA	AA	AG	AG	AA	AA	AG	AG	AA	AA	AG	AA	AG	AA	AG	AG	AG	AG	AG	AA	AA	AG	AA	AG	AG	AG	AG	AA	AG	AG	AA	AG	AA	AA	AG	AG	AG	AG	AG	AG	AG	AG	AA	AA	AA	AG	AA	AA	AG	AG	AG	AG	AA	AA	AG	AA	AG	AA	AG	AA	AG	AG	AA	AG	AG	AA	AG	AG	AA	AA	AA	AA	AA	AA	AA	AA	AA	AA	AA	AA	AA	AA	AA	AA	AA	AA	AA	AA	AA	AA	AA	AA	AA	AA	AA	AA	AA	AA	AA	AA	AA	AA	AA	AA	AA	AA	AA	AA	AA	AA	AG	AA	AA	AA	AA	AA	AA	AA	AA	AA	AA	AA	AA	AA	AA	AG	AG	AA	AA	AA	AA	AA	AA	AA	AA	AA	AA	AA	AA	AA	AG	AA	AG	AA	AA	AA	AA	AA	AA	AA	AA	AA	AA	AA	AA	AA	AA	AA	AA	AA	AG	AG	AG	AA	AA	AA	AA	AA	AA	AA	AA	AA	AA	AA	AA	AA	AA	AG	AA	AG	AA	AA	AA	AA	AA	AA	AA	AA	AA	AA	AA	AA	AA	AA	AA	AA	AG	AA	AA	AA	AA	AA	AA	AA	AA	AA	AA	AA	AA	AA	AA	AA	AA	AA	AA	AA	AA	AA	AA	AA	AA	AA	AA	AA	AA	AA	AA	AA	AA	AA	AA	AA	AA	AA	AA	AA	AA	AA	AA	AA	AA	AA	AA	AA	AA	AA	AA	AA	AA	AA	AA	AA	AA	AA	AA	AA	AA	AA	AA	AA	AA	AA	AA	AA	AA	AA	AA	AA	AA	AA	AA	AA	AA	AA	AA	AA	AA	AA	AA	AA	AA	AA	AA	AA	AA	AA	AA	AA	AA	AA	AA	AA	AA	AA	AA	AA	AA	AA	AA	AA	AA	AA	AA	AA	AA	AA	AA	AA	AA	AA	AA	AA	AA	AA	AA	AA	AA	AA	AA	AA	AA	AA	AA	AA	AA	AA	AA	AA	AA	AA	AA	AA	AA	AA	AA	AA	AA	AA	AA	AA	AA	AA	AA	AA	AA	AA
GGaluGA005820	1	14418874	GG	GG	GG	AG	GG	AG	AA	AG	AG	AG	GG	GG	GG	GG	GG	GG	GG	GG	GG	GG	GG	AG	GG	GG	AG	GG	AG	GG	GG	GG	GG	GG	GG	GG	GG	GG	GG	GG	GG	GG	GG	GG	GG	AG	AG	AG	AG	AG	GG	GG	GG	GG	AG	AG	AG	GG	AG	GG	AG	GG	GG	GG	GG	GG	GG	AG	GG	GG	AG	GG	AG	GG	AG	AG	GG	AG	GG	GG	AG	AG	GG	GG	GG	AG	AG	AG	AG	GG	AG	AG	GG	GG	GG	AG	AG	AG	AG	GG	AG	GG	GG	GG	GG	AG	AG	GG	AG	AG	AG	GG	GG	AG	AG	AG	AG	AG	GG	GG	AG	AG	GG	GG	GG	AG	GG	GG	GG	AG	AG	GG	AG	AG	GG	GG	AG	GG	AG	AG	AG	AG	AG	GG	GG	AG	GG	AG	GG	AG	AG	AG	AG	AG	AG	GG	AG	AG	AG	GG	GG	GG	GG	AG	AG	AG	AG	GG	AG	AG	GG	AG	GG	AG	AG	GG	GG	GG	GG	GG	GG	GG	GG	GG	GG	GG	GG	GG	GG	GG	GG	GG	GG	GG	GG	GG	GG	GG	GG	GG	GG	GG	GG	GG	GG	GG	GG	GG	GG	GG	GG	GG	GG	GG	GG	GG	GG	GG	GG	GG	GG	GG	GG	GG	GG	GG	GG	GG	GG	GG	GG	GG	GG	GG	GG	GG	GG	GG	GG	GG	GG	GG	GG	GG	GG	GG	GG	GG	GG	GG	GG	GG	GG	GG	GG	GG	GG	GG	GG	GG	AG	GG	GG	GG	GG	GG	GG	GG	GG	GG	GG	GG	GG	GG	GG	GG	GG	GG	GG	GG	GG	GG	GG	GG	GG	AG	AG	AG	AG	AG	GG	GG	GG	AG	AG	GG	GG	GG	AG	AG	GG	AG	GG	GG	GG	AG	AG	AG	AG	GG	GG	GG	AG	AG	GG	AG	AG	GG	GG	GG	AG	GG	AG	GG	GG	GG	GG	GG	GG	GG	GG	GG	GG	GG	GG	AG	AG	GG	AG	GG	GG	GG	GG	GG	GG	AG	GG	GG	AG	AG	AG	GG	AG	AG	GG	AG	GG	GG	GG	GG	GG	GG	AG	AG	AG	GG	GG	GG	GG	GG	AG	GG	AG	GG	AG	AG	GG	GG	GG	GG	GG	GG	AG	GG	GG	GG	GG	GG	GG	GG	AG	AG	AG	GG	GG	GG	GG	GG	AG	GG	GG	GG	GG	GG	GG	GG	AG	AG	AG	GG	AG	AG	GG	GG	GG	GG	AG	GG	GG	GG	GG	AG	GG	GG	GG	AG	AG	AG	GG	GG	GG	GG	GG	GG	GG	GG	GG	GG	AG	GG	GG	GG	GG	AG	GG	AG	AG	AG	GG	AG	GG	GG	GG	AG	AG	AG	GG	GG	GG	GG	GG	GG	GG	GG	AG	GG	AG	GG	AG	GG	GG	GG	GG	GG	AG	AG	GG	GG	GG	GG	GG	GG	GG	AG	GG	GG	GG	AG	GG	GG	GG	GG	AG	GG	GG	AG	GG	GG	GG	GG	GG	GG	GG	GG	GG	AG	GG	GG	GG	AG	GG	GG	GG	GG	GG	GG	GG	GG	GG	GG	GG	GG	GG	GG	GG	GG	GG	GG	GG	AG	AG	AG	AG	GG	GG	GG	GG	GG	GG	GG	GG	AG	GG	GG	GG	GG	GG	AG	AG	GG	GG	AG	AG	GG	AG	GG	GG	GG	AG	GG	GG	AG	GG
GGaluGA005836	1	14460116	GG	AG	GG	AG	GG	AG	GG	AG	GG	GG	GG	AG	AG	AG	GG	GG	GG	AG	AG	AA	AA	GG	AA	AA	AG	GG	AG	AG	AG	GG	AG	AG	AG	AG	AG	AG	GG	GG	AG	AG	GG	GG	GG	GG	AG	AG	GG	AG	GG	GG	GG	GG	GG	AG	AG	AA	GG	AG	GG	GG	GG	GG	GG	GG	AG	GG	AG	AG	GG	AG	AG	AA	AG	GG	AG	GG	AG	AG	GG	GG	AG	AG	AG	GG	GG	AG	GG	AA	GG	GG	AG	AG	AG	GG	GG	GG	GG	AG	GG	AG	AG	AG	AG	AG	AG	AG	AG	GG	GG	AG	AG	GG	GG	GG	GG	GG	AG	AG	GG	GG	AG	AG	AA	AG	AA	AA	AG	GG	GG	AG	GG	GG	AG	AG	GG	AG	GG	GG	AG	AG	GG	AG	AG	GG	AG	GG	AG	GG	GG	AG	AG	GG	AG	AG	AG	GG	GG	AG	AG	AG	AG	GG	GG	GG	GG	AG	GG	GG	AG	GG	AG	GG	AG	AG	GG	GG	GG	GG	AG	AA	AG	GG	GG	GG	AG	AG	AG	AG	AG	GG	AG	AG	AG	AG	GG	AG	AG	GG	AG	AG	AG	--	AG	GG	AG	GG	--	AG	AG	GG	AG	GG	GG	AG	GG	AG	AG	GG	GG	AG	AG	GG	GG	AG	AG	GG	AA	GG	AG	GG	GG	GG	GG	GG	AG	AG	GG	AG	GG	GG	GG	GG	AG	GG	GG	AG	GG	AG	AG	GG	GG	GG	GG	GG	GG	GG	GG	AG	GG	AG	GG	AG	AG	GG	GG	GG	GG	AG	AG	GG	AG	GG	AG	GG	AG	GG	GG	AG	GG	GG	AG	GG	GG	AG	GG	GG	GG	GG	AG	AG	AG	GG	GG	AG	AG	AG	GG	GG	AG	GG	AG	AG	AG	AG	GG	GG	GG	AG	AG	AG	GG	GG	AG	GG	GG	AG	AG	GG	GG	GG	GG	GG	GG	GG	GG	AG	GG	AG	AG	AG	AG	AG	AG	GG	GG	AG	GG	GG	GG	GG	AG	AG	AG	GG	AG	AG	GG	GG	GG	AG	GG	GG	GG	GG	GG	AG	GG	AG	GG	AG	GG	GG	GG	AG	AG	AG	AG	AG	GG	GG	GG	GG	GG	GG	GG	AG	AG	AG	GG	AG	GG	AG	AG	AG	AG	AG	GG	GG	GG	GG	GG	GG	AG	GG	AG	AG	GG	AG	AG	AG	AG	AG	GG	GG	GG	GG	GG	GG	GG	GG	GG	AG	GG	GG	GG	AG	AG	AG	AG	AG	AG	AA	AA	AG	GG	GG	AG	AG	AA	AA	AG	AG	AG	GG	GG	GG	GG	AG	AG	AG	AG	GG	AG	GG	GG	GG	GG	GG	GG	GG	AG	GG	GG	GG	GG	AG	AG	AG	AG	AG	AG	AG	GG	AG	GG	AG	GG	GG	GG	GG	AG	GG	GG	GG	AG	AG	AG	AG	AG	AG	AG	GG	AG	AG	GG	GG	GG	GG	AG	AG	GG	GG	GG	GG	AG	AG	AG	AG	AG	AG	AG	AG	AG	GG	AG	GG	GG	GG	GG	GG	AG	GG	AG	GG	GG	GG	GG	GG	GG	AG	AG	AG	AG	AG	AG	AG	AG	GG	GG	GG	GG	GG	GG	AG	AG	GG	GG	GG	GG	GG	AG	AG	AG	AG	AG	GG	GG	AG	GG	GG	GG	AA	GG	GG	GG	AA	GG	AG	AA	AG	GG
GGaluGA005940	1	14681530	AG	AG	AG	GG	GG	GG	GG	GG	GG	GG	AG	AG	AG	GG	AG	AG	AA	GG	AG	GG	GG	GG	GG	GG	GG	GG	GG	GG	AG	AG	GG	GG	GG	AG	AA	AG	AA	AA	AG	AG	AG	AG	AG	GG	GG	GG	GG	GG	AG	AG	AG	AG	GG	GG	GG	GG	GG	GG	GG	AA	AA	AG	AG	AG	GG	GG	AG	AG	AG	AG	GG	GG	GG	GG	AG	GG	GG	GG	GG	GG	AG	GG	GG	AG	GG	GG	AG	GG	AG	GG	GG	GG	AG	AG	GG	AG	GG	AG	GG	GG	GG	AG	GG	GG	GG	AG	GG	AG	AG	AG	AG	GG	GG	GG	GG	GG	GG	AG	GG	AG	AG	GG	GG	GG	GG	GG	AG	GG	GG	GG	GG	AG	GG	GG	AG	GG	GG	GG	GG	GG	AG	GG	GG	AG	GG	GG	GG	AG	GG	GG	GG	AG	GG	GG	GG	GG	AG	GG	GG	GG	AG	AG	GG	GG	AG	AG	GG	AG	GG	GG	GG	AG	GG	GG	AG	AG	AG	AG	AG	GG	GG	GG	AG	AG	GG	GG	AG	AG	GG	AG	AG	AG	GG	GG	GG	AG	AG	AG	AG	AG	AG	AG	AG	AG	GG	GG	GG	AG	GG	GG	AG	AG	AG	GG	GG	AG	GG	GG	AG	AG	AG	AG	AG	AG	AG	AG	GG	GG	GG	AG	AG	AG	GG	AG	AG	AG	AG	AG	AG	GG	GG	AG	AG	AG	AG	AG	AG	AG	GG	GG	GG	GG	GG	AG	AG	GG	AG	GG	AG	GG	GG	AG	GG	AG	AG	AG	GG	AG	AG	GG	AG	GG	GG	AG	AG	AG	AG	AG	AG	GG	GG	AG	GG	GG	GG	AG	GG	GG	GG	GG	AG	AG	AG	GG	GG	AG	AG	GG	GG	AG	GG	AG	GG	GG	AG	AG	GG	GG	AG	AG	AG	AG	AG	GG	GG	GG	AG	GG	AG	GG	GG	GG	GG	AG	GG	AG	AG	AG	AG	GG	GG	AG	GG	GG	GG	GG	GG	GG	GG	AG	AG	GG	GG	GG	AG	AG	AG	GG	GG	GG	GG	GG	AG	GG	AG	AG	AG	GG	GG	GG	GG	GG	AG	GG	AG	GG	GG	GG	GG	AG	AG	AG	AG	GG	GG	GG	AG	AG	GG	AG	GG	AG	GG	AG	GG	GG	AG	AG	GG	GG	GG	AG	AG	GG	AG	GG	GG	GG	GG	AG	GG	AG	AG	AG	AG	GG	AG	GG	AG	GG	GG	AG	AG	AG	GG	AG	GG	AG	AG	GG	AG	GG	GG	GG	AG	AG	AG	AG	GG	GG	AG	AG	AG	AG	AG	GG	GG	AG	GG	GG	GG	AG	GG	GG	AG	AG	AG	GG	GG	GG	AG	GG	GG	AG	AG	GG	AG	AG	AG	GG	AG	AG	AG	GG	GG	AG	GG	GG	AG	GG	AG	AG	GG	AG	GG	GG	AG	AG	AG	GG	AG	GG	AG	AG	AG	AG	GG	GG	AG	GG	AG	GG	GG	GG	AG	AG	GG	GG	GG	AG	GG	GG	GG	AG	AG	AG	GG	AG	GG	AG	GG	AG	GG	GG	GG	GG	GG	GG	AG	AG	GG	GG	AG	AG	AG	AG	GG	GG	AG	AG	GG	AG	GG	AG	GG	AG	GG	AG	GG	AG	GG	GG	AG	GG	GG	AG	GG	GG	AG	GG	GG	GG	AG	AG	AG	GG	AG	AG	GG	GG	AG
GGaluGA005978	1	14824199	AG	AG	AG	GG	AA	AG	GG	AG	GG	AA	AG	AG	AG	AG	AG	AG	AG	AG	AG	AA	AA	GG	AA	AA	AG	AG	AG	AA	AG	AG	AG	AG	AG	AA	AA	AA	AA	AA	AA	AA	GG	GG	GG	GG	AG	AG	GG	AG	AG	AG	AG	AG	GG	AG	AG	AA	GG	AG	GG	AG	AG	AG	AG	AG	AG	GG	AG	AG	GG	AG	AG	AA	AG	GG	AG	GG	AG	AG	GG	GG	AA	AG	AG	AG	GG	AG	GG	AA	GG	GG	AG	AG	AA	AG	GG	AG	GG	AA	GG	AG	AG	AA	AG	AG	AG	AG	AG	AG	AG	AA	AA	GG	GG	GG	GG	GG	AG	AA	GG	AG	AA	AG	AA	AG	AA	AA	AA	GG	GG	AG	GG	AG	AG	AG	AG	AG	GG	GG	AG	AG	GG	AG	AG	AG	AG	GG	AG	AG	GG	AG	AG	GG	AG	AG	AG	GG	AG	AG	AG	AG	AA	AG	GG	GG	AG	AG	GG	AG	AG	GG	AG	AG	AG	GG	AG	AA	AG	AA	AA	AA	AG	AG	AA	AA	AG	AG	AA	AA	AG	AA	AA	AA	AG	AG	AG	AA	AA	AG	AA	AA	AA	AG	AA	AA	AG	AG	AA	AA	AG	AG	AA	AA	AA	AG	AG	AA	AG	AG	AA	AA	AA	AA	AA	AG	AA	AG	AA	AG	AG	AA	AA	AA	AG	AA	AA	AA	AA	AA	AA	AG	AG	AA	AG	AA	AA	AG	AA	AA	AG	AG	AG	AG	AG	AA	AA	AG	AA	AG	GG	AG	AG	AA	AG	AG	AG	AA	AG	AA	AA	AG	AA	AG	AG	AG	AA	AA	AA	AG	AA	AG	AG	AA	AG	AA	AG	AG	GG	GG	AG	AG	AA	AG	AG	AG	AG	AA	AG	GG	AG	AG	AG	AA	AG	AG	AG	AG	GG	AG	AA	AA	GG	GG	AG	GG	GG	AG	AA	GG	AG	GG	GG	GG	GG	AG	GG	AG	AG	AA	AG	AG	AG	AA	AG	GG	GG	AG	GG	GG	GG	AG	AG	GG	AG	GG	AA	AA	AG	GG	GG	AG	GG	GG	AG	GG	AG	AG	AG	GG	GG	AG	GG	GG	AG	AG	AA	AG	AG	GG	GG	AG	AG	AG	AG	GG	GG	GG	AG	AG	GG	AA	GG	AA	AG	AA	AG	AG	AG	AG	GG	GG	GG	AG	AG	GG	AG	AG	GG	AG	AG	AA	AG	AA	AG	AG	AG	GG	AG	GG	AG	GG	GG	AG	AG	AG	GG	AA	AG	AA	AA	AG	AG	AA	AA	AG	GG	GG	AG	AG	AA	AA	AA	AA	AA	AG	AG	GG	GG	AA	AG	AG	AG	AA	AG	AG	AA	AA	AG	AG	GG	GG	AA	GG	GG	AG	AG	AG	AA	AA	AA	AG	AA	AA	AA	AG	AG	AA	AG	GG	AG	GG	AA	AG	GG	AG	AG	AG	AA	AA	AA	AG	AA	AG	AA	AA	AG	AA	GG	GG	AA	AG	AG	GG	GG	GG	AA	AA	AG	AG	AG	AA	AG	AG	AG	AA	AA	AG	GG	AA	GG	AG	AG	AG	AG	GG	GG	GG	GG	GG	AG	AA	AG	AG	AA	AA	AA	AA	AG	AG	AA	AA	AG	AG	GG	AA	AG	AG	GG	AG	GG	AG	AG	AG	AA	AG	AG	AA	AG	AG	AG	AG	AG	AA	GG	GG	GG	AA	GG	AG	AA	AG	GG
GGaluGA005982	1	14830459	GG	AG	GG	AG	GG	AG	AA	AG	AG	GG	GG	AG	AG	GG	GG	GG	AG	GG	AG	GG	GG	AG	GG	GG	AG	GG	AG	GG	AG	GG	GG	AG	GG	GG	GG	GG	GG	GG	GG	GG	AG	AG	AG	AG	AG	AG	AG	AG	GG	GG	GG	GG	AG	AG	AG	GG	AG	GG	AG	AG	AG	GG	GG	GG	GG	AG	AG	AG	AA	AG	AG	GG	AG	AG	AG	AG	GG	GG	AG	AG	GG	GG	GG	AG	AG	AG	AA	GG	AA	AG	GG	GG	GG	AG	AG	AG	AG	GG	AG	GG	GG	GG	GG	AG	AG	AG	AG	AG	AG	GG	GG	AG	AG	AG	AG	AG	GG	GG	AG	AG	GG	GG	GG	AG	GG	GG	GG	AG	AG	GG	AG	AG	GG	GG	AG	GG	AG	AG	AG	AG	AA	GG	GG	AG	GG	AG	GG	AG	AG	AG	AG	AA	AG	GG	AG	AG	AG	GG	GG	GG	GG	AG	AG	AG	AG	AG	AG	AG	GG	AG	GG	AG	AG	AG	AG	GG	AG	GG	GG	GG	GG	GG	GG	GG	GG	GG	GG	GG	GG	GG	GG	GG	GG	GG	GG	GG	GG	AG	GG	GG	GG	AG	GG	GG	GG	GG	GG	GG	GG	GG	GG	GG	GG	GG	GG	GG	GG	GG	GG	GG	GG	GG	GG	AG	GG	AG	GG	GG	GG	GG	GG	GG	GG	GG	GG	GG	GG	GG	GG	GG	GG	GG	AG	GG	GG	AG	GG	GG	GG	GG	GG	GG	GG	GG	GG	GG	GG	GG	AA	GG	GG	GG	GG	AG	AG	GG	GG	GG	GG	GG	GG	GG	GG	AG	GG	GG	GG	GG	GG	GG	GG	GG	GG	GG	AG	AG	AG	AG	GG	GG	GG	AG	AG	GG	GG	GG	AG	AG	GG	AG	GG	GG	GG	AG	AG	AG	AG	GG	GG	GG	AA	AA	AG	AG	AG	GG	GG	GG	AG	GG	AG	GG	GG	GG	AG	GG	AG	GG	AG	GG	GG	GG	GG	AG	AG	GG	AG	GG	GG	GG	GG	GG	GG	AG	GG	GG	AG	AG	AG	GG	AG	AG	GG	AG	AG	GG	AG	GG	AG	GG	AG	AG	AG	GG	GG	GG	GG	AG	AG	GG	AG	GG	AG	AG	AG	GG	GG	GG	AG	GG	AG	GG	GG	GG	GG	GG	GG	GG	AG	AG	AG	AG	GG	AG	GG	GG	AG	GG	GG	GG	GG	GG	GG	GG	AG	AG	AG	GG	AG	AG	AG	GG	AG	AG	AG	GG	GG	GG	GG	AG	AG	GG	GG	AG	AA	AA	AG	AG	GG	GG	GG	GG	GG	GG	GG	GG	AG	GG	GG	GG	GG	GG	GG	GG	GG	GG	AG	GG	GG	GG	GG	AG	AG	AG	GG	GG	GG	GG	GG	GG	GG	GG	GG	GG	GG	GG	GG	AG	AG	AG	GG	GG	AG	AG	GG	GG	GG	GG	GG	GG	GG	GG	GG	GG	AG	GG	AG	AG	GG	GG	AG	GG	GG	AG	GG	GG	GG	GG	GG	GG	GG	GG	GG	GG	GG	AG	AG	GG	AG	GG	GG	GG	GG	GG	GG	GG	GG	GG	GG	GG	GG	GG	GG	GG	GG	GG	GG	GG	GG	GG	GG	AG	AG	GG	GG	GG	GG	GG	GG	AG	GG	GG	GG	GG	GG	GG	GG	GG	AG	GG	GG	GG	AA	AG	AG	GG	AA	AG	GG	AG	AG
GGaluGA005994	1	14896265	AC	AC	AC	AA	AA	AA	AA	AA	AA	AA	AC	AC	AC	AC	AC	AC	AC	AC	AC	AC	AC	AA	AC	AC	AC	AA	AC	AC	AC	AC	AC	AC	AC	CC	CC	CC	CC	CC	CC	CC	AA	AA	AA	AA	AC	AC	AA	AC	AC	AC	AC	AC	AA	AC	AC	AC	AA	AA	AA	AC	AC	AC	AC	AC	AC	AA	AC	AC	AA	AC	AC	CC	AC	AA	AC	AA	AC	AC	AA	AA	CC	AC	AC	AC	AA	AC	AA	CC	AA	AA	AC	AC	CC	AC	AA	AC	AA	CC	AA	AC	AC	CC	AC	AC	AC	AC	AC	AC	AC	CC	CC	AA	AA	AA	AA	AA	AC	CC	AA	AC	CC	AC	CC	AC	CC	CC	CC	AA	AA	AC	AA	AC	AC	AC	AC	AC	AA	AA	AC	AC	AA	AC	AC	AC	AC	AA	AC	AC	AA	AC	AC	AA	AC	AC	AC	AA	AC	AC	AC	AC	CC	AC	AA	AA	AC	AC	AA	AC	AC	AA	AC	AC	AC	AA	AA	AC	AA	AC	CC	CC	AC	AA	AC	AC	AC	AC	CC	CC	AC	AC	CC	CC	AC	AC	AA	CC	CC	AA	CC	CC	CC	AA	CC	AC	AC	AA	CC	CC	AC	AA	CC	AC	AC	AC	AA	CC	AC	AA	AC	CC	CC	AC	AC	AC	CC	AA	CC	AA	AC	AC	AC	AC	AA	AC	CC	CC	AC	CC	AC	AA	AA	AC	AC	AC	AC	AC	AC	CC	AC	AA	AA	AA	AA	AC	AC	AA	AC	AC	AA	AC	AA	CC	AC	AA	AA	AC	AA	CC	CC	AA	CC	AA	AC	AA	CC	AC	AC	AC	AC	AA	AC	AC	AA	AC	AA	AC	AA	AA	AC	AC	CC	AC	AC	AC	AC	CC	AC	AA	AC	AC	AC	CC	AC	AC	AC	AC	AA	AC	CC	CC	AA	AA	AC	AA	AA	AC	CC	AA	AC	AA	AA	AA	AA	AC	AA	AC	AC	CC	AC	AA	AC	CC	AA	AA	AA	AC	AA	AA	AA	AC	AC	AA	AC	AA	CC	AC	AC	AA	AA	AC	AA	AA	AC	AA	AC	AC	AC	AA	AA	AC	AA	AA	AC	AA	CC	AC	AC	AA	AA	AC	AC	AC	AC	AA	AA	AA	AC	AC	AA	CC	AA	CC	AC	AC	AC	AC	AC	AC	AA	AA	AA	AC	AC	AA	AC	AC	AA	AC	AA	AC	AA	AC	AC	AC	AC	AA	AC	AA	AC	AA	AA	AC	AC	AC	AA	CC	AC	AC	CC	AC	AA	CC	AC	AC	AA	AA	AC	AA	CC	CC	AC	AC	AC	AC	AC	AA	AA	AC	AA	AC	AA	AC	AC	AA	AC	AC	AC	AA	AA	AA	AC	AA	AA	AC	AC	AA	AC	AC	AC	AC	CC	AC	AC	AC	AA	CC	AA	AA	AC	AA	AC	AC	AA	AC	AC	AC	AC	CC	CC	AA	CC	AA	CC	CC	AC	AC	AA	AA	AC	AA	AC	AA	AA	AA	CC	CC	AC	AA	AC	AC	AC	AC	AA	AC	CC	AC	AA	AC	AA	AC	AA	AC	AA	AA	AA	AA	AA	AA	AC	CC	AA	AC	CC	AC	AC	CC	AC	AA	AC	AC	AA	AC	AA	AC	AA	AC	AA	AC	AA	AC	AA	AC	CC	AC	AC	AC	AA	AC	AC	AA	AA	CC	AA	AA	AA	CC	AA	AC	CC	AC	AA
GGaluGA006002	1	14922392	GG	GG	GG	AG	GG	AG	AA	AG	AG	GG	GG	GG	GG	GG	GG	GG	GG	GG	GG	GG	GG	AG	GG	GG	AG	GG	AG	GG	GG	GG	GG	GG	GG	GG	GG	GG	GG	GG	GG	GG	GG	GG	GG	AG	AG	AG	AG	AG	GG	GG	GG	GG	AG	AG	AG	GG	AG	GG	AG	GG	GG	GG	GG	GG	GG	AG	GG	GG	AG	GG	AG	GG	AG	AG	AG	AG	GG	GG	AG	AG	GG	GG	GG	AG	AG	AG	AG	GG	AG	AG	GG	GG	GG	AG	AG	AG	AG	GG	AG	GG	GG	GG	GG	AG	AG	GG	AG	AG	AG	GG	GG	AG	AG	AG	AG	AG	GG	GG	AG	AG	GG	GG	GG	AG	GG	GG	GG	AG	AG	GG	AG	AG	GG	GG	AG	GG	AG	AG	AG	AG	AG	GG	GG	AG	GG	AG	GG	AG	AG	AG	AG	AG	AG	GG	AG	AG	AG	GG	GG	GG	GG	AG	AG	AG	AG	AG	AG	AG	GG	AG	GG	AG	AG	GG	GG	GG	GG	GG	GG	GG	GG	GG	GG	GG	GG	GG	GG	GG	GG	GG	GG	GG	GG	GG	GG	GG	GG	GG	GG	GG	GG	GG	GG	GG	GG	GG	GG	GG	GG	GG	GG	GG	GG	GG	GG	GG	GG	GG	GG	GG	GG	GG	GG	GG	GG	GG	GG	GG	GG	GG	GG	GG	GG	GG	GG	GG	GG	GG	GG	GG	GG	GG	GG	GG	GG	GG	GG	GG	GG	GG	GG	GG	GG	GG	GG	GG	GG	GG	AG	GG	GG	GG	GG	GG	GG	GG	GG	GG	GG	GG	GG	GG	GG	GG	GG	GG	GG	GG	GG	GG	GG	GG	GG	GG	GG	AG	AG	AG	GG	GG	GG	AG	AG	GG	GG	GG	AG	AG	GG	AG	GG	GG	GG	AG	AG	AG	AG	GG	GG	GG	AG	AG	GG	AG	AG	GG	GG	GG	AG	GG	AG	GG	GG	GG	GG	GG	GG	GG	AG	GG	GG	GG	GG	AG	AG	GG	AG	GG	GG	GG	GG	GG	GG	AG	GG	GG	AG	AG	AG	GG	AG	AG	GG	AG	AG	GG	GG	GG	GG	GG	AG	AG	AG	GG	GG	GG	GG	AG	AG	GG	AG	GG	AG	AG	GG	GG	GG	GG	GG	GG	AG	GG	GG	GG	GG	GG	GG	GG	AG	AG	AG	GG	GG	GG	GG	GG	AG	GG	GG	GG	GG	GG	GG	GG	AG	AG	AG	GG	AG	AG	GG	GG	GG	GG	AG	GG	GG	GG	GG	AG	GG	GG	GG	AG	AG	AG	GG	GG	GG	GG	GG	GG	GG	GG	GG	GG	AG	GG	GG	GG	GG	GG	GG	GG	GG	GG	GG	GG	GG	GG	GG	AG	AG	AG	GG	GG	GG	GG	GG	GG	GG	GG	GG	GG	GG	GG	GG	GG	GG	GG	GG	GG	AG	AG	GG	GG	GG	GG	GG	GG	GG	GG	GG	GG	GG	GG	GG	GG	GG	GG	AG	GG	GG	AG	GG	GG	GG	GG	GG	GG	GG	GG	GG	GG	GG	GG	GG	GG	GG	GG	GG	GG	GG	GG	GG	GG	GG	GG	GG	GG	GG	GG	GG	GG	GG	GG	GG	GG	GG	GG	GG	GG	GG	GG	GG	GG	GG	GG	GG	AG	GG	GG	GG	GG	GG	GG	GG	GG	GG	GG	GG	GG	AG	GG	GG	GG	AG	GG	GG	AG	GG
GGaluGA006008	1	14947194	AA	AA	AA	AG	AA	AG	GG	AG	AG	AA	AA	AA	AA	AA	AA	AA	AA	AA	AA	AA	AA	GG	AA	AA	AG	AG	AG	AA	AA	AA	AG	AA	AG	AA	AA	AA	AA	AA	AA	AA	AA	AA	AA	GG	AG	AG	GG	AG	AA	AA	AA	AA	GG	AG	AG	AA	GG	AG	GG	AA	AA	AA	AA	AA	AA	AG	AA	AA	AG	AA	AG	AA	AG	AG	AG	AG	AA	AA	AG	AG	AA	AA	AA	AG	AG	AG	AG	AA	AG	AG	AA	AA	AA	AG	AG	AG	AG	AA	AG	AA	AA	AA	AA	AG	AG	AA	AG	AG	AG	AA	AA	AG	AG	AG	AG	AG	AA	AA	AG	AG	AA	AA	AA	AG	AA	AA	AA	AG	AG	AA	AG	AG	AA	AA	AG	AA	AG	AG	AG	AG	AG	AA	AA	AG	AA	AG	AA	AG	AG	AG	AG	AG	AG	AA	AG	AG	AG	AA	AA	AA	AA	AG	AG	AG	AG	AG	AG	AG	AA	AG	AA	AG	AG	AA	AA	AA	AA	AA	AA	AA	AA	AA	AA	AA	AA	AA	AA	AA	AA	AA	AA	AA	AA	AA	AA	AA	AA	AA	AA	AA	AA	AA	AA	AA	AA	AA	AA	AA	AA	AA	AA	AA	AA	AA	AA	AA	AA	AA	AA	AA	AA	AA	AA	AA	AA	AA	AA	AA	AA	AA	AA	AA	AA	AA	AA	AA	AA	AA	AA	AA	AA	AA	AA	AA	AA	AA	AA	AA	AA	AA	AA	AA	AA	AA	AA	AA	AA	AA	AG	AA	AA	AA	AA	AA	AA	AA	AA	AA	AA	AA	AA	AA	AA	AA	AA	AA	AA	AA	AA	AA	AA	AA	AA	AA	AA	AG	AG	AG	AA	AA	AA	AG	AG	AA	AA	AA	AG	AG	AA	AG	AA	AA	AA	AG	AG	AG	AG	AA	AA	AA	AG	AG	AA	AG	AG	AA	AA	AG	AG	AG	AG	AG	AG	AG	AA	AA	AA	AA	AG	AA	AA	AA	AA	AG	AG	AA	AG	AG	AG	AG	AA	AA	AA	AG	AA	AA	AG	AG	AG	AA	AG	AG	AG	AG	AG	AA	AA	AA	AA	AA	AG	AG	AG	AA	AA	AA	AA	AG	AG	AG	AG	AG	AG	AG	AA	AA	AA	AA	AA	AA	AG	AA	AA	AA	AA	AA	AG	AG	AG	AG	AG	AA	AA	AA	AA	AA	AG	AA	AA	AA	AA	AA	AG	AG	AG	AG	AG	AG	AG	AG	AA	AA	AA	AA	AG	AA	AA	AA	AA	AG	AA	AA	AA	AG	AG	AG	AA	AA	AA	AA	AA	AA	AA	AG	AG	AG	AG	AA	AA	AA	AA	AA	AA	AA	AA	AA	AA	AA	AG	AG	AA	AG	AG	AG	AG	AA	AA	AA	AA	AA	AA	AA	AA	AA	AA	AA	AA	AA	AA	AA	AA	AG	AG	AG	AA	AA	AA	AA	AA	AA	AA	AA	AA	AA	AA	AA	AA	AA	AA	AA	AG	AG	AG	AG	AA	AA	AA	AA	AA	AA	AA	AA	AA	AA	AA	AA	AA	AA	AA	AG	AA	AG	AA	AG	AG	AG	AG	AG	AG	AA	AA	AA	AA	AA	AA	AA	AA	AA	AA	AA	AA	AA	AA	AA	AA	AG	AG	AG	AG	AG	AA	AA	AA	AA	AA	AA	AA	AA	AA	AA	AA	AA	AG	AG	AG	AA	AG	AA	AA	AG	AG
GGaluGA006028	1	14994051	AG	GG	AG	GG	AG	GG	GG	GG	AG	AA	AG	GG	GG	AG	AG	AG	GG	AG	GG	GG	GG	GG	GG	GG	GG	GG	GG	GG	GG	AG	GG	GG	GG	GG	GG	GG	GG	GG	GG	GG	AG	AG	AG	GG	GG	GG	GG	GG	AG	AG	AG	AG	GG	GG	GG	GG	GG	GG	GG	GG	GG	AG	AG	AG	AG	AG	GG	GG	GG	GG	GG	GG	GG	AG	GG	AG	AG	AG	AG	AG	GG	AG	AG	GG	AG	GG	GG	GG	GG	AG	AG	AG	GG	GG	AG	GG	AG	GG	AG	AG	AG	GG	AG	GG	GG	GG	GG	GG	GG	GG	GG	AG	AG	AG	AG	AG	AG	GG	AG	GG	GG	AG	GG	GG	GG	AG	GG	AG	AG	AG	AG	GG	AG	AG	GG	AG	AG	AG	GG	GG	GG	AG	AG	GG	AG	AG	AG	GG	AG	GG	GG	GG	GG	AG	GG	AG	GG	AG	AG	AG	GG	GG	AG	AG	GG	GG	AG	GG	AG	AG	AG	GG	GG	GG	GG	GG	GG	GG	GG	GG	AG	AG	GG	GG	AG	AG	GG	GG	AG	GG	GG	GG	AG	AG	AG	GG	GG	GG	GG	GG	GG	GG	GG	GG	AG	AG	GG	GG	AG	AG	GG	GG	GG	AG	AG	GG	AG	AG	GG	GG	GG	GG	GG	GG	GG	GG	GG	AG	AG	GG	GG	GG	AG	GG	GG	GG	GG	GG	GG	AG	AG	GG	GG	GG	GG	GG	GG	GG	AG	AG	AG	AG	AG	GG	GG	AG	GG	AG	GG	AG	AG	GG	AG	GG	GG	GG	AG	GG	GG	AG	GG	AG	AG	GG	GG	GG	GG	--	GG	AG	AG	GG	AG	AG	AG	GG	AG	AG	AG	AG	GG	GG	GG	AG	AG	GG	GG	AG	AG	GG	AG	GG	AG	GG	GG	GG	AG	AG	GG	GG	GG	GG	GG	AG	AG	AG	GG	AG	GG	AG	AG	AG	AG	GG	AG	GG	GG	GG	GG	AG	AG	GG	AG	AG	AG	AG	AG	AG	AG	GG	GG	AG	AG	AG	GG	GG	GG	AG	AG	AG	AG	AG	GG	AG	GG	GG	GG	AG	AG	AG	AG	AG	GG	AG	GG	AG	AG	AG	AG	GG	GG	GG	GG	AG	AG	AG	GG	GG	AG	GG	AG	GG	AG	GG	AG	AG	GG	GG	AG	AG	AG	GG	GG	AG	GG	AG	AG	AG	AG	GG	AG	GG	GG	GG	GG	AG	GG	AG	GG	AG	AG	GG	GG	GG	AG	GG	AG	GG	GG	GG	GG	GG	GG	GG	GG	GG	GG	GG	GG	GG	GG	GG	GG	GG	GG	AG	AG	GG	AG	AG	AG	AG	AG	AA	AG	AG	GG	AA	AG	AG	GG	AG	AG	GG	GG	AG	GG	GG	GG	AG	GG	GG	GG	AG	AA	GG	AA	AG	GG	AG	GG	GG	AG	GG	AG	AG	GG	GG	GG	AG	GG	AA	GG	GG	GG	AG	AG	AG	GG	AG	GG	AG	AG	AG	GG	GG	AG	AG	AG	GG	AG	AG	AG	AG	GG	GG	AG	AG	AG	GG	AG	GG	AG	AG	AG	AG	AG	AG	GG	GG	AG	AG	GG	GG	GG	GG	AG	AA	AG	AG	AA	GG	AG	GG	AG	GG	AG	GG	AG	GG	AG	AG	GG	AG	AG	AG	AA	AG	GG	AA	AA	GG	GG	GG	GG	GG	GG	GG	GG	GG	GG
GGaluGA006037	1	15025983	AG	AG	AG	AA	AG	AA	AA	AA	AA	GG	AG	AG	AG	GG	GG	GG	AA	GG	AG	AG	AG	AA	AG	AG	AG	AA	AG	AG	AG	AG	AG	AG	AG	AG	AG	AG	AA	AA	AG	AG	AG	AG	AG	AA	AG	AG	AA	AG	AG	AG	AG	AG	AA	AG	AG	AG	AA	AA	AA	AA	AA	AG	AG	AG	GG	AG	AG	AG	AA	AG	AG	GG	AG	AG	AA	AG	GG	GG	AG	AG	AG	GG	GG	AA	AG	AG	AA	GG	AA	AG	GG	GG	AG	AA	AG	AA	AG	AG	AG	GG	GG	AG	GG	AG	AG	AG	AG	AA	AA	AG	AG	AG	AG	AG	AG	AG	GG	AG	AG	AA	AG	GG	GG	AG	GG	GG	AG	AG	AG	GG	AG	AA	GG	GG	AA	GG	AG	AG	AG	AG	AA	GG	GG	AA	GG	AG	GG	AA	AG	AG	AG	AA	AG	GG	AG	AG	AA	GG	GG	GG	AG	AG	AG	AG	AG	AG	AG	AA	GG	AG	GG	AA	AG	AG	AA	AA	AA	AA	AG	GG	GG	AG	AG	AG	GG	GG	AG	AG	GG	AA	AG	AG	GG	GG	AG	AG	AG	AA	AG	AG	AG	AA	AG	AA	GG	AG	GG	GG	GG	AG	GG	AA	AA	GG	AG	AG	GG	AG	AA	AG	AG	AA	AA	AG	AG	AA	GG	AG	GG	AG	AG	AG	AG	AA	AG	AG	AA	AG	AA	AG	AG	AA	AG	AA	AA	AG	AA	AG	GG	AG	AG	AG	AG	AG	AG	AG	AA	GG	AA	GG	AG	AG	GG	AA	AA	AA	AG	GG	GG	AG	AG	AG	GG	AA	AG	AG	AG	GG	AG	AG	GG	AA	AG	GG	AG	AG	AG	AG	GG	GG	GG	AG	AG	GG	GG	GG	AG	AG	GG	AG	GG	GG	GG	AG	AA	AA	AG	GG	GG	GG	AA	AA	AG	AG	AG	GG	AG	AG	AA	AG	AG	AG	AG	AA	GG	AA	AG	AG	AA	AG	GG	AG	AG	AG	AG	GG	AG	AG	AG	AA	AA	AG	GG	AG	AG	AA	AA	AG	AG	GG	AG	AG	AA	AG	AA	AA	AG	AG	GG	GG	AG	AG	AA	AG	AG	GG	GG	AG	AG	AA	AA	AA	AA	AG	GG	AG	AA	AA	GG	AG	AG	AG	GG	AA	GG	GG	AA	AA	AG	AG	AG	AG	AA	GG	AA	GG	AG	GG	AG	AA	AG	AA	AA	AA	AA	AG	AA	AG	AA	AG	GG	AA	AG	AG	AG	AG	GG	AA	AG	AG	AA	GG	AG	AG	AA	AA	AG	AA	GG	GG	AA	AA	AA	AA	AA	AG	AG	AA	AG	GG	AG	AG	GG	GG	AG	AG	AA	GG	AG	AG	AA	AG	AG	AA	AA	AG	AA	AA	AA	GG	AG	AA	AG	GG	GG	AG	GG	AG	AA	AG	AA	AA	AG	AA	GG	GG	AA	AG	AG	AG	AG	GG	AG	AG	AA	AG	AG	AG	AA	AG	AA	AG	AG	AG	AG	AG	GG	AG	GG	AA	--	GG	AG	AG	AG	AA	AG	AG	AG	AA	AG	AA	AG	AG	AG	AG	AG	AG	AA	AG	AG	GG	AG	AA	AA	AG	GG	GG	AG	AG	GG	AA	AG	AA	AG	AA	AG	AA	AG	AA	AG	GG	AG	GG	GG	AG	GG	GG	AA	GG	GG	GG	AA	AA	AA	GG	AA	AG	GG	AG	AA
GGaluGA006058	1	15086927	GG	GG	GG	AG	GG	AG	AA	AG	AG	GG	GG	GG	GG	GG	AG	AG	GG	GG	GG	GG	GG	AG	GG	GG	AG	GG	AG	GG	GG	GG	GG	AG	GG	GG	AG	GG	GG	GG	GG	GG	GG	GG	GG	AG	AG	AG	AG	AG	GG	GG	GG	GG	AG	AG	AG	GG	AG	GG	AG	GG	GG	GG	GG	GG	GG	AG	GG	GG	AG	GG	AG	GG	AG	AG	AG	AG	GG	GG	AG	AG	GG	GG	GG	AG	AG	AG	AG	GG	AG	AG	GG	GG	GG	AG	AG	AG	AG	GG	AG	GG	GG	GG	GG	AG	AG	GG	AG	AG	AG	GG	GG	AG	AG	AG	AG	AG	GG	GG	AG	AG	GG	GG	GG	AG	GG	GG	GG	AG	AG	GG	AG	AG	GG	GG	AG	GG	AG	AG	AG	AG	AG	GG	GG	AG	GG	AG	GG	AG	AG	AG	AG	AG	AG	GG	AG	AG	AG	GG	GG	GG	GG	AA	AG	AG	AA	AA	AG	AG	AG	AG	GG	AG	AG	GG	GG	GG	GG	GG	GG	GG	GG	GG	AG	AG	GG	GG	GG	GG	GG	GG	GG	GG	GG	GG	GG	GG	GG	GG	GG	GG	GG	GG	GG	GG	GG	GG	GG	AG	GG	GG	AG	GG	GG	GG	GG	GG	GG	GG	GG	GG	GG	GG	GG	GG	GG	GG	GG	GG	GG	AG	AG	AG	GG	GG	GG	GG	GG	GG	GG	GG	GG	GG	GG	GG	GG	GG	GG	GG	GG	GG	GG	GG	GG	AG	AG	GG	GG	GG	AG	GG	GG	GG	GG	GG	GG	GG	GG	AG	AG	GG	GG	GG	GG	GG	GG	AG	AG	AG	AG	GG	GG	GG	GG	GG	AG	AA	AG	AG	GG	GG	AG	AA	AA	GG	GG	AG	AA	AG	GG	AA	GG	AG	--	AG	AG	AG	AG	GG	AG	AG	AG	AG	GG	AG	AG	GG	GG	GG	AG	GG	AG	GG	GG	GG	GG	GG	GG	GG	AG	GG	GG	GG	GG	AG	AG	GG	AG	GG	GG	GG	GG	GG	GG	AG	GG	GG	AG	AG	AG	GG	AG	AG	GG	AG	AG	GG	GG	GG	GG	GG	AG	AG	AG	GG	GG	GG	GG	AG	AG	GG	AG	GG	AG	AG	GG	GG	GG	GG	GG	GG	AG	GG	GG	GG	GG	GG	GG	GG	AG	AG	AG	GG	GG	GG	GG	GG	AG	GG	GG	GG	GG	GG	GG	GG	AG	AG	AG	GG	AG	AG	GG	GG	GG	GG	AG	GG	GG	GG	GG	AG	GG	GG	GG	AG	AG	AG	GG	GG	GG	GG	GG	GG	GG	GG	GG	GG	AG	GG	GG	GG	GG	GG	GG	GG	GG	GG	AG	GG	GG	GG	GG	AG	AG	AG	GG	GG	GG	GG	GG	GG	GG	GG	GG	GG	GG	GG	GG	AG	AG	AG	GG	GG	AG	AG	GG	GG	GG	GG	GG	GG	GG	GG	GG	GG	AG	GG	AG	AG	GG	GG	AG	GG	GG	AG	GG	GG	GG	GG	GG	GG	--	GG	GG	GG	GG	AG	AG	GG	AG	GG	GG	GG	GG	GG	GG	GG	GG	GG	GG	GG	GG	GG	GG	GG	GG	GG	GG	GG	GG	GG	GG	AG	AG	GG	GG	GG	GG	GG	GG	AG	GG	GG	GG	GG	GG	GG	GG	GG	AG	GG	GG	GG	AG	GG	GG	GG	AG	GG	GG	AG	GG
GGaluGA006117	1	15233240	AG	AA	AG	AA	AA	AA	AA	AA	AA	AA	AG	AA	AA	AA	AA	AA	AG	AA	AA	AA	AA	AG	AA	AA	AA	AG	AA	AA	AA	AG	AG	AA	AG	AG	AG	AG	GG	GG	AG	AG	AA	AA	AA	AG	AA	AA	AG	AA	AG	AG	AG	AG	AG	AA	AA	AA	AG	AG	AG	AG	AG	AG	AG	AG	AA	AA	AA	AA	AA	AA	AA	AA	AA	AA	AG	AA	AA	AA	AA	AA	AG	AA	AA	AG	AA	AA	AA	AA	AA	AA	AA	AA	AG	AG	AA	AG	AA	AG	AA	AA	AA	AG	AA	AA	AA	AA	AA	AG	AG	AG	AG	AA	AA	AA	AA	AA	AA	AG	AA	AG	AG	AA	AA	AA	AA	AA	AG	AA	AA	AA	AA	AG	AA	AA	AG	AA	AA	AA	AA	AA	AA	AA	AA	AG	AA	AA	AA	AG	AA	AA	AA	AA	AA	AA	AA	AA	AG	AA	AA	AA	AG	AA	AA	AA	AA	AA	AA	AG	AA	AA	AA	AG	AA	AA	AA	AG	AA	AG	AG	AA	AA	AA	AA	AA	AA	AA	AG	AG	AA	AG	AG	AG	AA	AA	AA	AG	AG	AA	AG	AG	AG	AA	AG	AG	AA	AA	AA	AA	AA	AA	AA	AG	AG	AA	AA	AG	AA	AA	AG	AG	AG	AG	AG	AA	AG	AA	AA	AA	AA	AA	AA	AA	AA	AG	AG	AG	AG	AG	AG	AA	AA	AG	AA	AG	AG	AA	AG	AG	AA	AA	AA	AA	AA	AA	AA	AA	AG	AA	AA	AA	AA	AG	AA	AA	AA	AG	AA	AA	AA	AA	AG	AA	AA	AA	AG	AA	AA	AA	AA	AA	AA	AG	AA	AA	AA	AA	AA	AA	AA	AA	AA	AA	AA	AA	AA	AA	AA	AA	AA	AA	AA	AA	AA	AA	AG	AG	AA	AA	AA	AA	AA	AA	AA	AA	AA	AA	AG	AG	AG	AG	AA	AG	AG	GG	AA	AG	AG	AG	AG	AA	AA	AG	AA	AA	AA	AA	AA	AG	AG	GG	AG	AA	AA	AA	AG	AG	AG	AA	AA	AA	AA	AA	GG	AA	AG	AG	AG	AA	AA	AA	AA	AA	AG	AA	AG	AA	AA	AA	AA	GG	AG	GG	AG	AA	AA	AA	AG	AG	AA	AG	AA	AG	AA	AG	AA	AA	GG	GG	AA	AA	AA	AG	AG	AA	AG	AA	AA	AA	AA	AG	AA	AG	GG	GG	AG	AA	AG	AG	AG	AA	AA	AG	AG	AG	AA	AG	AA	AG	AG	AA	AA	AA	AA	AA	AA	AA	AA	AA	AA	AA	AG	AG	AG	GG	GG	AG	AA	AG	AA	AA	AA	AG	AA	AA	AG	AG	AG	AA	AG	AG	AG	AA	AA	AG	GG	AA	AG	AG	AG	AA	AG	AG	AG	AA	AA	AG	AA	AA	AG	AA	AG	GG	AA	AG	AA	AA	AG	AG	AG	AA	AG	AA	AG	AG	AG	AG	AA	AA	AG	AA	AG	AG	AG	AA	AG	AG	AA	AA	AA	AG	AA	AA	AA	AG	AG	AG	AA	AG	AA	GG	AA	GG	AA	AG	AG	AG	AG	AG	GG	AG	AA	AA	AG	AG	AG	AG	AA	AA	AG	AG	AA	AG	AA	AG	AA	GG	AG	GG	AG	AG	AA	AA	AG	AA	AA	AG	AA	AA	AG	AA	AA	AA	AA	AG	AG	AA	AA	AA	AA	AA	AG
GGaluGA006131	1	15279655	AG	AG	AG	AA	AA	AA	AA	AA	AA	AA	AG	AG	AG	AG	AG	AG	AG	AG	AG	AG	AG	AG	AG	AG	AG	AG	AG	AG	AG	AG	GG	GG	GG	GG	GG	GG	GG	GG	GG	GG	AA	AA	AA	AG	AG	AG	AG	AG	AG	AG	AG	AG	AG	AG	AG	AG	AG	AG	AG	AG	AG	AG	AG	AG	AG	AA	AG	AG	AA	AG	AG	GG	AG	AA	AG	AA	AG	AG	AA	AA	GG	AG	AG	AG	AA	AG	AA	GG	AA	AA	AG	AG	GG	AG	AA	AG	AA	GG	AA	AG	AG	GG	AG	AG	AG	AG	AG	AG	GG	GG	GG	AA	AA	AA	AA	AA	AG	GG	AA	AG	GG	AG	GG	AG	GG	AG	GG	AA	AA	AG	AA	AG	AG	AG	AG	AG	AA	AA	AG	AG	AA	AG	AG	AG	AG	AA	AG	AG	AA	AG	AG	AA	AG	AG	AG	AA	AG	AG	AG	AG	GG	AG	AA	AA	AG	AG	AA	AG	AA	AA	AG	AG	AG	AG	AA	AG	AA	AG	GG	GG	AG	AA	AG	AG	AG	AG	GG	GG	AG	AG	GG	GG	AG	AG	AA	GG	GG	AA	GG	GG	GG	AA	GG	AG	AG	AA	--	GG	AG	AA	GG	AG	AG	AG	AA	GG	AG	AA	AG	GG	GG	AG	AG	AG	GG	AA	GG	AA	AG	AG	AG	AG	AA	AG	GG	GG	AG	GG	AG	AA	AA	AG	AG	AG	GG	AG	AG	GG	AG	AA	AA	AA	AA	AG	AG	AA	AG	AG	AA	AG	AA	GG	AG	AA	AA	AG	AA	GG	GG	AA	GG	AA	AG	AA	GG	AG	AG	AG	AG	AA	AG	AG	AA	AG	AG	AG	AA	AA	AG	AG	GG	AG	AG	AG	AG	GG	AG	AA	GG	AG	AG	GG	AG	AG	AG	AG	AA	AG	GG	GG	AA	AA	AG	AA	AA	AG	GG	AG	AG	AG	AA	AG	AG	GG	AG	GG	GG	GG	AG	AA	AG	GG	AA	AA	AA	AG	AA	AG	AG	GG	AG	AA	AG	AA	AG	AG	AG	AA	AA	AG	AA	AA	GG	AA	AG	AG	GG	AA	AG	AG	AA	AA	AG	AA	GG	AG	AG	AA	AA	GG	AG	GG	AG	AA	AG	AA	AG	AG	AG	GG	AA	GG	AG	AG	AG	AG	GG	GG	AA	AA	AA	GG	AG	AG	AG	AG	AA	AG	AA	AG	AA	AG	GG	GG	AG	AA	AG	AG	AG	AA	AG	AG	GG	GG	AA	GG	AG	AG	GG	AG	AA	GG	AG	AG	AA	AA	AG	AA	GG	GG	AG	AG	AG	GG	GG	AG	AA	AG	AA	AG	AA	AG	AG	AA	AG	AG	GG	AA	AG	AG	AG	AA	AA	AG	GG	AA	AG	AG	AG	AG	GG	AG	GG	AG	AA	GG	AA	AG	GG	AG	AG	GG	AA	AG	AG	AG	AG	GG	GG	AA	AG	AA	GG	GG	GG	AG	AG	AG	AG	AA	AG	AG	AG	AA	GG	GG	AG	AA	AG	AG	AG	AG	AA	AG	GG	GG	AG	AG	AG	GG	AA	GG	AA	AG	AG	AG	AG	AG	GG	GG	AG	AG	GG	AG	AG	GG	AG	AA	AG	AG	AA	GG	AG	AG	AA	GG	AG	GG	AG	AG	AA	AG	GG	AG	AG	AG	AA	AG	GG	AA	AA	GG	AA	AG	AG	GG	AA	AG	GG	AG	AG
GGaluGA006211	1	15469476	AG	GG	AG	GG	AG	AG	GG	AG	GG	AG	GG	GG	GG	GG	GG	GG	AG	GG	GG	AG	AG	AG	AG	AG	GG	AG	GG	GG	GG	AG	AG	AG	AG	AG	AG	AG	AG	AA	AG	AG	GG	GG	GG	AG	GG	GG	AG	GG	AG	AG	AG	AG	AG	GG	GG	AG	AG	AA	AG	GG	AG	AG	GG	AG	GG	GG	GG	GG	GG	GG	GG	GG	GG	GG	AG	GG	GG	GG	GG	GG	GG	GG	GG	AG	GG	GG	GG	GG	GG	GG	GG	GG	AG	AG	GG	GG	GG	GG	GG	GG	GG	AG	GG	GG	GG	GG	GG	AG	AG	AG	AG	GG	GG	GG	GG	GG	GG	GG	GG	AG	AG	GG	GG	GG	GG	GG	AG	GG	GG	GG	GG	AG	GG	GG	GG	GG	GG	GG	GG	GG	GG	GG	GG	AG	GG	GG	GG	GG	GG	GG	GG	GG	GG	GG	GG	GG	AG	GG	GG	GG	GG	GG	GG	GG	GG	GG	GG	AG	GG	GG	GG	AG	GG	GG	GG	GG	GG	AG	AG	GG	GG	GG	GG	GG	GG	GG	AG	AG	GG	AG	AG	AG	GG	GG	GG	AG	GG	GG	GG	GG	AG	GG	AG	AG	GG	GG	GG	GG	GG	GG	GG	AG	AG	GG	GG	AG	GG	GG	AG	AG	GG	GG	GG	GG	AG	GG	GG	GG	GG	GG	GG	GG	GG	AG	AG	AG	AG	AG	AG	GG	GG	AG	GG	GG	GG	GG	AG	AG	GG	GG	GG	GG	GG	GG	GG	GG	AG	GG	GG	GG	GG	AG	GG	GG	GG	AG	GG	GG	GG	GG	AG	GG	GG	GG	AG	GG	GG	GG	GG	GG	GG	AG	GG	AG	AA	GG	GG	GG	GG	GG	GG	GG	GG	GG	GG	GG	GG	GG	GG	GG	GG	GG	GG	GG	AG	AG	GG	GG	GG	GG	GG	GG	GG	GG	GG	GG	AG	AG	AG	AG	GG	AG	AG	AA	GG	AG	AG	AG	AG	AG	GG	AG	AG	GG	GG	GG	GG	AG	AG	AA	AG	GG	GG	GG	AG	AA	AG	GG	GG	GG	GG	GG	AA	GG	AG	AG	AG	GG	GG	GG	GG	GG	AG	AG	AG	GG	GG	GG	GG	AA	AG	AA	AG	GG	GG	GG	AG	AG	GG	AG	GG	AG	GG	AA	GG	GG	AA	AA	GG	GG	GG	AG	AG	GG	AG	GG	GG	GG	AG	AA	AG	AA	AA	AA	AG	GG	AG	AG	AG	GG	GG	AG	AG	AG	GG	AG	GG	AA	AG	GG	AG	GG	AG	GG	GG	GG	GG	AG	GG	GG	AA	AA	AA	AA	AA	AG	GG	AA	AG	GG	AG	AA	GG	AG	AA	AA	AA	AG	AG	AG	AA	AG	GG	AG	AA	AG	AA	AA	AA	GG	AG	AA	AG	GG	AG	AG	AG	AG	AA	AG	AA	AA	GG	AG	GG	GG	AA	AG	AG	AG	AA	AG	AG	AG	AA	AA	AG	AG	AA	AG	AG	AG	AG	GG	AG	AG	GG	AG	GG	AA	GG	GG	AG	AA	AG	AA	AG	AA	AG	AA	AG	AA	AG	AG	AG	AG	AG	AG	AA	AG	GG	GG	AG	AA	AA	AG	GG	AG	AA	AA	AG	AA	AG	AA	AG	AA	AG	AA	AG	AG	AG	GG	AG	GG	GG	AA	AG	GG	AA	AG	AG	GG	GG	AG	AG	GG	GG	GG	GG	GG	AG
GGaluGA006268	1	15602873	AG	AG	AG	AG	GG	GG	GG	GG	GG	AA	AG	AG	AG	AG	AG	AG	AG	AG	AG	AG	AG	AG	AG	AG	AG	AG	AG	AG	AG	AG	AA	AA	AA	AA	AA	AA	AA	AA	AA	AA	GG	GG	GG	AG	AG	AG	AG	AG	AG	AG	AG	AG	AG	AG	AG	AG	AG	AG	AG	AG	AG	AG	AG	AG	AG	GG	AG	AG	GG	AG	AG	AA	AG	GG	AG	GG	AG	AG	GG	GG	AA	AG	AG	AG	GG	AG	GG	AA	GG	GG	AG	AG	AA	AG	GG	AG	GG	AG	GG	AG	AG	AA	AG	AG	AG	AG	GG	AG	AA	AA	AG	GG	GG	GG	GG	GG	AG	AA	GG	AG	AA	AG	AA	AG	AA	AG	AA	GG	GG	AG	GG	AG	AG	AG	AG	AG	GG	GG	AG	AG	GG	AG	AG	AG	AG	GG	AG	AG	GG	AG	AG	GG	AG	AG	AG	GG	AG	AG	AG	AG	AA	AG	GG	GG	AG	AG	GG	AG	GG	GG	AG	AG	AG	AA	GG	AG	GG	AG	AA	AA	AG	GG	AG	AG	AG	AG	AA	AA	AG	AG	AA	AA	AG	AG	GG	AA	AA	GG	AA	AA	AA	GG	AA	AG	AG	GG	--	AA	AG	GG	AA	AG	AG	AG	GG	AA	AG	GG	AG	AA	AA	AG	AG	AG	AA	GG	AA	GG	AG	AG	AG	AG	GG	AG	AA	AA	AG	AA	AG	GG	GG	AG	AG	AG	AA	AG	AG	AA	AG	GG	GG	GG	GG	AG	AG	GG	AG	AG	GG	AG	GG	AG	AG	GG	GG	AG	GG	AA	AA	GG	AA	GG	AG	GG	AA	AG	AG	AG	AG	GG	AG	AG	GG	AA	AA	AG	GG	GG	AG	AG	AA	AG	AG	AG	AG	AA	AG	GG	AA	AG	AG	AA	AG	AG	AG	AG	GG	AG	AA	AA	GG	GG	AG	GG	GG	AG	AA	AG	AG	AG	GG	AG	AG	AA	AG	AA	AA	AA	AG	GG	AG	AA	GG	GG	GG	AG	GG	AG	AG	AA	AA	AG	AG	GG	AG	AG	AG	GG	GG	AG	GG	GG	AA	GG	AG	AA	AA	AG	AG	AG	GG	GG	AG	GG	AA	GG	AG	GG	GG	AA	AG	AA	AG	AG	AG	AG	AA	AA	AG	AA	GG	AA	AG	AG	AG	AG	AA	AA	GG	GG	GG	AA	AA	AG	AA	AG	GG	AG	GG	AG	GG	AG	AA	AA	AG	GG	AG	AG	AG	GG	AG	AA	AA	AA	GG	AA	AG	AG	AA	AG	GG	AA	AG	AG	GG	GG	AG	GG	AA	AA	AG	AG	AG	AA	AA	AG	GG	AG	GG	AG	GG	AA	AG	AG	AA	AA	AA	AG	AG	AG	AG	AG	GG	AG	AA	GG	AG	AG	AG	AG	AA	AG	AA	AG	AG	AA	AG	AG	AA	AG	AG	AA	GG	AG	AG	AG	AG	AA	AA	GG	AG	AG	AA	AA	AA	AA	AG	AG	AG	GG	AG	AG	AG	GG	AA	AA	AG	GG	AG	AG	AG	AG	GG	AA	AA	AA	AG	AA	AG	AA	GG	AA	GG	AG	AG	AG	AG	AG	AA	AA	AG	AG	AA	AG	AG	AA	AG	AG	AA	AA	AG	AA	AG	AG	GG	AA	AG	AA	AG	AG	GG	AG	AA	AG	AG	AA	AG	AG	AA	AG	AG	AA	GG	AG	AG	AA	GG	AG	AA	AG	AG
GGaluGA006291	1	15712120	AA	AG	AA	AA	AA	AA	AA	AA	AA	AA	AG	AG	AG	AG	AG	AG	AA	AG	AG	AG	AG	AA	AG	AG	AG	AA	AG	AG	AG	AA	AG	GG	AG	AG	GG	AG	AG	AG	AG	AG	AA	AA	AA	AA	AG	AG	AA	AG	AG	AA	AA	AG	AA	AG	AG	AG	AA	AA	AA	AG	AA	AA	AG	AA	AG	AA	AG	AG	AA	AG	AG	GG	AG	AA	AA	AA	AG	AG	AA	AA	GG	AG	AG	AA	AA	AG	AA	GG	AA	AA	AG	AG	AG	AA	AA	AG	AA	AG	AA	AG	AG	AG	AG	AG	AG	AG	AA	AA	AG	AG	AA	AA	AA	AA	AA	AA	AG	GG	AA	AA	AG	AG	GG	AG	GG	AG	AG	AA	AA	AG	AA	AA	AG	AG	AG	AG	AA	AA	AG	AG	AA	AG	AG	AA	AG	AA	AG	AG	AA	AG	AG	AA	AG	AG	AG	AA	AA	AG	AG	AG	GG	AG	AA	AA	AG	AG	AA	AA	AA	AA	AG	AA	AG	AG	AA	AG	AA	AA	AG	GG	AG	AA	AG	AG	AG	AG	AG	AG	AG	AA	GG	GG	AG	AG	AA	GG	GG	AA	GG	GG	AG	AA	AG	AA	AG	AA	GG	GG	AG	AA	GG	AA	AA	AG	AA	GG	AG	AA	AG	GG	GG	AG	AG	AG	AG	AA	GG	AA	AG	AG	AG	AG	AA	AA	AA	AG	AA	GG	AG	AA	AA	AG	AG	AG	GG	AG	AA	AG	AG	AA	AG	AA	AA	AG	AG	AA	AA	AG	AA	AG	AA	AG	AG	AA	AA	AA	AA	GG	GG	AA	AG	AA	AG	AA	AG	AG	AG	AG	AG	AA	AG	AG	AA	AG	AG	AG	AA	AA	AG	AG	GG	AG	AG	AG	AG	GG	AG	AA	GG	AG	AG	GG	AG	AG	AA	AA	AA	AG	GG	GG	AA	AA	AG	AA	AA	AG	GG	AA	AG	AA	AA	AA	AA	AG	AG	GG	GG	GG	AG	AA	AG	GG	AA	AA	AA	AG	AA	AA	AA	AG	AG	AA	AG	AA	AG	AG	AG	AA	AA	AG	AA	AA	AG	AA	AG	AG	GG	AA	AG	AG	AA	AA	AG	AA	GG	AA	AG	AA	AA	AG	AG	AG	AG	AA	AG	AA	GG	AG	AG	GG	AA	GG	AG	AG	AG	AG	AG	AG	AA	AA	AA	GG	AG	AG	AG	AG	AA	AG	AA	AG	AA	AG	AG	AG	AG	AA	AG	AA	AG	AA	AG	AG	GG	GG	AA	GG	AG	AG	GG	AG	AA	GG	AG	AG	AA	AA	AG	AA	GG	GG	AA	AA	AA	AA	AA	AA	AA	AA	AA	AG	AA	AA	AG	AA	AA	AA	AG	AA	AA	AA	AA	AA	AA	AA	AA	AA	AA	AA	AA	AG	AG	AA	AG	AG	AA	AG	AA	AG	AG	AG	AA	AA	AA	AA	AG	AG	AA	AG	AG	AA	AA	AA	AG	AG	AG	AA	AG	AG	AA	AA	AA	AA	AA	AA	AG	AG	AG	AA	AG	AA	AG	AG	AA	AA	AG	AG	AG	AA	AG	AA	AA	AA	AA	AA	AA	AA	AA	AA	AA	AG	AG	AG	AG	AA	AA	AG	AG	AA	AA	AA	AA	AG	AG	AA	AA	AA	AA	AA	AA	AA	AA	AG	AG	AG	AG	AA	AA	AG	AG	AA	AA	GG	AA	AA	AA	GG	AA	AG	GG	AG	AA
GGaluGA006302	1	15753196	AG	GG	AG	GG	GG	GG	GG	GG	GG	GG	AG	GG	GG	GG	AG	AG	AG	GG	GG	GG	GG	GG	GG	GG	GG	GG	GG	GG	GG	AG	GG	AG	GG	AG	AG	AG	AA	AG	AG	AG	GG	GG	GG	GG	GG	GG	GG	GG	GG	AG	AG	GG	GG	GG	GG	GG	GG	GG	GG	AG	AG	AG	AG	AG	GG	GG	GG	GG	GG	GG	GG	GG	GG	GG	AG	GG	GG	GG	GG	GG	AG	GG	GG	AG	GG	GG	GG	GG	GG	GG	GG	GG	AG	AG	GG	AG	GG	AG	GG	GG	GG	AG	GG	GG	GG	GG	GG	AG	AG	AG	AG	GG	GG	GG	GG	GG	GG	AG	GG	AG	AG	GG	GG	GG	GG	GG	AG	GG	GG	GG	GG	AG	GG	GG	AG	GG	GG	GG	GG	GG	GG	GG	GG	AG	GG	GG	GG	AG	GG	GG	GG	GG	GG	GG	GG	GG	AG	GG	GG	GG	AG	AG	GG	GG	AG	AG	GG	AG	GG	GG	GG	AG	GG	GG	GG	AG	GG	AG	AG	GG	GG	GG	AG	AG	GG	GG	AG	AG	GG	AG	GG	GG	GG	GG	GG	GG	AG	GG	AG	AG	AG	GG	AG	AG	GG	GG	GG	AG	GG	GG	AG	AG	AG	GG	GG	GG	GG	GG	GG	GG	AG	AG	AG	GG	AG	GG	GG	GG	GG	AG	AG	AG	GG	AG	AG	AG	AG	GG	GG	GG	GG	GG	GG	AG	AG	GG	AG	AG	GG	GG	GG	GG	GG	AG	AG	GG	AG	GG	GG	GG	GG	GG	GG	GG	GG	AG	GG	AG	AG	GG	AG	GG	GG	GG	AG	AG	AG	AG	AG	GG	GG	GG	GG	GG	AG	AG	GG	GG	GG	GG	AG	AG	AG	GG	GG	AG	AG	GG	AG	AG	GG	AG	GG	GG	AG	AG	GG	GG	AG	AG	GG	GG	GG	GG	GG	GG	GG	GG	GG	GG	GG	GG	GG	GG	GG	GG	GG	GG	GG	GG	GG	GG	GG	GG	GG	GG	GG	GG	GG	GG	GG	GG	GG	GG	GG	GG	GG	GG	GG	GG	GG	GG	GG	GG	GG	GG	GG	GG	GG	GG	GG	GG	GG	GG	GG	GG	GG	GG	GG	GG	GG	GG	GG	GG	GG	GG	GG	GG	GG	GG	GG	GG	GG	GG	GG	GG	GG	GG	GG	GG	GG	GG	GG	GG	GG	GG	GG	GG	GG	GG	GG	GG	GG	GG	GG	GG	GG	GG	GG	GG	GG	GG	GG	GG	GG	GG	GG	GG	GG	GG	GG	GG	GG	GG	GG	GG	GG	GG	GG	GG	AG	AG	AG	AG	AG	GG	GG	AG	GG	GG	GG	AG	GG	GG	AG	AG	AA	GG	GG	GG	AG	GG	GG	AG	AG	GG	AG	AG	AG	GG	AG	AG	AG	GG	GG	AG	GG	AG	AA	AG	AG	AG	GG	AG	GG	GG	AG	AG	AG	GG	AG	GG	AG	AG	AA	AG	AG	AG	AG	GG	AG	GG	GG	GG	AG	AG	GG	GG	GG	AG	GG	GG	GG	AG	AG	AA	AG	AG	AG	AG	GG	AG	GG	GG	GG	GG	GG	GG	AG	AG	GG	GG	AG	AG	AG	AG	GG	GG	AG	AG	GG	AA	AG	AG	GG	AG	GG	AG	GG	AG	GG	GG	AG	GG	GG	AG	GG	GG	AA	GG	GG	GG	GG	GG	GG	GG	GG	GG	GG	GG	GG
GGaluGA006318	1	15802098	AG	AA	AG	AA	AA	AA	AA	AA	AG	AA	AG	AA	AA	AA	AG	AG	AG	AA	AA	AA	AA	AA	AA	AA	AA	AA	AA	AA	AA	AG	AA	AG	AA	AG	AG	AG	GG	AG	AG	AG	AA	AA	AA	AA	AA	AA	AA	AA	AA	AG	AG	AA	AA	AA	AA	AA	AA	AA	AA	AG	AG	AG	AG	AG	AA	AA	AA	AA	AA	AA	AA	AA	AA	AA	AG	AA	AA	AA	AA	AA	AG	AA	AA	AG	AA	AA	AA	AA	AA	AA	AA	AA	AG	AG	AA	AG	AA	AG	AA	AA	AA	AG	AA	AA	AA	AA	AA	AG	AG	AG	AG	AA	AA	AA	AA	AA	AA	AG	AA	AG	AG	AA	AA	AA	AA	AA	AG	AA	AA	AA	AA	AG	AA	AA	AG	AA	AA	AA	AA	AA	AA	AA	AA	AG	AA	AA	AA	AG	AA	AA	AA	AA	AA	AA	AA	AA	AG	AA	AA	AA	AG	AG	AA	AA	AG	AG	AA	AG	AA	AA	AA	AG	AA	AA	AA	AG	AA	AG	AG	AA	AA	AA	AG	AG	AA	AA	AG	AG	AA	AG	AA	AA	AA	AA	AA	AA	AG	AA	AG	AG	AG	AA	AG	AG	AA	AA	AA	AG	AA	AA	AG	AG	AG	AA	AA	AA	AA	AA	AA	AA	AG	AG	AG	AA	AG	AA	AA	AA	AA	AG	AG	AG	AA	AG	AG	AG	AG	AA	AA	AA	AA	AA	AA	AG	AG	AA	AG	AG	AA	AA	AA	AA	AA	AG	AG	AA	AG	AA	AA	AA	AA	AA	AA	AA	AA	AG	AA	AG	AG	AA	AG	AA	AA	AA	AG	AG	AG	AG	AG	AA	AA	AA	AA	AA	AG	AG	AA	AA	AA	AA	AG	AG	AG	AA	AA	AG	AG	AA	AG	AG	AA	AG	AA	AA	AG	AG	AA	AA	AG	AG	AA	AA	AA	AA	AA	AA	AA	AA	AA	AA	AA	AA	AA	AA	AA	AA	AA	AA	AA	AA	AA	AA	AA	AA	AA	AA	AA	AA	AA	AA	AA	AA	AA	AA	AA	AA	AA	AA	AA	AA	AA	AA	AA	AA	AA	AA	AA	AA	AA	AA	AA	AA	AA	AA	AA	AA	AA	AA	AA	AA	AA	AA	AA	AA	AA	AA	AA	AA	AA	AA	AA	AA	AA	AA	AA	AA	AA	AA	AA	AA	AA	AA	AA	AA	AA	AA	AA	AA	AA	AA	AA	AA	AA	AA	AA	AA	AA	AA	AA	AA	AA	AA	AA	AA	AA	AA	AA	AA	AA	AA	AA	AA	AA	AA	AA	AA	AA	AA	AA	AA	AG	AG	AG	AG	AG	AA	AA	AG	AA	AA	AA	AG	AA	AA	AG	AG	GG	AA	AA	AA	AG	AA	AA	AG	AG	AA	AG	AG	AG	AA	AG	AG	AG	AA	AA	AG	AA	AG	GG	AG	AG	AG	AA	AG	AA	AA	AG	AG	AG	AA	AG	AA	AG	AG	GG	AG	AG	AG	AG	AA	AG	AA	AA	AA	AG	AG	AA	AA	AA	AG	AA	AA	AA	AG	AG	GG	AG	AG	AG	AG	AA	AG	AA	AA	AA	AA	AA	AA	AG	AG	AA	AA	AG	AG	AG	AG	AA	AA	AG	AG	AA	GG	AG	AG	AA	AG	AA	AG	AA	AG	AA	AA	AG	AA	AA	AG	AA	AA	GG	AA	AA	AA	AA	AA	AA	AA	AA	AA	AA	AA	AA
GGaluGA006401	1	15931559	AG	AG	AG	GG	GG	GG	GG	GG	GG	AG	AG	AG	AG	AA	AA	AA	GG	AA	AG	AG	AG	AG	AG	AG	AG	AG	AG	AG	AG	AG	AA	AG	AA	AG	AA	AG	GG	AG	AG	AG	AG	AG	AG	AG	AG	AG	AG	AG	AA	AG	AG	AA	AG	AG	AG	AG	AG	AG	AG	GG	GG	AG	AG	AG	AA	AG	AG	AG	GG	AG	AG	AA	AG	AG	GG	AG	AA	AA	AG	AG	AG	AA	AA	GG	AG	AG	GG	AA	GG	AG	AA	AA	AG	GG	AG	GG	AG	GG	AG	AA	AA	AG	AA	AG	AG	AG	AG	GG	AG	AG	GG	AG	AG	AG	AG	AG	AA	AG	AG	GG	AG	AA	AA	AG	AA	AA	AG	AG	AG	AG	AG	GG	AA	AA	GG	AA	AG	AG	AG	AG	GG	AA	AA	AG	AA	AG	AA	GG	AG	AG	AG	GG	AG	AA	AG	AG	GG	AA	AA	AA	AG	AG	AG	AG	AG	AG	AG	GG	AG	AG	AA	GG	AG	AG	GG	GG	GG	GG	AG	AA	AA	AG	AG	AG	AA	AA	AG	AG	AA	GG	AA	AA	AA	AA	AG	AA	AG	GG	AG	AG	AG	GG	AG	GG	AA	AG	AA	AA	AA	AG	AA	GG	GG	AA	AG	AA	AA	AG	AG	AA	AG	GG	GG	AG	AG	GG	AA	AG	AA	AG	AG	AG	AG	GG	GG	AG	GG	AA	AG	AG	AG	AG	AG	GG	AG	AG	GG	AG	AA	AG	AG	AG	AG	AG	AG	AG	GG	AA	GG	AA	AG	AG	AA	GG	GG	GG	AG	AA	AA	AG	AG	AG	AA	GG	AG	AG	AG	AA	AG	AG	AA	AG	AG	AA	AG	GG	AG	AG	AA	AA	AG	GG	GG	AA	AA	AG	GG	AG	AG	GG	AA	AG	--	AG	GG	GG	AG	AA	AG	AG	GG	GG	AG	AG	AG	AA	AA	AA	AG	AA	AG	AA	AA	AA	AA	AA	AA	AA	AG	AG	AA	AA	AG	AG	AG	AA	AG	AA	AA	AA	AG	AG	AA	AG	AG	AG	AG	AG	AG	AA	AG	AA	AA	AG	AG	AG	AA	AG	AA	AA	AG	AG	AG	AG	AA	AG	AA	AG	AG	AA	AG	AA	AG	AA	AA	AG	AA	AG	AA	AA	AG	AA	AA	AG	AG	AA	AA	AA	AG	AG	AG	AA	AG	AA	AG	AA	AG	AA	AG	AG	AG	AG	AG	AA	AG	AG	AG	AA	AG	AG	AA	AG	AA	AA	AG	AA	AA	AG	AA	AG	GG	AA	AG	AG	GG	GG	AG	GG	AA	AA	GG	GG	GG	AA	AG	AA	AG	GG	AG	AA	AG	AG	AA	AA	GG	AG	GG	AA	AA	AA	GG	AA	AG	GG	AG	AG	GG	GG	GG	AA	AG	GG	AG	AA	AA	AG	AA	AG	GG	AG	GG	AG	AG	GG	AA	AA	GG	AG	AG	AG	GG	AA	AG	AG	GG	AG	AG	AG	AG	AG	GG	AA	AA	AG	AG	AG	AA	AG	AA	GG	--	AA	AG	AG	AG	GG	AG	AG	AG	AG	AG	AG	AG	AA	AA	AA	AA	AA	AG	AG	AA	AA	AG	GG	GG	AG	AA	AA	AG	AG	AA	GG	AG	GG	AG	AG	AA	AG	AA	GG	AG	AA	AG	AA	AA	AG	AA	AA	GG	AA	AA	AA	GG	AG	AG	AA	GG	AG	AA	AG	AG
GGaluGA006452	1	15993793	AG	AA	AG	AG	AG	AG	GG	AG	AG	AG	AA	AA	AA	AA	AA	AA	AG	AA	AA	AA	AA	GG	AG	AA	AG	AG	AG	AA	AA	AG	AG	AA	AG	AG	AA	AG	AG	AG	AG	AG	AA	AA	AA	GG	AG	AG	GG	AG	AA	AG	AG	AA	GG	AG	AG	AA	GG	AG	GG	AA	AG	AG	AA	AG	AA	AG	AA	AA	AG	AA	AG	AA	AG	AG	GG	AG	AA	AA	AG	AG	AA	AA	AA	GG	AG	AG	AG	AA	AG	AG	AA	AA	AG	GG	AG	AG	AG	AG	AG	AA	AA	AG	AA	AG	AG	AA	AG	GG	AG	AG	GG	AG	AG	AG	AG	AG	AA	AA	AG	GG	AG	AA	AA	AG	AA	AA	AG	AG	AG	AG	AG	GG	AA	AA	AG	AA	AG	AG	AG	AA	AG	AA	AA	AG	AA	AG	AA	AA	AG	AG	AG	AG	AG	AA	AG	AG	GG	AA	AA	AA	AA	AG	AG	AG	AG	AG	AG	GG	AG	AG	AA	GG	AG	AA	AA	AA	AA	AG	AG	AA	AA	AA	AA	AA	AA	AA	AG	AG	AA	AG	AA	AA	AA	AA	AA	AA	AA	AA	AA	AA	AG	AA	AG	AG	AA	AA	AA	AA	AA	AA	AA	AG	AG	AA	AA	AA	AA	AA	AA	AA	AA	AA	AA	AA	AG	AA	AA	AA	AA	AA	AA	AA	AA	AG	AG	AG	AG	AA	AA	AA	AA	AA	AA	AA	AA	AA	AG	AG	AA	AA	AA	AA	AA	AA	AA	AA	AG	AA	AG	AA	AA	AA	AA	AA	AA	AG	AA	AA	AA	AA	AG	AA	AA	AA	AG	AA	AA	AA	AA	AA	AA	AA	AA	AA	AA	AG	AG	AG	AA	AA	AA	AG	AG	AA	AA	AA	AG	AG	AA	AG	AA	AA	AA	AG	GG	GG	AG	AA	AA	AA	AG	AG	AA	AG	AG	AA	AA	AG	AG	AG	AG	AG	AG	AG	AA	AA	AA	AA	AG	AA	AA	AA	AA	AG	AG	AA	AG	AG	AG	AG	AA	AA	AA	AG	AG	AA	AG	AG	AG	AA	AG	AG	AG	AG	AG	AA	AA	AA	AA	AA	AG	AG	AG	AA	AA	AG	AA	AG	AG	AG	AG	AG	AG	AG	AA	AA	AA	AA	AA	AA	AG	AA	AA	AA	AA	AA	AG	AG	AG	AG	AG	AA	AA	AA	AA	AA	AG	AA	AA	AA	AA	AA	AG	AG	AG	AG	AG	AG	AG	AG	AA	AA	AA	AA	AG	AA	AA	AA	AA	AG	AA	AA	AA	AG	AG	AG	AA	AA	AA	AA	GG	AG	AG	AG	GG	AG	AG	AG	AA	AA	AA	AG	AA	AA	AG	AG	AG	AA	AG	AG	AG	AG	AG	GG	GG	AG	GG	GG	AG	AA	AG	AG	AG	AA	AA	AG	AA	AA	AG	AA	AG	GG	AG	GG	AA	AA	GG	AG	AG	AA	AG	AA	AG	AG	AG	AG	AA	AA	GG	AA	GG	AG	AG	AG	AG	AG	AA	AG	AA	AG	AA	AA	AA	AG	AG	AG	AA	AG	AA	GG	AA	GG	AA	AG	AG	AG	AG	AG	GG	AG	AA	AA	AG	AG	AG	AG	AA	AA	AG	AG	AA	AG	AA	AG	AA	GG	AG	GG	AG	GG	AG	AA	AG	AA	AA	AG	AA	AA	AG	AA	AA	AA	AG	AG	AG	AA	AG	AA	AA	AG	AG
GGaluGA006463	1	16014659	AG	AG	AG	AA	AA	AA	AA	AA	AG	AG	AG	AG	AG	AG	AA	AA	AG	AG	AG	AG	AG	AA	AG	AG	AG	AA	AG	AG	AG	AG	AG	GG	AG	GG	AG	GG	GG	GG	GG	GG	AA	AA	AA	AA	AG	AG	AA	AG	AG	AG	AG	AG	AA	AG	AG	AG	AA	AA	AA	AG	AG	AG	AG	AG	AG	AA	AG	AG	AA	AG	AG	GG	AG	AA	AG	AA	AG	AG	AA	AA	GG	AG	AG	AG	AA	AG	AA	GG	AA	AA	AG	AG	GG	AG	AA	AG	AA	AG	AA	AG	AG	GG	AG	AG	AG	AG	AA	AG	GG	GG	AG	AA	AA	AA	AA	AA	AG	GG	AA	AG	GG	AG	GG	AG	GG	AG	GG	AA	AA	AA	AA	AG	AG	AG	AG	AG	AA	AA	AG	GG	AA	AG	AG	GG	AG	AA	AG	GG	AA	AG	AG	AA	AG	AG	AG	AA	AG	AG	AG	AG	GG	AA	AA	AA	AA	AA	AA	AG	AA	AA	AG	AG	AG	AG	AA	AG	AA	AG	GG	GG	AG	AA	AA	AA	AG	AG	GG	GG	AG	AG	GG	GG	AG	AG	AA	GG	GG	AA	GG	GG	GG	--	GG	AG	AG	AA	GG	AG	AG	AA	AG	AG	AG	AG	AA	GG	AG	AA	AG	GG	GG	AG	AG	AG	GG	AA	GG	AA	AG	AA	AA	AA	AA	AG	AG	GG	AG	GG	AG	AA	AA	AG	AG	AG	GG	AG	AG	GG	AG	AA	AG	AA	AA	AA	AA	AA	AG	AG	AA	AG	AA	AG	AG	AA	AA	AG	AA	AG	AG	AA	GG	AA	AG	AA	GG	AA	AA	AG	AA	AA	AG	AG	AA	GG	GG	AG	AA	AA	AG	AG	GG	AG	AG	AG	AG	GG	AG	AA	GG	AG	AG	GG	AG	AG	AG	AG	AA	AG	GG	GG	AA	AA	AG	AA	AA	AG	GG	AA	AG	AA	AA	AA	AA	AG	AG	GG	GG	GG	AG	AA	AG	GG	AA	AA	AA	AG	AA	AA	AA	AG	AG	AA	AG	AA	AG	AG	AG	AA	AA	AG	AA	AA	AG	AA	AG	AG	GG	AA	AG	AG	AA	AA	AG	AA	GG	AA	AG	AA	AA	AG	AG	AG	AG	AA	AG	AA	GG	AG	AG	GG	AA	GG	AG	AG	AA	AG	AG	AG	AA	AA	AA	GG	AG	AG	AG	AG	AA	AG	AA	AG	AA	AG	AG	AG	AG	AA	AG	AA	AG	AA	AG	AG	GG	GG	AA	GG	AG	AG	GG	AG	AA	GG	AG	AG	AA	AA	AG	AA	GG	GG	AG	AG	AG	AA	AG	AA	AA	AG	AA	AG	AA	GG	AG	AG	GG	GG	GG	AG	AA	AA	AG	AA	AA	AG	AG	AA	AG	AG	AG	AG	GG	AG	GG	AG	AG	GG	AG	AG	GG	AG	AG	AG	AA	AG	AG	AG	AG	GG	GG	AA	AG	AG	GG	GG	GG	GG	AG	AG	AG	AA	AG	AA	AA	AA	GG	GG	AG	AA	AG	AG	AG	AG	AA	GG	GG	GG	AG	GG	AG	AG	AA	AG	AA	AA	AA	AA	AA	AA	AG	GG	AG	AG	GG	AG	AG	GG	AG	AG	GG	GG	AG	GG	AG	AG	AA	AG	AA	AG	AA	AG	AA	AG	GG	AG	AG	GG	AG	AG	GG	AG	AG	GG	AA	AA	AA	GG	AA	AG	GG	AG	AA
GGaluGA006468	1	16038284	GG	AG	GG	AG	AG	AG	AA	AG	AG	AG	GG	AG	AG	AG	GG	GG	GG	AG	AG	AG	AG	AG	AA	AG	AA	GG	AA	AG	AG	GG	AG	AG	AG	AG	AG	AG	GG	AG	AG	AG	GG	GG	GG	AG	AA	AA	AG	AA	AG	GG	GG	AG	AG	AA	AA	AG	AG	GG	AG	GG	GG	GG	GG	GG	AG	AG	AG	AG	AG	AG	AA	AA	AA	AG	AG	AG	AG	AG	AG	AG	AG	AG	AG	AG	AG	AA	AG	AA	AG	AG	AG	AG	AG	AG	AG	AG	AG	AG	AG	AG	AG	AG	AG	AA	AA	AG	AG	AG	AG	AG	AG	AG	AG	AG	AG	AG	AG	AG	AG	AG	AG	AG	AA	AA	AA	AG	AG	AG	AG	AG	AG	AG	AG	AG	AG	AG	AG	AG	AA	AA	AG	AG	AG	AG	AG	AG	AG	AG	AG	AA	AA	AG	AA	AG	AA	AG	AG	AG	AG	AG	AG	AG	AG	AG	AG	AG	AG	AG	AG	AG	AG	AG	AA	AG	GG	GG	GG	GG	AG	AA	AG	GG	GG	GG	AG	AG	AG	AG	AG	GG	AA	AA	AG	AG	GG	AA	AG	GG	AG	AG	AG	GG	AG	GG	AG	GG	AA	AG	AG	GG	AG	GG	GG	AG	GG	AA	AG	GG	AG	AA	AG	GG	GG	AG	AG	GG	AA	GG	AG	GG	GG	GG	GG	GG	GG	AG	GG	AA	AG	GG	GG	AG	AG	GG	AG	AG	GG	AG	AG	GG	AG	GG	GG	GG	GG	GG	GG	AG	AG	AG	GG	AG	AG	GG	GG	GG	GG	AG	AG	GG	AG	GG	AG	GG	AG	GG	GG	--	GG	GG	AG	AG	GG	AG	GG	AG	AG	AG	AG	AG	AG	AG	AG	AG	AG	AG	AG	AG	AG	AG	AG	AG	AG	AA	AG	AG	AG	AG	AG	AG	AG	AG	AG	AG	AG	AG	AA	GG	AA	GG	AG	GG	GG	AG	AG	AA	AA	AA	AA	GG	AG	AA	GG	AG	AG	AG	AG	GG	GG	AG	AG	GG	AG	AG	AA	AG	AA	AG	AG	AG	AG	GG	AG	AG	AA	AG	AA	GG	AG	AG	AG	AG	AA	GG	AA	AG	AG	AG	AG	AG	AA	AG	AA	GG	AG	GG	AA	AG	AG	AA	AG	AA	AG	AG	GG	AG	AG	AG	AG	AG	AG	AA	AG	AG	AG	AG	AG	AG	GG	AG	GG	AG	AA	AG	AA	AG	AA	GG	AA	AG	AG	AG	AA	AA	AG	AA	AG	AG	AA	AA	GG	AA	AG	AA	AG	AG	AG	GG	AA	AA	AG	GG	GG	GG	GG	GG	AG	GG	GG	AG	GG	GG	AG	GG	GG	GG	GG	GG	GG	GG	GG	GG	AG	AG	GG	AG	AG	AG	GG	AG	AG	GG	AG	AG	GG	AG	GG	GG	GG	GG	GG	GG	AG	AG	AG	AG	AG	AG	AG	GG	GG	GG	AG	AG	GG	GG	GG	GG	GG	GG	AG	GG	GG	AG	AG	AG	AG	AG	AG	GG	AG	AG	GG	GG	AG	GG	GG	GG	GG	GG	GG	GG	GG	GG	GG	GG	GG	GG	GG	AG	AG	AG	AG	GG	GG	AG	AG	GG	GG	GG	GG	GG	GG	GG	GG	GG	GG	GG	GG	AG	AG	AG	AG	AG	AG	GG	GG	AG	GG	GG	GG	AA	AG	GG	GG	AA	AG	AG	AA	AA	GG
GGaluGA006478	1	16076702	AA	AG	AA	AG	AG	AG	GG	AG	AG	AG	AA	AG	AG	AA	AA	AA	AG	AA	AG	AA	AA	GG	AG	AA	AG	AG	AG	AA	AG	AA	AG	AA	AG	AA	AA	AA	AA	AA	AA	AA	AG	AG	AG	GG	AG	AG	GG	AG	AA	AA	AA	AA	GG	AG	AG	AA	GG	AG	GG	AG	AG	AA	AA	AA	AA	AG	AG	AG	GG	AG	AG	AA	AG	AG	AG	AG	AA	AA	AG	AG	AA	AA	AA	AG	AG	AG	GG	AA	GG	AG	AA	AA	AA	AG	AG	AG	AG	AG	AG	AA	AA	AA	AA	AG	AG	AG	AG	AG	AA	AA	AG	AG	AG	AG	AG	AG	AA	AA	AG	AG	AA	AA	AA	AG	AA	AA	AA	AG	AG	AG	AG	AG	AA	AA	AG	AA	AG	AG	AG	AA	GG	AA	AA	AA	AA	AG	AA	AA	AG	AG	AG	GG	AG	AA	AG	AG	AG	AA	AA	AA	AA	AG	AG	AG	AG	AG	AG	AG	AG	AG	AA	AG	AG	AA	AG	AA	AG	AA	AA	AA	AA	AA	AA	AA	AA	AA	AA	AA	AA	AA	AA	AA	AA	AA	AA	AA	AA	AG	AA	AA	AA	AG	AA	AA	AA	AA	AA	AA	AA	AA	AA	AA	AA	AA	AA	AA	AA	AA	AA	AA	AA	AA	AA	AG	AA	AG	AA	AA	AA	AA	AA	AA	AA	AA	AA	AA	AA	AA	AA	AA	AA	AA	AG	AA	AA	AG	AA	AA	AA	AA	AA	AA	AA	AA	AA	AA	AA	AA	GG	AA	AA	AA	AA	AG	AG	AA	AA	AA	AA	AA	AA	AA	AA	AG	AA	AA	AA	AA	AA	AA	AA	AA	AA	AA	AA	AG	AG	AG	AA	AA	AA	AG	AG	AA	AA	AA	AG	AG	AA	AG	AA	AA	AA	AG	AG	AG	AG	AA	AA	AA	GG	GG	AG	AG	AG	AA	AA	AG	AG	AG	AG	AG	AG	AG	AA	AA	AA	AA	AG	AA	AA	AA	AA	AG	AG	AA	AG	AG	AG	AG	AA	AA	AA	AG	AG	AA	AG	AG	AG	AA	AG	AG	AG	AG	AG	AA	AA	AA	AA	AA	AG	AG	AG	AA	AA	AG	AA	AG	AG	AG	AG	AG	AG	AG	AA	AA	AA	AA	AA	AA	AG	AA	AA	AA	AA	AA	AG	AG	AG	AG	AG	AA	AA	AA	AA	AA	AG	AA	AA	AA	AA	AA	AG	AG	AG	AG	AG	AG	AG	AG	AA	AA	AA	AA	AG	AA	AA	AA	AA	AG	AG	AA	AA	AG	GG	GG	AG	AG	AA	AA	AG	AA	AA	AG	AG	AG	AG	AA	AA	AA	AA	AA	AA	AA	AA	AA	AA	AA	AG	AG	AA	AG	AG	AG	AG	AG	AG	AG	AA	AA	AA	AA	AA	AA	AA	AA	AA	AA	AA	AA	AA	AG	AG	AG	AA	AA	AG	AA	AA	AA	AA	AA	AA	AA	AA	AA	AA	AA	AG	AA	AG	AG	AG	AG	AA	AA	AA	AG	AA	AA	AA	AA	AA	AA	AA	AA	AA	AA	AA	AG	AA	AG	AA	AG	AG	AG	AG	AG	AG	AA	AA	AA	AA	AA	AA	AA	AA	AA	AA	AA	AA	AA	AA	AA	AA	AG	AG	AG	AG	AG	AG	AA	AA	AA	AA	AA	AA	AA	AA	AA	AA	AA	GG	GG	GG	AA	GG	AG	AA	AG	GG
GGaluGA006493	1	16088071	AA	GG	AA	GG	GG	GG	GG	GG	GG	GG	AA	GG	GG	AG	AG	AG	AG	AG	GG	GG	GG	GG	GG	GG	GG	GG	GG	GG	GG	AA	GG	GG	GG	AG	GG	AG	AA	AG	AG	AG	AG	AG	AG	GG	GG	GG	GG	GG	AG	AA	AA	AG	GG	GG	GG	GG	GG	GG	GG	AG	AG	AA	AA	AA	AG	AG	GG	GG	GG	GG	GG	GG	GG	AG	AG	AG	AG	AG	AG	AG	AG	AG	AG	AG	AG	GG	GG	GG	GG	AG	AG	AG	AG	AG	AG	AG	AG	AG	AG	AG	AG	AG	AG	GG	GG	GG	AG	AG	AG	AG	AG	AG	AG	AG	AG	AG	AG	AG	AG	AG	AG	AG	GG	GG	GG	AG	AG	AG	AG	AG	AG	AG	AG	AG	AG	AG	AG	AG	GG	GG	GG	AG	AG	AG	AG	AG	AG	AG	AG	GG	GG	GG	GG	AG	GG	AG	AG	AG	AG	AG	AG	GG	AG	AG	GG	GG	AG	AG	AG	AG	AG	AG	GG	GG	GG	AG	GG	AG	AG	GG	AG	AG	GG	GG	AG	AG	AG	AG	AG	AG	GG	GG	AG	AG	AG	GG	AG	GG	AG	AG	AG	GG	AG	AG	AG	AG	GG	GG	AG	AG	GG	AG	AG	AG	AG	GG	AG	AG	GG	GG	AG	AG	AG	GG	AG	GG	GG	AG	AG	GG	AG	GG	AG	AG	AG	AG	AG	GG	GG	AG	AG	GG	GG	AG	AG	GG	AG	AG	AG	AG	GG	AG	AG	GG	GG	AG	AG	AG	GG	AG	AG	GG	AG	GG	GG	AG	AG	GG	GG	AG	AG	AG	AG	GG	AG	GG	GG	AG	GG	AG	AG	GG	AG	GG	GG	AG	AG	AG	AG	AG	AG	AG	AG	AG	AG	AG	AG	AG	AG	AG	AG	AG	AG	GG	AG	AG	AG	AG	AG	AG	GG	GG	GG	AG	AG	AG	GG	AG	GG	AG	AG	AG	AG	GG	AG	GG	GG	GG	GG	AG	AG	GG	AG	AG	AG	AG	AG	AG	AG	GG	GG	AG	AG	AG	GG	GG	GG	AG	AG	AG	AG	AG	GG	AG	GG	GG	GG	AG	AG	AG	AG	AG	GG	AG	GG	AG	AG	AG	AG	GG	GG	GG	GG	AG	AG	AG	GG	GG	AG	GG	AG	GG	AG	GG	AG	AG	GG	GG	AG	AG	AG	GG	GG	AG	GG	AG	AG	AG	AG	GG	AG	GG	GG	GG	GG	AG	GG	AG	GG	AG	AG	GG	GG	GG	AG	GG	AG	GG	GG	GG	GG	GG	GG	GG	GG	GG	GG	GG	GG	GG	AG	AG	AG	AG	AG	AG	AG	AG	AG	AG	AG	AG	AG	AG	AG	AG	AG	AG	AG	AG	AG	AG	AG	AG	AG	AG	AG	AG	AG	AG	AG	AG	AG	AG	AG	AG	AG	AG	AG	AG	AG	AG	AG	AG	AG	AG	AG	AG	AG	AG	AG	AG	AG	AG	AG	AG	AG	AG	AG	AG	AG	AG	AG	AG	AG	AG	AG	AG	AG	AG	AG	AG	AG	AG	AG	AG	AG	AG	AG	AG	AG	AG	AG	AG	AG	AG	AG	AG	AG	AG	AG	AG	AG	AG	AG	AG	AG	AG	AG	AG	AG	AG	AG	AG	AG	AG	AG	AG	AG	AG	AG	AG	AG	AG	AG	AG	AG	AG	AG	AG	AG	GG	GG	GG	GG	GG	GG	GG	GG	GG	GG
GGaluGA006497	1	16108925	AA	AG	AA	AA	AG	AG	AA	AG	AA	AA	AA	AG	AG	AA	AA	AA	AG	AA	AG	AG	AG	AA	AA	AG	AA	AG	AA	AG	AG	AA	AA	AA	AA	AA	AA	AA	AA	AA	AA	AA	AG	AG	AG	AA	AA	AA	AA	AA	AA	AA	AA	AA	AA	AA	AA	AG	AA	AG	AA	AG	AG	AA	AA	AA	AA	AA	AG	AG	AG	AG	AA	AA	AA	AA	AA	AA	AA	AA	AA	AA	AA	AA	AA	AA	AA	AA	AG	AA	AG	AA	AA	AA	AA	AA	AA	AA	AA	AA	AA	AA	AA	AA	AA	AA	AA	AG	AA	AA	AA	AA	AA	AA	AA	AA	AA	AA	AA	AA	AA	AA	AA	AA	AA	AA	AA	AA	AA	AA	AA	AA	AA	AA	AA	AA	AA	AA	AA	AA	AA	AA	AG	AA	AA	AA	AA	AA	AA	AA	AA	AA	AA	AG	AA	AA	AA	AA	AA	AA	AA	AA	AA	AA	AA	AA	AA	AA	AA	AA	AA	AA	AA	AA	AA	AA	GG	AG	GG	AG	AA	AA	AA	AG	AG	AG	AA	AA	AA	AA	AA	AG	AA	AA	AA	AA	AG	AA	AA	GG	AA	AA	AA	--	AA	AG	AA	AG	AA	AA	AA	AG	AA	AG	AG	AA	AG	AA	AA	AG	AG	AA	AA	AG	AG	AG	AA	GG	AA	AG	AA	AG	AG	AG	AG	AG	AG	AA	AG	AA	AG	AG	AG	AG	AG	AG	AA	AG	AG	AA	AA	AG	AG	AG	AG	AG	AG	AG	AG	AA	AG	AA	AG	AG	AA	GG	GG	AG	AG	AA	AA	AG	AA	AG	AA	GG	AA	AG	AG	AA	AG	AG	AA	AG	AG	AA	AA	AA	AA	AA	AA	AA	AA	AA	AA	AA	AA	AA	AA	AA	AA	AA	AA	AA	AA	AA	AA	AA	AA	AA	AA	AA	AG	AG	AG	AA	AA	AA	AA	AA	AA	AA	AA	AA	AA	AA	AA	AA	AA	AA	AA	AG	AA	AA	AG	AA	AA	AA	AA	AA	AA	AA	AA	AA	AA	AA	AA	AG	AA	AA	AA	AA	AA	AA	AA	AA	AA	AA	AA	AA	AA	AA	AA	AA	AA	AG	AA	AA	AA	AA	AA	AA	AA	AA	AA	AA	AA	AA	AA	AA	AA	AA	AA	AA	AA	AG	AG	AA	AA	AA	AA	AA	AA	AA	AA	AA	AA	AA	AA	AA	AG	AG	AG	AG	AA	AA	AA	AA	AA	AA	AA	AA	AA	AA	AA	AA	AA	AA	AA	AG	AA	AA	GG	AA	AG	AA	AG	AG	AG	GG	AA	AA	AA	AG	AG	AA	AA	AA	AA	AG	AG	AA	AG	AA	AA	AA	AA	AA	AA	AA	AA	AA	AG	AA	AA	AA	AA	AA	AA	AA	AG	AA	AA	AG	AA	AA	AA	AA	AA	AA	AA	AA	AG	AA	AA	AA	AA	AA	AA	AA	AA	AG	AG	AA	AA	AA	AA	AA	AA	AA	AA	AG	AA	AA	AA	AA	AA	AA	AA	AA	AA	AG	AA	AA	AG	AA	AA	AA	AA	AA	AA	AA	AG	AA	AG	AA	AA	AA	AA	AA	AA	AA	AA	AA	AA	AG	AG	AA	AA	AA	AA	AA	AA	AA	AA	AG	AG	AA	AA	AA	AA	AA	AA	AA	AA	AA	AA	AA	AA	AA	AA	AA	AA	AA	AG	AG	AG	AA	AG	AG	AA	AA	AG
GGaluGA006525	1	16221519	AA	AA	AA	AG	GG	GG	GG	GG	GG	GG	AA	AA	AA	AA	AG	AG	AA	AA	AA	AG	AG	AG	AG	AG	AG	AG	AG	AG	AA	AA	AA	AA	AA	AA	AG	AA	AA	AA	AA	AA	AA	AA	AA	AG	AG	AG	AG	AG	AA	AA	AA	AA	AG	AG	AG	AG	AG	AG	AG	AA	AA	AA	AA	AA	AA	AG	AA	AA	AG	AA	AG	AA	AG	AG	AG	AG	AA	AA	AG	AG	AA	AA	AA	AG	AG	AG	AG	AA	AG	AG	AA	AA	AA	AG	AG	AG	AG	AG	AG	AA	AA	AA	AA	AG	AG	AA	AG	AG	AA	AA	AG	AG	AG	AG	AG	AG	AA	AA	AG	AG	AA	AA	AA	AG	AA	AA	AA	AG	AG	AG	AG	AG	AA	AA	AG	AA	AG	AG	AG	AA	AG	AA	AA	AA	AA	AG	AA	AA	AG	AG	AG	AG	AG	AA	AG	AG	AG	AA	AA	AA	AA	GG	AG	AG	GG	GG	AG	AG	AG	AG	AA	AG	AG	AA	AG	AG	AG	AG	AA	AA	AA	AG	GG	GG	AA	AA	AA	AA	AA	AG	AA	AA	AA	AA	AG	AA	AA	AG	AA	AA	AA	AG	AA	AG	AA	AG	AA	AG	AA	AG	AG	AG	AG	AA	AG	AA	AA	AG	AG	AA	AA	AG	AG	AA	AA	AG	AA	AG	AA	GG	AG	GG	AG	AG	AG	AA	AG	AA	AG	AG	AG	AG	AA	AG	AA	AA	AG	AA	AA	AG	AG	AG	AG	GG	GG	AG	AG	AA	AG	AA	AG	AG	AA	AG	AG	AG	AG	AG	AG	AG	AA	AG	AA	AG	AA	GG	GG	AG	GG	AG	AA	AG	AG	AG	AG	AG	AG	AG	AA	AA	AA	AG	AG	AA	AA	AA	AG	AG	AA	AG	AA	AA	AA	AG	AG	AG	AG	AA	AA	AA	AG	AG	AA	AG	AG	AA	AA	AA	AG	AA	AG	AA	AA	AA	AA	AA	AA	AG	AG	AG	AA	AA	AG	AG	AG	AA	AG	AA	AA	AA	AA	AA	AA	AG	AG	AG	AG	AG	AG	AA	AG	AA	AA	AG	AG	AA	AA	AA	AA	AA	AG	AG	AG	AG	AA	AG	AA	AG	AG	AA	AG	AA	AG	AA	AA	AA	AA	AA	AA	AA	AG	AA	AA	AG	AG	AA	AA	AA	AG	AG	AG	AA	AA	AA	AA	AA	AG	AA	AG	AG	AG	AG	AG	AA	AG	AG	AG	AA	AG	AG	AA	AA	AA	AA	AG	AA	AA	AG	AA	AG	AG	AA	AG	AG	AG	AG	AA	AG	AA	AA	AG	AG	AG	AA	AA	AA	AG	AG	AG	AA	AG	AG	AA	AG	AA	AG	AA	AG	AA	AA	AG	AA	AG	AG	AA	AG	AG	AG	AG	AA	AA	AG	AA	AA	AG	AA	AG	AA	AA	AA	AG	AA	AG	AG	AA	AA	AG	AA	AA	AG	AG	AG	AA	AA	AA	AG	AA	AA	AA	AG	AG	AA	AA	AG	AA	AA	AA	AG	AA	AG	AA	AA	AG	AG	AA	AA	AA	AG	AA	AG	AG	AA	AG	AA	AA	AA	AA	AA	AA	AA	AA	AA	AA	AG	AG	AA	AA	AG	AG	AG	AG	AA	AA	AG	AG	AA	AA	AA	AA	AG	AG	AA	AA	AA	AA	AG	AG	AA	AA	AG	AG	AA	AG	AA	AA	AA	AG	AA	AA	AG	AA
GGaluGA006533	1	16247136	AG	GG	AG	AG	AG	AG	GG	AG	GG	GG	GG	GG	GG	GG	GG	GG	AG	GG	GG	AG	AG	GG	GG	AG	GG	AG	GG	AG	GG	AG	GG	GG	GG	AG	GG	AG	AG	AG	AG	AG	GG	GG	GG	GG	GG	GG	GG	GG	GG	AG	AG	GG	GG	GG	GG	AG	GG	AG	GG	GG	AG	AG	GG	AG	GG	GG	GG	GG	GG	GG	GG	GG	GG	GG	AG	GG	GG	GG	GG	GG	GG	GG	GG	AG	GG	GG	GG	GG	GG	GG	GG	GG	AG	AG	GG	GG	GG	GG	GG	GG	GG	AG	GG	GG	GG	GG	GG	AG	AG	AG	AG	GG	GG	GG	GG	GG	GG	GG	GG	AG	AG	GG	GG	GG	GG	GG	AG	GG	GG	GG	GG	AG	GG	GG	GG	GG	GG	GG	GG	GG	GG	GG	GG	AG	GG	GG	GG	GG	GG	GG	GG	GG	GG	GG	GG	GG	AG	GG	GG	GG	GG	GG	GG	GG	GG	GG	GG	AG	GG	GG	GG	AG	GG	AG	AG	AG	AG	AA	AG	GG	GG	AG	AG	AG	GG	GG	AG	AG	GG	AA	GG	GG	GG	GG	AG	GG	GG	AG	GG	GG	AG	AG	AG	AA	GG	AG	GG	GG	GG	AG	GG	AA	AA	GG	AG	GG	GG	AG	AG	GG	GG	AG	AG	GG	AG	AG	GG	AG	GG	AG	AG	AG	AG	AA	AA	AG	AA	GG	AG	AG	AG	AG	GG	AG	GG	GG	AA	AG	GG	AG	AG	AG	AG	AG	AG	AG	AA	GG	GG	GG	AG	AG	GG	AG	AG	AA	AG	GG	GG	AG	AG	AG	GG	AG	AG	AG	AG	GG	AG	AG	GG	AG	AG	GG	GG	GG	GG	GG	GG	GG	GG	GG	GG	GG	GG	GG	GG	GG	GG	GG	GG	GG	GG	GG	AG	AG	GG	GG	GG	GG	GG	GG	GG	GG	GG	GG	GG	GG	GG	GG	GG	GG	GG	GG	GG	GG	GG	GG	GG	AG	GG	GG	AG	GG	GG	GG	GG	GG	GG	GG	AG	AG	GG	GG	GG	AG	GG	GG	GG	GG	GG	GG	GG	GG	GG	AG	GG	AG	GG	GG	GG	GG	GG	AG	GG	GG	GG	GG	GG	GG	GG	GG	GG	GG	GG	AG	GG	AG	AG	GG	GG	GG	GG	AG	AG	GG	GG	GG	GG	GG	GG	GG	AG	GG	AG	GG	GG	GG	AG	AG	AG	AG	GG	GG	GG	GG	GG	GG	GG	GG	GG	AG	GG	GG	GG	GG	GG	AG	GG	GG	AG	GG	AG	GG	GG	GG	GG	AG	GG	GG	AG	AA	AA	GG	AG	GG	GG	AA	AG	GG	AG	AG	GG	GG	AG	AG	AG	GG	GG	GG	AA	GG	GG	AG	AG	GG	AG	AG	AA	GG	AG	AA	AG	GG	GG	AG	GG	GG	AG	GG	AA	AG	GG	AG	GG	GG	AG	AG	AG	AG	AA	GG	AG	AG	AG	AG	GG	GG	AG	AG	AG	GG	GG	GG	AG	AG	GG	GG	GG	AA	GG	GG	AG	AG	AG	AG	GG	AG	GG	AA	AG	AG	AG	GG	GG	GG	GG	GG	AG	AG	GG	GG	AG	AA	AG	AG	GG	GG	AG	AG	GG	AG	GG	AA	AG	AG	GG	AG	GG	AG	GG	GG	AG	GG	GG	AG	GG	GG	AG	GG	GG	GG	GG	GG	GG	GG	GG	GG	GG	GG	GG
GGaluGA006543	1	16291733	GG	GG	GG	GG	AG	AG	AG	AG	AG	AG	GG	GG	GG	GG	GG	GG	GG	GG	GG	GG	GG	AG	AG	GG	AG	GG	GG	GG	GG	GG	GG	GG	GG	GG	GG	GG	GG	GG	GG	GG	GG	GG	GG	GG	AG	AG	AG	AG	GG	GG	GG	GG	AG	AG	AG	GG	AG	GG	AG	GG	GG	GG	GG	GG	GG	GG	GG	GG	GG	GG	GG	GG	GG	GG	GG	GG	GG	GG	GG	GG	GG	GG	GG	GG	GG	GG	GG	GG	GG	GG	GG	GG	GG	GG	GG	GG	GG	GG	GG	GG	GG	GG	GG	GG	GG	GG	GG	GG	GG	GG	GG	GG	GG	GG	GG	GG	GG	GG	GG	GG	GG	GG	GG	GG	GG	GG	GG	GG	GG	GG	GG	GG	GG	GG	GG	GG	GG	GG	GG	GG	GG	GG	GG	GG	GG	GG	GG	GG	GG	GG	GG	GG	GG	GG	GG	GG	GG	GG	GG	GG	GG	AG	AG	AG	AG	AG	AG	AG	AG	AG	GG	AG	GG	GG	GG	GG	GG	GG	GG	GG	GG	GG	GG	GG	GG	GG	GG	GG	GG	GG	GG	GG	GG	GG	GG	GG	GG	GG	GG	GG	GG	GG	GG	GG	GG	GG	GG	GG	GG	GG	GG	GG	GG	GG	GG	GG	GG	GG	GG	GG	GG	GG	GG	GG	GG	GG	GG	GG	GG	GG	GG	GG	GG	GG	GG	GG	GG	GG	GG	GG	GG	GG	GG	GG	GG	GG	GG	GG	GG	GG	GG	GG	GG	GG	GG	GG	GG	GG	AG	GG	GG	GG	GG	GG	GG	GG	GG	GG	GG	GG	GG	GG	GG	GG	GG	GG	GG	GG	GG	GG	GG	GG	GG	GG	GG	GG	GG	GG	GG	GG	GG	GG	GG	GG	GG	GG	GG	GG	GG	GG	GG	GG	GG	GG	GG	GG	GG	GG	GG	GG	GG	GG	GG	AG	AG	GG	GG	GG	AG	GG	AG	GG	GG	GG	GG	GG	GG	AG	AG	GG	GG	GG	GG	AG	AG	GG	AG	GG	GG	GG	GG	GG	GG	AG	AG	GG	AG	AG	AG	GG	AG	GG	GG	AG	AG	GG	GG	GG	GG	GG	AG	AG	AG	GG	GG	AG	GG	AG	AG	GG	AG	GG	AG	GG	GG	GG	GG	GG	GG	GG	AG	GG	GG	GG	GG	GG	GG	GG	AG	AG	AG	GG	GG	GG	GG	GG	AG	GG	GG	GG	GG	GG	AG	GG	AG	AG	AG	GG	AG	AG	GG	GG	GG	GG	AG	GG	GG	GG	GG	AG	GG	GG	GG	AG	AG	AG	GG	GG	GG	GG	AG	GG	GG	GG	GG	GG	AG	GG	GG	GG	GG	GG	GG	GG	GG	GG	GG	GG	GG	GG	GG	GG	AG	AG	GG	AG	AG	AG	GG	GG	GG	GG	GG	GG	GG	GG	GG	GG	GG	GG	GG	GG	AG	AG	GG	GG	AG	GG	GG	GG	GG	GG	GG	GG	GG	GG	GG	GG	GG	GG	AG	GG	GG	AG	GG	GG	GG	AG	GG	GG	GG	GG	GG	GG	GG	GG	GG	GG	GG	GG	GG	GG	GG	GG	GG	GG	GG	GG	GG	GG	GG	GG	GG	GG	GG	GG	GG	GG	GG	GG	GG	GG	GG	GG	GG	GG	GG	GG	GG	AG	AG	GG	GG	GG	GG	GG	GG	GG	GG	GG	GG	GG	AG	GG	GG	GG	AG	GG	GG	AG	GG
GGaluGA006551	1	16315012	AG	AG	AG	AG	AG	AG	AG	AG	AG	AG	GG	AG	AG	AG	AG	AG	AG	AG	AG	AA	AA	GG	AG	AA	AG	AG	AA	AA	AG	AG	AG	AA	AG	AA	AA	AA	AG	AA	AA	AA	GG	GG	GG	AG	AG	AG	GG	AG	AG	AG	AG	AG	GG	AG	AG	AA	GG	AG	GG	GG	AG	AG	GG	AG	AG	AG	AG	AG	AG	AG	AA	AA	AA	AG	AA	AG	AG	AG	AG	AG	AG	AG	AG	AA	AG	AA	AG	AA	AG	AG	AG	AG	AA	AA	AG	AG	AG	AG	AG	AG	AG	AA	AG	AA	AA	AG	AG	AA	AA	AA	AA	AG	AG	AG	AG	AG	AG	AG	AG	AA	AA	AG	AA	AA	AA	AG	AA	AG	AG	AG	AG	AA	AG	AG	AG	AG	AG	AG	AA	AA	AG	AG	AG	AA	AG	AG	AG	AG	AG	AA	AA	AG	AA	AG	AA	AG	AA	AG	AG	AG	AG	AG	GG	GG	AG	AG	GG	AG	GG	GG	AG	AG	AA	AG	AG	AG	AG	AA	AA	AA	AG	AG	AA	AA	AG	AG	AA	AA	AG	AA	AA	AA	AG	AG	AG	AA	AG	AG	AG	AG	AA	AG	AA	AA	AG	AG	AA	AA	AG	AG	AA	AA	AA	AG	AG	AA	AG	AG	AA	AA	AG	AG	AG	AG	AA	AG	AA	AG	AG	AA	AG	AA	AG	AA	AA	AA	AA	AA	AA	AG	AG	AA	AG	AG	AG	AG	AA	AA	AG	AG	AA	AG	AG	AA	AA	AG	AA	AG	GG	AG	AG	AA	AG	AG	AG	AA	AG	AA	AA	AG	AA	AG	AG	AG	AA	AA	AA	AG	AA	AG	AG	AA	AG	AA	AA	AG	AG	AG	AG	AG	AG	AG	AG	AG	AG	AG	AG	AG	AG	AG	AG	AG	AG	AA	AA	AA	AG	AG	AG	AG	AG	AG	AG	GG	GG	AG	AA	GG	AG	GG	GG	GG	GG	AG	AG	AA	AA	AG	AG	AG	AG	AA	AG	GG	GG	AG	GG	GG	GG	AG	AG	GG	AG	GG	AG	AA	AG	GG	GG	AG	GG	GG	AG	GG	AG	AG	AA	GG	AG	AG	GG	GG	AG	AG	AA	GG	AG	GG	GG	AG	AG	AG	AG	GG	AG	GG	AA	AG	GG	AA	GG	AA	AG	AA	AG	AG	AG	AG	GG	GG	GG	AA	AG	AG	AG	AG	GG	AG	AG	AA	AG	AA	AG	AG	AG	GG	AG	GG	AG	GG	AG	AG	AA	AA	GG	AA	AG	AA	AA	AG	AG	AA	AA	AG	GG	GG	AG	AG	AA	AA	AG	AA	AA	GG	AG	GG	GG	AA	AG	AG	AG	AA	AG	AG	AA	AA	AA	AG	GG	GG	AA	GG	GG	AG	AG	GG	AG	AG	AA	AG	AA	AA	AA	AG	AG	AA	AG	AG	AA	AG	AA	AG	GG	AG	AG	AG	AG	AA	AA	AG	AA	AG	AA	AA	AA	AA	AG	AG	AG	AG	AG	GG	GG	GG	AA	AA	AG	GG	AG	AA	AG	AG	AG	AA	AA	AA	AG	AA	AG	AA	AG	AG	AG	GG	GG	GG	GG	GG	AG	AA	AG	AG	AA	AA	AG	AA	AG	AG	AA	AA	AG	AA	AG	AA	AG	AG	GG	AG	GG	AG	GG	AG	AA	AG	AG	AA	AG	AG	AA	AG	AG	AA	GG	GG	GG	AA	GG	AG	AA	AG	GG
GGaluGA006553	1	16326187	GG	AA	GG	AG	AG	AG	AA	AG	AA	AA	GG	AA	AA	AG	GG	GG	AG	AG	AA	AG	AG	AA	AA	AG	AA	AG	AA	AG	AA	GG	AA	AG	AA	AG	AG	AG	GG	AG	AG	AG	AG	AG	AG	AA	AA	AA	AA	AA	AG	GG	GG	AG	AA	AA	AA	AG	AA	AG	AA	AG	AG	GG	GG	GG	AG	AG	AA	AA	AA	AA	AA	AA	AA	AG	AG	AG	AG	AG	AG	AG	AG	AG	AG	AG	AG	AA	AA	AA	AA	AG	AG	AG	AG	AG	AG	AG	AG	AG	AG	AG	AG	AG	AG	AA	AA	AA	AG	AG	AG	AG	AG	AG	AG	AG	AG	AG	AG	AG	AG	AG	AG	AG	AA	AA	AA	AG	AG	AG	AG	AG	AG	AG	AG	AG	AG	AG	AG	AG	AA	AA	AA	AG	AG	AG	AG	AG	AG	AG	AG	AA	AA	AA	AA	AG	AA	AG	AG	AG	AG	AG	AG	AG	AG	AG	AG	AG	AG	AG	AG	AG	AG	AG	AA	AG	AG	GG	AG	GG	AG	AA	AG	GG	GG	GG	AG	AG	AG	AG	AG	GG	AA	AA	AG	AG	GG	AA	AG	AG	AG	AG	AG	AG	AG	GG	AG	GG	AA	AG	AG	GG	AG	GG	GG	AG	GG	AA	AG	GG	AG	AA	AG	GG	GG	AA	AG	AG	AA	GG	AG	GG	GG	GG	GG	GG	GG	AG	GG	AA	AG	GG	GG	AG	AA	GG	AG	AA	GG	AG	AG	GG	AG	GG	GG	GG	GG	GG	GG	AG	AA	AG	GG	AG	AG	AG	AG	GG	GG	AG	AG	GG	AG	GG	AG	AG	AG	GG	GG	AG	GG	GG	AG	AG	GG	AA	AG	AG	AG	AG	AG	AG	AG	AG	AG	AG	AG	AG	AG	AG	AG	AG	AG	AG	AG	AA	AG	AG	AG	AG	AG	AG	AA	AA	AA	AG	AG	AG	AA	AG	AA	AG	AG	AG	AG	AA	AG	AA	AA	AA	AA	GG	AG	AA	GG	AG	AG	AG	AG	AG	AG	AA	AG	GG	AG	AG	AA	AG	AA	AG	AG	AG	AG	AG	AA	AG	AA	AG	AA	GG	AG	AG	AG	AG	AA	GG	AA	AG	AG	AG	AG	AA	AA	AA	AA	AG	AG	GG	AA	AG	GG	AA	AG	AA	AG	AG	GG	AG	AA	AA	AG	AG	AG	AA	AG	AG	AG	AG	AG	AG	GG	AG	GG	AG	AA	AA	AA	AG	AA	AG	AA	AG	AG	AG	AA	AA	AG	AA	AG	AG	AA	AA	AG	AA	AG	AA	AA	AA	AA	AG	AA	AA	AG	GG	GG	AG	AG	AG	AG	GG	GG	AG	GG	AG	AG	AG	GG	AG	GG	AG	AG	AG	GG	AG	AG	AG	AG	AG	AG	AG	GG	AG	AG	GG	AG	AG	AG	AG	AG	GG	GG	GG	GG	AG	AG	AG	AG	AG	AG	AG	AG	GG	GG	AG	AG	AG	GG	AG	GG	GG	AG	GG	AG	AG	AG	AG	AG	AG	AG	AG	AG	GG	AG	AG	GG	AG	AG	GG	GG	AG	GG	GG	GG	AG	GG	AG	AG	AG	AG	AG	AG	AG	AG	AG	AG	GG	GG	AG	AG	AG	AG	AG	AG	GG	GG	GG	GG	AG	AG	AG	AG	AG	AG	AG	AG	AG	AG	AG	AG	AG	GG	AG	AG	AA	AA	AA	AA	AA	AA	AA	AA	AA	AA
GGaluGA006573	1	16402809	GG	AG	GG	AG	AG	AG	GG	AG	GG	GG	GG	AG	AG	GG	GG	GG	AG	GG	AG	AG	AG	GG	GG	AG	GG	AG	GG	AG	AG	GG	GG	GG	GG	GG	GG	GG	GG	GG	GG	GG	AG	AG	AG	GG	GG	GG	GG	GG	GG	GG	GG	GG	GG	GG	GG	AG	GG	AG	GG	AG	AG	GG	GG	GG	GG	GG	AG	AG	AG	AG	GG	GG	GG	GG	GG	GG	GG	GG	GG	GG	GG	GG	GG	GG	GG	GG	AG	GG	AG	GG	GG	GG	GG	GG	GG	GG	GG	GG	GG	GG	GG	GG	GG	GG	GG	AG	GG	GG	GG	GG	GG	GG	GG	GG	GG	GG	GG	GG	GG	GG	GG	GG	GG	GG	GG	GG	GG	GG	GG	GG	GG	GG	GG	GG	GG	GG	GG	GG	GG	GG	AG	GG	GG	GG	GG	GG	GG	GG	GG	GG	GG	AG	GG	GG	GG	GG	GG	GG	GG	GG	GG	GG	GG	GG	GG	GG	GG	GG	GG	GG	GG	GG	GG	AG	AA	AG	AA	AG	GG	GG	GG	AG	AG	AG	GG	GG	GG	GG	GG	AG	GG	GG	GG	GG	AG	GG	GG	AA	GG	GG	GG	AA	GG	AG	GG	AG	GG	GG	GG	AG	GG	AG	AG	GG	AG	GG	GG	AG	AG	GG	GG	AG	AG	AG	GG	AA	GG	AG	GG	AG	AG	AG	AG	AG	AG	GG	AG	GG	AG	AG	AG	AG	AG	AG	GG	AG	AG	GG	GG	AG	AG	AG	AG	AG	AG	AG	AG	GG	AG	GG	AG	AG	GG	AA	AA	AG	AG	GG	GG	AG	GG	AG	GG	AA	GG	AG	AG	GG	AG	AG	GG	AG	AG	GG	GG	GG	GG	GG	GG	GG	GG	GG	GG	GG	GG	GG	GG	GG	GG	GG	GG	GG	GG	GG	GG	GG	GG	GG	GG	GG	AG	AG	AG	GG	GG	GG	GG	GG	GG	GG	GG	GG	GG	GG	GG	GG	GG	GG	GG	AG	GG	GG	AG	GG	GG	GG	GG	GG	GG	GG	AG	AG	GG	GG	GG	AG	GG	GG	GG	GG	GG	GG	GG	GG	GG	AG	GG	AG	GG	GG	GG	GG	GG	AG	GG	GG	GG	GG	GG	GG	GG	GG	GG	GG	GG	AG	GG	AG	AG	GG	GG	GG	GG	AG	AG	GG	GG	GG	GG	GG	GG	GG	AG	GG	AG	GG	GG	GG	AG	AG	AG	AG	GG	GG	GG	GG	GG	GG	GG	GG	GG	AG	GG	GG	GG	GG	GG	AG	GG	GG	AA	GG	AG	GG	AG	AG	AG	AA	GG	GG	GG	AG	AG	GG	GG	GG	GG	AG	AG	GG	AG	GG	GG	GG	GG	GG	GG	GG	GG	GG	AG	GG	GG	GG	GG	GG	GG	GG	AG	GG	GG	AG	GG	GG	GG	GG	GG	GG	GG	GG	AG	GG	GG	GG	GG	GG	GG	GG	GG	AG	AG	GG	GG	GG	GG	GG	GG	GG	GG	AG	GG	GG	GG	GG	GG	GG	GG	GG	GG	AG	GG	GG	AG	GG	GG	GG	GG	GG	GG	AG	AG	GG	AG	GG	GG	GG	GG	GG	GG	GG	GG	GG	GG	AG	AG	GG	GG	GG	GG	GG	GG	GG	GG	AG	AG	GG	GG	GG	GG	GG	GG	GG	GG	GG	GG	GG	GG	GG	GG	GG	GG	GG	AG	AG	AG	GG	GG	AG	GG	GG	AG
GGaluGA006628	1	16605689	AG	AG	AG	AA	AG	AG	AG	AG	AG	AA	AG	AG	AG	AG	AG	AG	AG	AG	AG	AG	AG	GG	GG	AG	GG	AG	AG	AG	AG	AG	GG	AG	GG	GG	GG	GG	GG	GG	GG	GG	AA	AA	AA	AG	GG	GG	GG	GG	AG	AG	AG	AG	GG	GG	GG	AG	GG	AG	GG	AG	AG	AG	AG	AG	AG	AA	AG	AG	AA	AG	AG	GG	AG	AA	AG	AA	AG	AG	AA	AA	GG	AG	AG	AG	AA	AG	AA	GG	AA	AA	AG	AG	AG	AG	AA	AG	AA	AG	AA	AG	AG	GG	AG	AG	AG	AG	AA	AG	GG	GG	AG	AA	AA	AA	AA	AA	AG	GG	AA	AG	GG	AG	GG	AG	GG	AG	GG	AA	AA	AA	AA	AG	AG	AG	AG	AG	AA	AA	AG	GG	AA	AG	AG	GG	AG	AA	AG	GG	AA	AG	AG	AA	AG	AG	AG	AA	AG	AG	AG	AG	GG	GG	AG	AG	GG	GG	AG	GG	AG	AG	AG	GG	AG	AG	AA	AG	AA	AG	GG	GG	AG	AA	AG	AG	AG	AG	GG	GG	AG	AG	GG	GG	AG	AG	AA	GG	GG	AA	GG	GG	GG	AA	GG	AG	AG	AA	GG	GG	AG	AA	GG	AG	AG	AG	AA	GG	AG	AA	AG	GG	GG	AG	AG	AG	GG	AA	GG	AA	AG	AG	AA	AG	AA	AG	AG	GG	AG	GG	AG	AA	AA	AG	AG	AG	GG	AG	AG	GG	AG	AA	AG	AA	AA	AG	AG	AA	AG	AG	AG	AG	AA	AG	AG	AA	AA	AG	AA	GG	GG	AA	GG	AG	AA	AA	GG	AG	AG	AG	GG	AA	AG	AG	AA	AG	AA	AG	AA	AA	AG	AG	GG	AG	AG	AG	AG	GG	AG	AA	GG	AG	AG	GG	AG	AG	AG	AG	AA	AG	GG	GG	AA	AA	AG	AG	AG	AG	GG	AG	GG	AG	AG	AG	AG	GG	AG	GG	GG	GG	GG	AA	AG	GG	AA	AG	AG	AG	AG	AG	AG	GG	AG	AA	AG	AG	GG	AG	GG	AG	AG	AG	AG	AG	GG	AG	GG	AG	GG	AA	AG	AG	AG	AG	GG	AA	GG	AG	AG	AG	AG	GG	GG	GG	GG	AG	AA	AA	GG	AG	AA	GG	AG	GG	AG	AG	AA	AG	GG	GG	AG	AG	AG	GG	AG	AG	AG	AG	AG	AG	AA	AG	AA	AG	GG	GG	GG	AG	GG	AG	GG	AG	AG	AG	GG	GG	AG	GG	AG	AG	GG	GG	AA	GG	AG	GG	AG	AG	AG	AA	GG	GG	GG	AG	AG	AG	GG	AG	AG	AG	AA	AG	AA	AG	AG	AA	AG	AG	AG	AA	AG	AG	AG	AG	AG	GG	GG	AG	GG	GG	AG	AG	GG	AG	GG	AG	AA	GG	AA	AA	AG	AA	AG	GG	AG	GG	AG	AG	GG	GG	GG	AA	AG	AA	GG	GG	AG	AG	AA	AA	GG	AA	AG	AG	AG	AG	GG	GG	AG	AG	AG	AG	AG	AG	AA	AG	GG	AG	AA	AG	AA	AG	AA	GG	AA	AG	AG	AG	AG	AG	GG	GG	AG	AG	GG	AG	AA	GG	AG	AA	AG	AG	AA	AG	AA	AG	AA	GG	AG	GG	AG	GG	AG	AG	GG	AG	AG	AG	AA	AG	AG	AA	AA	GG	AG	AG	AG	GG	GG	AG	GG	GG	AG
GGaluGA006648	1	16659457	AA	AA	AA	AA	AA	AG	AG	AG	AA	AA	AA	AA	AA	AA	AA	AA	AA	AA	AA	AG	AG	AG	GG	AG	GG	AA	AG	AG	AA	AA	AG	AG	AG	AA	AG	AA	AA	AG	AA	AA	AA	AA	AA	AA	GG	GG	AG	GG	AG	AA	AA	AG	AG	GG	GG	AG	AG	AA	AG	AA	AA	AA	AA	AA	AG	AA	AG	AG	AA	AG	AA	AG	AA	AA	AA	AA	AG	AG	AA	AA	AG	AG	AG	AA	AA	AA	AA	AG	AA	AA	AG	AG	AA	AA	AA	AA	AA	AA	AA	AG	AG	AG	AG	AA	AA	AG	AA	AA	AG	AG	AA	AA	AA	AA	AA	AA	AG	AG	AA	AA	AG	AG	AG	AA	AG	AG	AG	AA	AA	AA	AA	AA	AG	AG	AA	AG	AA	AA	AA	AG	AA	AG	AG	AG	AG	AA	AG	AG	AA	AA	AA	AA	AA	AG	AA	AA	AA	AG	AG	AG	AG	AG	AG	AG	AG	AG	AG	AG	AG	AG	AG	AG	AG	AG	AA	AA	AA	AA	AG	AG	AG	AA	AA	AA	AG	AG	AG	AG	AG	AA	GG	GG	AG	AG	AA	GG	AG	AA	AG	AG	AG	AA	AG	AA	AG	AA	AG	AG	AG	AA	AG	AA	AA	AG	AA	GG	AG	AA	AG	GG	AG	AA	AA	AG	AG	AA	AG	AA	AG	AA	AA	AA	AA	AA	AA	AG	AA	GG	AG	AA	AA	AG	AG	AA	AG	AG	AA	AG	AG	AA	AA	AA	AA	AA	AA	AA	AA	AG	AG	AG	AA	AG	AG	AA	AA	AA	AA	AG	AG	AA	AG	AG	AA	AA	AG	AA	AA	AG	AG	AA	AG	AG	AA	AG	AA	AA	AA	AA	AG	AG	AG	AA	AA	AG	AG	AG	AA	AA	AG	AA	AG	AG	AG	AA	AA	AA	AA	AG	AG	AG	AA	AA	AG	AG	AG	AG	GG	AA	GG	AA	AG	AA	AA	AG	AG	GG	GG	GG	GG	AA	AG	GG	AA	AG	AG	AG	AG	AA	AA	AG	AG	AA	AG	AG	GG	AG	GG	AG	AG	AG	AG	AA	AG	AG	GG	AG	GG	AA	AG	AG	AG	AG	GG	AA	GG	AG	AG	AG	AG	AG	GG	AG	GG	AA	AA	AA	GG	AG	AA	GG	AG	GG	AG	AG	AA	AG	AG	AG	AG	AG	AG	GG	AG	AG	AG	AG	AG	AG	AA	AG	AA	AG	GG	AG	GG	AG	GG	AA	GG	AG	AG	AG	GG	GG	AG	GG	AG	AG	GG	AG	AA	AG	AA	AG	AG	AG	AG	AA	AG	AG	AG	AA	AA	AG	AA	AA	AG	AA	AA	AG	AA	AA	AG	AA	AA	AA	AA	AA	AA	AA	AA	AA	AG	AG	AA	AG	AG	AG	AA	AG	AG	AA	AG	AG	AA	AG	AA	AA	AA	AA	AA	AA	AG	AG	AG	AG	AG	AG	AG	AA	AA	AA	AG	AG	AA	AA	AA	AA	AA	AA	AG	AA	AA	AG	AG	AG	AG	AG	AG	AA	AG	AG	AA	AA	AG	AA	AA	AA	AA	AA	AA	AA	AA	AA	AA	AA	AA	AA	AA	AG	AG	AG	AG	AA	AA	AG	AG	AA	AA	AA	AA	AA	AA	AA	AA	AA	AA	AA	AA	AG	AG	AG	AG	AG	AG	AA	AA	AG	AA	AA	AA	AG	AG	AA	AA	AG	AG	AG	AG	AG	AA
GGaluGA006666	1	16750175	AG	AA	AG	AG	GG	GG	GG	GG	GG	GG	GG	AA	AA	AG	AG	AG	AA	AG	AA	GG	GG	AG	GG	GG	GG	AG	GG	GG	AA	AG	AG	AG	AG	AA	AG	AA	AG	AG	AA	AA	AG	AG	AG	AG	GG	GG	AG	GG	GG	AG	AG	GG	AG	GG	GG	GG	AG	AG	AG	AG	AA	AG	GG	AG	GG	GG	AG	AG	AG	AG	AG	AG	AG	GG	AG	GG	GG	GG	GG	GG	GG	GG	GG	AG	GG	AG	AG	AG	AG	GG	GG	GG	AG	AG	GG	GG	GG	GG	GG	GG	AG	AG	GG	AG	AG	AG	GG	AG	AG	AG	AG	GG	GG	GG	GG	GG	GG	GG	GG	AG	AG	GG	AG	AG	AG	GG	AG	GG	GG	GG	GG	AG	GG	GG	GG	GG	GG	GG	AG	AG	AG	GG	GG	AG	GG	GG	GG	GG	GG	AG	AG	AG	AG	GG	AG	GG	AG	GG	GG	GG	GG	AG	GG	GG	AG	AG	GG	AG	GG	GG	GG	AG	GG	AG	AG	GG	AG	AG	AG	AG	GG	GG	AG	AG	GG	GG	AG	AG	GG	AG	GG	GG	GG	GG	GG	GG	GG	AG	GG	GG	AG	AG	AG	AG	GG	GG	AG	AG	GG	GG	AG	AG	AG	GG	GG	GG	GG	GG	GG	GG	GG	GG	GG	AG	AG	AG	AG	GG	GG	AG	GG	AG	GG	AG	AG	AG	AG	GG	GG	GG	GG	GG	AG	GG	GG	AG	AG	AG	GG	GG	AG	GG	GG	AG	AG	GG	AG	GG	AG	GG	GG	GG	GG	AG	AG	AG	GG	AG	AG	GG	AG	GG	GG	AG	AG	AG	AG	AG	AG	GG	GG	GG	GG	GG	AG	GG	GG	GG	GG	GG	GG	GG	GG	GG	GG	GG	GG	GG	GG	GG	GG	GG	GG	AG	AG	AG	GG	GG	GG	GG	AG	AG	AG	GG	GG	GG	GG	AG	GG	AG	GG	AG	AG	AG	GG	GG	GG	GG	GG	GG	GG	GG	GG	GG	GG	GG	GG	AG	AG	AG	AG	AG	GG	GG	GG	GG	GG	GG	GG	GG	GG	AG	AG	GG	GG	AG	GG	AG	GG	GG	GG	GG	GG	GG	GG	GG	GG	GG	GG	AG	GG	AG	GG	AG	AG	AG	GG	AG	AG	GG	GG	GG	GG	GG	GG	GG	AG	AG	GG	GG	GG	GG	AG	GG	AG	GG	GG	GG	GG	GG	GG	GG	GG	AG	GG	GG	GG	AG	GG	GG	GG	AG	GG	GG	GG	GG	GG	GG	GG	AG	AG	AG	AG	AG	AG	AG	AG	AG	AG	AG	AG	AG	AG	GG	AA	AG	GG	AG	GG	GG	GG	AG	GG	GG	AA	AG	AA	GG	AG	AG	AG	AG	GG	AG	AA	GG	AG	AG	AG	GG	AG	AG	AG	GG	GG	AG	GG	AG	AA	AG	AG	AA	GG	AG	GG	GG	AG	AG	AG	GG	AG	GG	AG	AG	AA	AG	AG	AG	AA	GG	GG	AG	AG	GG	AG	AG	GG	GG	GG	AG	GG	GG	GG	AG	AG	AA	AG	AG	AG	AG	GG	AA	GG	AG	AG	AG	AG	AG	AA	AG	GG	GG	AG	AG	GG	AG	GG	GG	AG	AG	GG	AA	AG	AG	GG	AA	AG	AA	AG	AG	GG	GG	AG	GG	GG	AG	GG	GG	AA	GG	GG	AG	AG	AA	AA	AG	AG	AG	AG	AG	AA
GGaluGA006669	1	16803996	GG	AG	GG	GG	GG	GG	GG	GG	GG	GG	GG	AG	AG	GG	GG	GG	AG	GG	AG	GG	GG	GG	GG	GG	GG	GG	GG	GG	AG	GG	GG	AG	GG	GG	GG	GG	GG	GG	GG	GG	AG	AG	AG	GG	GG	GG	GG	GG	GG	GG	GG	GG	GG	GG	GG	GG	GG	GG	GG	AG	AG	GG	GG	GG	GG	GG	AG	AG	AG	AG	GG	GG	GG	GG	GG	GG	GG	GG	GG	GG	GG	GG	GG	GG	GG	GG	AG	GG	AG	GG	GG	GG	GG	GG	GG	GG	GG	GG	GG	GG	GG	GG	GG	GG	GG	AG	GG	GG	GG	GG	GG	GG	GG	GG	GG	GG	GG	GG	GG	GG	GG	GG	GG	GG	GG	GG	GG	GG	GG	GG	GG	GG	GG	GG	GG	GG	GG	GG	GG	GG	AG	GG	GG	GG	GG	GG	GG	GG	GG	GG	GG	AG	GG	GG	GG	GG	GG	GG	GG	GG	GG	GG	GG	GG	GG	GG	GG	GG	GG	GG	GG	GG	GG	GG	AG	GG	AG	GG	GG	GG	GG	GG	GG	GG	GG	GG	GG	GG	GG	GG	GG	GG	GG	GG	GG	GG	GG	AG	GG	GG	GG	AG	GG	GG	GG	GG	GG	GG	GG	GG	GG	GG	GG	GG	GG	GG	GG	GG	GG	GG	GG	GG	GG	AG	GG	AG	GG	GG	GG	GG	GG	GG	GG	GG	GG	GG	GG	GG	GG	GG	GG	GG	AG	GG	GG	AG	GG	GG	GG	GG	GG	GG	GG	GG	GG	GG	GG	GG	AG	GG	GG	GG	GG	AG	AG	GG	GG	GG	GG	GG	GG	GG	GG	AG	GG	GG	GG	GG	GG	GG	GG	GG	GG	GG	AG	GG	GG	GG	GG	GG	GG	GG	GG	GG	GG	GG	GG	GG	GG	GG	GG	GG	GG	GG	GG	GG	GG	GG	GG	GG	AG	AG	AG	GG	GG	GG	GG	GG	GG	GG	GG	GG	GG	GG	GG	GG	GG	GG	GG	GG	GG	GG	GG	GG	GG	GG	GG	GG	GG	GG	GG	GG	GG	GG	GG	GG	GG	GG	GG	GG	GG	GG	GG	GG	GG	GG	GG	GG	GG	GG	GG	GG	GG	GG	GG	GG	GG	GG	GG	GG	GG	GG	GG	GG	GG	GG	GG	GG	GG	GG	GG	GG	GG	GG	GG	GG	GG	GG	GG	GG	GG	GG	GG	GG	GG	GG	GG	GG	GG	GG	GG	GG	GG	GG	GG	GG	GG	GG	GG	GG	GG	GG	GG	GG	GG	GG	GG	GG	GG	GG	AG	GG	GG	GG	AG	AG	AG	AG	GG	GG	GG	GG	GG	GG	GG	GG	GG	GG	GG	GG	GG	GG	GG	GG	AG	GG	AG	GG	GG	GG	GG	GG	GG	GG	GG	GG	GG	GG	GG	GG	GG	GG	GG	GG	GG	GG	GG	AG	AG	AG	GG	GG	GG	GG	GG	GG	GG	GG	GG	GG	GG	GG	GG	GG	AG	GG	AG	AG	GG	GG	GG	GG	GG	GG	GG	GG	GG	GG	GG	GG	GG	GG	GG	GG	GG	AG	AG	GG	AG	GG	GG	GG	GG	GG	GG	GG	GG	GG	GG	GG	GG	GG	GG	GG	GG	GG	GG	GG	GG	GG	GG	AG	AG	GG	GG	GG	GG	GG	GG	GG	GG	GG	GG	GG	GG	GG	GG	GG	AG	GG	GG	GG	AG	AG	AG	GG	GG	AG	GG	GG	--
GGaluGA006683	1	16847288	AG	AG	AG	AA	AG	AG	AG	AG	AG	AA	AG	AG	AG	AG	AG	AG	AG	AG	AG	AG	AG	AG	GG	AG	GG	AA	AG	AG	AG	AG	AG	AG	AG	AA	AG	AA	AA	AG	AA	AA	GG	GG	GG	AA	GG	GG	AG	GG	GG	AG	AG	GG	AG	GG	GG	AG	AG	AA	AG	AG	AG	AG	AG	AG	GG	AG	GG	GG	AG	GG	AA	AG	AA	AG	AA	AG	GG	GG	AG	AG	AG	GG	GG	AA	AG	AA	AG	AG	AG	AG	GG	GG	AA	AA	AG	AA	AG	AA	AG	GG	AG	AG	GG	AA	AA	GG	AG	AA	AG	AG	AA	AG	AG	AG	AG	AG	GG	AG	AG	AA	AG	GG	AG	AA	AG	GG	AG	AG	AG	AG	AG	AA	GG	GG	AA	GG	AG	AG	AA	AG	AG	GG	GG	AG	GG	AG	GG	AG	AG	AA	AA	AG	AA	GG	AA	AG	AA	GG	GG	GG	AG	AG	GG	GG	AG	AG	GG	AG	GG	GG	GG	AG	AG	AG	AG	AA	AG	AA	AG	AG	GG	AG	AA	AA	GG	GG	AG	AG	GG	AA	GG	GG	GG	GG	AG	GG	AG	AG	AG	AG	AG	AG	AG	AA	GG	AG	AG	AG	GG	AG	AG	AA	AA	GG	AG	GG	GG	AG	AG	GG	AG	AA	AA	GG	AG	AG	AG	AG	GG	AA	AG	AA	AG	AA	AA	AG	AA	GG	AG	AG	AG	AG	GG	AA	AG	GG	AA	AG	GG	AG	AA	AG	AG	AA	AA	AG	AA	GG	GG	GG	AG	AG	GG	AG	AG	AA	AG	AG	AG	AG	AG	AG	AG	AG	AG	AA	AA	AG	AG	AG	GG	AG	AG	AG	AA	AA	AG	AG	GG	GG	AG	AA	AA	GG	GG	AG	AA	AG	AG	AA	GG	AG	--	AA	AA	AA	AG	GG	AG	AG	AG	AG	GG	GG	GG	GG	GG	AG	GG	AG	GG	AG	AG	AG	GG	GG	GG	GG	GG	AG	GG	GG	AG	GG	GG	GG	GG	AG	AG	AG	AG	AG	GG	GG	GG	AG	GG	GG	GG	GG	GG	AG	AG	GG	GG	AG	GG	AG	GG	GG	GG	GG	GG	AG	GG	GG	GG	GG	GG	AG	GG	AG	GG	AG	AG	AG	GG	AG	AG	GG	GG	GG	GG	AG	AG	GG	AG	AG	GG	GG	GG	GG	AG	GG	AG	GG	GG	GG	AG	AG	AG	AG	GG	AG	GG	GG	GG	AG	GG	GG	GG	AG	GG	GG	GG	GG	GG	AG	GG	AG	AG	AG	AA	AG	GG	GG	GG	AG	AG	AG	AG	AA	AA	GG	AA	AG	GG	AA	AG	GG	AG	AA	GG	AG	AA	AA	AA	AG	AG	AG	AA	AG	GG	AG	AA	GG	AG	AG	AA	GG	AG	AA	AG	GG	AG	AG	AG	AG	AA	AG	AA	AA	GG	AG	GG	GG	AG	AG	AG	AG	AA	AG	AG	AG	AA	AA	AG	AG	AA	AG	GG	AG	AG	GG	AG	AG	GG	GG	GG	AA	GG	GG	AG	AA	AG	AA	AG	AA	AG	AA	AG	AA	AG	AG	AG	AG	AG	AG	AA	AG	GG	GG	AG	AA	AG	AG	GG	AG	AA	AA	AG	AA	AG	AA	AG	AA	AG	AA	AG	AG	GG	GG	AG	GG	GG	AA	AG	GG	AA	AG	AG	AG	GG	AG	AG	AG	AG	GG	AG	AG	AG
GGaluGA006687	1	16872494	CC	AC	CC	AA	AC	AC	AA	AC	AC	AC	AC	AC	AC	CC	CC	CC	AC	CC	AC	AC	AC	AA	AA	AC	AA	AA	AA	AA	AC	CC	AA	AC	AA	CC	AC	CC	AC	AC	CC	CC	AC	AC	AC	AA	AA	AA	AA	AA	AC	CC	CC	AC	AA	AA	AA	AC	AA	AC	AA	AA	AC	CC	AC	CC	AC	AC	AA	AA	AA	AA	AC	AC	AC	AC	AC	AC	AC	AC	AC	AC	AA	AC	AC	AC	AC	AC	AA	AC	AA	AC	AC	AC	AC	AC	AC	AA	AC	AA	AC	AC	AC	AC	AC	AC	AC	AA	AC	AC	AC	AC	AC	AC	AC	AC	AC	AC	AC	AA	AC	AC	AC	AC	AC	AC	AC	AC	AC	AC	AC	AC	AC	AC	AC	AC	AA	AC	AC	AC	AC	AC	AA	AC	AC	AC	AC	AC	AC	AA	AC	AC	AC	AA	AC	AC	AC	AC	AC	AC	AC	AC	AA	AC	AC	AC	AC	AC	AC	AC	AC	AC	AC	AC	AA	AA	AA	AA	AA	AC	AC	AC	AC	AC	AC	AC	AC	AC	AC	AC	AC	AC	AA	AA	AC	AC	AC	AA	AA	AA	AA	AA	AC	AA	AC	AC	AC	AC	AC	AC	AC	AC	AC	AC	AC	AC	AC	AA	AC	AC	AA	AA	AA	AA	AA	AA	AC	AA	AC	AC	AC	AC	AC	AC	AC	AC	AC	AC	AC	AA	AA	AC	AC	AA	AA	AA	AA	AA	AC	AC	AC	AC	AC	AC	AC	AC	AC	AC	AC	AC	AA	AC	AC	AA	AC	AA	AA	AC	AC	AC	AC	AC	AC	AA	AC	AA	AC	AC	AC	AC	AC	AC	AC	AA	AC	AA	AC	AA	AC	AC	AC	AC	AA	AA	AA	AC	AC	AA	AA	AC	AA	AA	AC	AA	AC	AC	AC	AC	AC	AC	AA	AA	AA	AA	AA	AC	AC	AC	AA	AC	AA	AC	AC	AC	AC	AA	AC	AA	AA	AA	AA	CC	AC	AA	CC	AC	AC	AC	AC	AC	AC	AA	AA	--	AC	AC	AA	AC	AA	AC	AC	AC	AC	AC	AA	AC	AA	AA	AA	--	AC	AC	AC	AC	AA	CC	AA	AC	AC	AC	AC	AA	AA	AA	AA	AC	--	--	AA	AA	--	AA	AC	AA	AC	AC	CC	AC	AA	AA	AC	AC	AC	AA	AA	AC	AA	AC	AC	AC	CC	AC	CC	AC	AA	AA	AA	AC	AA	AC	AA	AC	AC	AA	AA	AA	AC	AA	AC	AC	AA	AC	AC	AC	CC	AC	AA	AA	AA	AC	AC	AC	AC	CC	CC	AC	AC	AC	AC	CC	CC	AC	CC	AC	AC	AC	CC	AC	CC	AC	AC	AC	CC	AC	AC	AC	AC	AC	AC	AC	CC	AC	AC	CC	AC	AC	AC	AC	AC	CC	CC	CC	CC	AC	AC	AC	AC	AC	AC	AC	AC	CC	CC	AC	AC	AC	CC	AC	CC	CC	AC	CC	AC	AC	AC	AC	AC	AC	AC	AC	AC	CC	AC	AC	CC	AC	AC	CC	CC	AC	CC	CC	CC	AC	CC	AC	AC	AC	AC	AC	AC	AC	AC	AC	AC	CC	CC	AC	AC	AC	AC	AC	AC	CC	CC	CC	CC	AC	AC	AC	AC	AC	AC	AC	AC	AC	AC	AC	AC	AC	CC	AC	AC	AC	AA	AA	AA	AC	AC	AA	AC	AC	AA
GGaluGA006698	1	16918507	AG	AG	AG	AG	AA	AG	AG	AG	AA	AG	AA	AG	AG	AG	AG	AG	AG	AG	AG	AA	AA	AG	AG	AA	AG	AA	AA	AA	AG	AG	AA	AG	AA	GG	AG	GG	AG	AG	GG	GG	AA	AA	AA	AA	AG	AG	AG	AG	AA	AG	AG	AA	AG	AG	AG	AA	AG	AA	AG	AA	AG	AG	AA	AG	AA	AA	AA	AA	AA	AA	AG	AG	AG	AA	AG	AA	AA	AA	AA	AA	AA	AA	AA	AG	AA	AG	AA	AG	AA	AA	AA	AA	AG	AA	AA	AA	AA	AA	AA	AA	AG	AG	AA	AG	AG	AA	AA	AG	AG	AG	AG	AA	AA	AA	AA	AA	AA	AA	AA	AG	AG	AA	AG	AG	AG	AA	AG	AA	AA	AA	AA	AG	AA	AA	AA	AA	AA	AA	AG	AG	AA	AA	AA	AG	AA	AA	AA	AA	AA	AG	AG	AA	AG	AA	AG	AA	AG	AA	AA	AA	AA	GG	AG	AG	GG	GG	AG	GG	AG	AG	AA	AG	AA	AG	AA	AA	AA	AG	AG	AG	AA	AA	AG	AG	AA	AA	AG	AG	AA	AG	AA	AA	AA	AA	AA	AA	AA	AA	AA	AA	AG	AA	AG	AG	AA	AA	AG	AG	AA	AA	AG	AG	AG	AA	AA	AA	AA	AA	AA	AA	AA	AA	AA	AA	AG	AA	AG	AA	AA	AG	AA	AG	AA	AG	AG	AG	AG	AA	AA	AA	AA	AA	AA	AA	AA	AA	AG	AG	AA	AA	AG	AA	AA	AG	AG	AA	AG	AA	AG	AA	AA	AA	AA	AA	AA	AG	AA	AG	AG	AA	AG	AA	AA	AA	AG	AA	AG	--	AG	AA	AA	AA	AA	AA	AG	AA	AA	AA	AA	AA	AA	AA	AA	AA	AA	AA	AA	AA	AA	AA	AA	AA	AA	AG	AG	AG	AA	AA	AA	AA	AA	AA	AA	AG	AG	AA	AA	AA	AG	AA	AG	AA	AA	AA	AA	AA	AA	AG	AG	AA	AA	AA	AA	AG	AG	AA	AG	AA	AA	AG	AG	AG	AA	AA	AG	AA	AG	AG	AG	AA	AG	AA	AA	AG	AG	AG	AA	AG	AA	AA	AG	AG	AG	AA	AA	AG	AA	AG	AG	AA	AG	AA	AG	AA	AG	AG	AA	AG	AG	AA	AG	AA	AA	AA	AA	AA	AA	AA	AG	AG	AG	AA	AG	AA	AG	AA	AG	AA	AA	AA	AA	AA	AG	AA	AG	AG	AG	AA	AG	AG	AA	AG	AA	AA	AG	AA	AA	AA	AA	GG	AA	AG	AG	GG	AG	AG	AA	AA	AG	AG	GG	AG	AG	AG	AG	AA	AG	AG	AA	AA	AA	AG	AA	AA	GG	AG	GG	AA	AA	AA	AG	AA	AG	AG	AG	AG	GG	GG	AG	AA	AG	AG	AG	AA	AA	AG	AA	AG	GG	AG	AG	AG	AG	GG	AA	AA	GG	AG	AG	AA	AG	AA	AG	AG	GG	AG	AG	AG	AG	AA	AG	AA	AA	AG	AG	GG	AA	AA	AA	AG	AA	AA	AA	AG	AG	AG	AG	AG	AG	AG	AA	AG	AG	AA	AA	AA	AA	AA	AG	AG	AA	AA	AG	AG	AA	AG	AA	AA	AG	AG	AA	GG	AA	AG	AA	AG	AA	AG	AA	GG	AG	AA	AG	AA	AA	AG	AA	AA	GG	AA	AA	AG	AG	AA	AA	AG	GG	AA	AG	GG	AA
GGaluGA006723	1	16981080	AA	AA	AA	AA	AA	AA	AA	AA	AA	AG	AA	AA	AA	AA	AA	AA	AA	AA	AA	AG	AG	AA	AG	AG	AG	AA	AG	AG	AA	AA	AG	AG	AG	AA	AG	AA	AA	AG	AA	AA	AA	AA	AA	AA	AG	AG	AA	AG	AG	AA	AA	AG	AA	AG	AG	AG	AA	AA	AA	AA	AA	AA	AA	AA	AG	AA	AG	AG	AA	AG	AG	AG	AA	AA	AA	AA	AG	AG	AA	AA	AG	AG	AG	AA	AA	AA	AA	AG	AA	AA	AG	AG	AA	AA	AA	AA	AA	AA	AA	AG	AG	AG	AG	AA	AA	AG	AA	AA	AG	AG	AA	AA	AA	AA	AA	AA	AG	AG	AA	AA	AG	AG	AG	AA	AG	AG	AG	AA	AA	AA	AA	AA	AG	AG	AA	AG	AA	AA	AA	AG	AA	AG	AG	AG	AG	AA	AG	AG	AA	AA	AA	AA	AA	AG	AA	AA	AA	AG	AG	AG	AG	AA	AA	AA	AA	AA	AA	AA	AA	AA	AG	AG	AG	AG	AA	AA	AA	AA	AG	AG	AG	AA	AA	AA	AG	AG	AG	AG	AG	AA	GG	GG	AG	AG	AA	GG	AG	AA	AG	AG	AG	AA	AG	AA	AG	AA	AG	AG	AG	AA	AG	AA	AA	AG	AA	GG	AG	AA	AG	GG	AG	AA	AA	AG	AG	AA	AG	AA	AG	AA	AA	AA	AG	AA	AA	AG	AA	GG	AG	AA	AA	AG	AG	AA	AG	AG	AA	AG	AG	AA	AA	AA	AA	AA	AA	AA	AA	AG	AA	AG	AA	AG	AG	AG	AA	AA	AA	AG	AG	AA	AG	AG	AA	AA	AG	AA	AA	AG	AG	AA	AG	AG	AA	AG	AA	AA	AA	AA	AG	AG	AG	AA	AA	AG	AG	AG	AA	AA	AG	AA	AG	AG	AG	AA	AA	AA	AA	AG	AG	AG	AA	AA	AG	AA	AA	AG	GG	AA	AG	AA	AA	AA	AA	AG	AG	GG	GG	AG	AG	AA	AG	GG	AA	AA	AA	AG	AA	AA	AA	AG	AA	AA	AG	AG	AG	AG	AG	AA	AA	AG	AA	AA	AG	AA	AG	AG	GG	AA	AG	AG	AA	AA	AG	AA	GG	AA	AG	AA	AA	AG	AG	AG	AG	AA	AA	AA	GG	AG	AA	GG	AA	GG	AG	AG	AA	AG	AG	AG	AA	AA	AA	GG	AG	AG	AG	AG	AG	AG	AA	AG	AA	AG	AG	AG	AG	AA	AG	AA	AG	AG	AG	AG	GG	GG	AA	GG	AG	AG	GG	AA	AA	AG	AA	AA	AA	AA	AG	AA	AG	AG	AA	AA	AA	AA	AA	AA	AA	AA	AA	AG	AA	AA	AG	AA	AA	AA	AA	AA	AA	AA	AA	AA	AA	AA	AA	AA	AA	AA	AA	AG	AG	AA	AG	AG	AA	AG	AA	AA	AA	AA	AA	AA	AA	AA	AG	AG	AA	AG	AG	AA	AA	AG	AG	AG	AA	AA	AA	AA	AA	AA	AA	AA	AA	AA	AG	AA	AG	AG	AG	AA	AG	AG	AA	AA	AG	AA	AA	AA	AA	AA	AA	AA	AA	AA	AA	AA	AA	AA	AA	AG	AG	AG	AG	AA	AA	AG	AG	AA	AA	AA	AA	AA	AA	AA	AA	AA	AA	AA	AA	AA	AA	AG	AG	AG	AG	AA	AA	AG	AA	AA	AA	AG	AA	AA	AA	AG	AA	AG	AG	AA	AA
GGaluGA006815	1	17254214	AA	AA	AA	AG	AA	AG	AG	AG	AA	AA	AA	AA	AA	AA	AA	AA	AA	AA	AA	AA	AA	AG	AG	AA	AG	AA	AA	AA	AA	AA	AA	AA	AA	AA	AA	AA	AA	AA	AA	AA	AA	AA	AA	AA	AG	AG	AG	AG	AA	AA	AA	AA	AG	AG	AG	AA	AG	AA	AG	AA	AA	AA	AA	AA	AA	AA	AA	AA	AA	AA	AA	AA	AA	AA	AA	AA	AA	AA	AA	AA	AA	AA	AA	AA	AA	AA	AA	AA	AA	AA	AA	AA	AA	AA	AA	AA	AA	AA	AA	AA	AA	AA	AA	AA	AA	AA	AA	AA	AA	AA	AA	AA	AA	AA	AA	AA	AA	AA	AA	AA	AA	AA	AA	AA	AA	AA	AA	AA	AA	AA	AA	AA	AA	AA	AA	AA	AA	AA	AA	AA	AA	AA	AA	AA	AA	AA	AA	AA	AA	AA	AA	AA	AA	AA	AA	AA	AA	AA	AA	AA	AA	AG	AG	AG	AA	AG	AG	AA	AG	AG	AA	AA	AA	AG	AA	AA	AA	AA	AA	AA	AA	AA	AA	AA	AA	AA	AA	AA	AA	AA	AA	AA	AA	AA	AA	AA	AA	AA	AA	AA	AA	AA	AA	AA	AA	AA	AA	AA	AA	AA	AA	AA	AA	AA	AA	AA	AA	AA	AA	AA	AA	AA	AA	AA	AA	AA	AA	AA	AA	AA	AA	AA	AA	AA	AA	AA	AA	AA	AA	AA	AA	AA	AA	AA	AA	AA	AA	AA	AA	AA	AA	AA	AA	AA	AA	AA	AA	AA	AG	AA	AA	AA	AA	AA	AA	AA	AA	AA	AA	AA	AA	AA	AA	AA	AA	AA	AA	AA	AA	AA	AA	AA	AA	AA	AA	AA	AA	AA	AA	AA	AA	AA	AA	AA	AA	AA	AA	AA	AA	AA	AA	AA	AA	AA	AA	AA	AA	AA	AA	AA	AA	AA	AA	AG	AG	AA	AA	AA	AG	AA	AG	AA	AA	AA	AA	AA	AA	AG	AG	AA	AA	AA	AA	AG	AG	AA	AG	AA	AA	AG	AG	AG	AA	AA	AG	AA	AG	AG	AG	AA	AG	AA	AA	AG	AG	AG	AA	AG	AA	AA	AG	AG	AG	AA	AA	AG	AA	AG	AG	AA	AG	AA	AG	AA	AG	AG	AA	AG	AG	AA	AG	AA	AA	AA	AA	AA	AA	AA	AG	AG	AG	AA	AG	AA	AG	AA	AA	AA	AA	AA	AA	AA	AG	AA	AG	AG	AG	AA	AG	AG	AA	AG	AA	AA	AG	AA	AA	AA	AA	AG	AA	AA	AA	AG	AG	AG	AA	AA	AA	AA	AG	AA	AA	AG	AA	AA	AG	AA	AA	AA	AA	AA	AA	AA	AA	AA	AA	AA	AA	AA	AA	AA	AG	AA	AA	AG	AG	AG	AA	AA	AA	AA	AA	AA	AA	AA	AA	AA	AA	AA	AA	AA	AG	AG	AA	AA	AG	AA	AA	AA	AA	AA	AA	AA	AA	AA	AA	AA	AA	AA	AG	AA	AA	AG	AA	AG	AA	AA	AA	AA	AA	AA	AA	AA	AA	AA	AA	AA	AA	AA	AA	AA	AA	AA	AA	AA	AA	AA	AA	AA	AA	AA	AA	AA	AA	AA	AA	AA	AA	AA	AA	AA	AA	AA	AA	AA	AA	AA	AA	AG	AG	AA	AA	AA	AA	AA	AA	AA	AA	AA	AA	AA	AG	AA	AA	AA	AG	AA	AA	AG	AA
GGaluGA006846	1	17409949	AG	AG	AG	GG	GG	AA	AG	AA	GG	AG	AG	AG	AG	AG	AG	AG	AG	AG	AG	AA	AA	AG	AA	AA	AA	GG	AG	AG	AG	AG	AG	AG	AG	AA	AA	AA	AA	AA	AA	AA	GG	GG	GG	GG	AA	AA	AG	AA	AG	AG	AG	AG	AG	AA	AA	AA	AG	AG	AG	AG	AG	AG	AG	AG	AG	GG	AG	AG	GG	AG	AA	AA	AG	GG	AG	GG	AG	AG	GG	GG	AA	AG	AG	AG	GG	AG	GG	AA	GG	GG	AG	AG	AG	GG	GG	AG	GG	AG	GG	AG	AA	AA	AG	AG	AG	AG	GG	AG	AA	AA	AG	GG	GG	GG	GG	GG	AG	AA	GG	AG	AA	AG	AA	AG	AA	AG	AA	GG	GG	GG	GG	AG	AG	AG	AG	AG	GG	GG	AG	AA	GG	AG	AG	AA	AG	GG	AG	AA	AG	AG	AG	GG	AG	AG	AG	GG	AG	AG	AG	AG	AA	AA	AG	AG	AA	AA	AG	AA	AG	AG	AG	AA	AG	AG	GG	AG	GG	AG	AA	AA	AG	GG	AG	AG	AG	AG	AA	AA	AG	AG	AA	AA	AG	AG	GG	AA	AA	GG	AA	AA	AA	GG	AA	AG	AG	GG	AA	AA	AG	GG	AA	AG	AG	AG	GG	AA	AG	GG	AG	AA	AA	AG	AG	AG	AA	GG	AA	GG	AG	AG	GG	AG	AG	AG	AG	AA	AG	AA	AG	GG	GG	AG	AG	AG	AA	AG	AG	AA	AG	GG	AG	GG	GG	AG	AG	GG	AG	AG	AG	AG	GG	AG	AG	AG	GG	AG	GG	AA	AA	GG	AA	AG	GG	GG	AA	GG	AG	AG	AA	GG	AG	AG	GG	AG	GG	GG	GG	GG	AG	AG	AA	AG	AG	AG	AG	AA	AG	GG	AA	AG	AG	AG	AG	AG	AG	AG	GG	AG	AA	AA	GG	GG	AG	AG	AG	AG	AA	GG	AA	GG	AG	GG	GG	AG	AG	AA	AA	AA	AA	AG	AG	AA	AG	AG	AG	AG	AG	GG	GG	AA	GG	GG	AG	AG	AA	AA	AA	AG	AG	AG	AG	GG	AG	AG	AA	AG	AA	GG	AG	AG	AG	AG	AA	AG	AA	AG	AG	AG	AG	AG	AA	AG	AA	GG	GG	GG	AA	AG	GG	AA	AA	AA	AG	AA	AG	AG	AG	AG	AG	AG	AG	AA	AG	AG	AG	AG	AG	AG	AG	AA	AG	AA	AA	AG	AG	AG	AA	GG	AA	AA	AG	AG	AA	AA	AG	AA	AG	AA	AA	AA	AG	AA	AA	AA	AG	AG	AG	AG	AA	AA	AA	AA	AA	AG	AG	GG	AG	AA	AG	AG	AG	AG	AG	GG	AG	AG	AG	GG	GG	GG	AA	GG	AG	AG	AG	AG	AA	AA	AA	AG	AA	AA	AA	AG	GG	AA	GG	GG	AG	GG	AA	AG	AG	AA	AG	AG	AA	AA	AA	AG	AA	AG	AA	AA	AG	AG	GG	GG	AG	AG	AG	GG	GG	AG	AA	AA	AG	AG	AG	AA	AG	AG	AG	AA	AA	AG	GG	AG	GG	AA	AG	AG	AG	GG	GG	GG	GG	GG	AG	AA	AG	AG	AA	AA	AG	AA	AG	GG	AG	AG	GG	AG	GG	AA	AG	AG	GG	AG	GG	AA	AG	AG	AA	AG	AG	AG	GG	AG	AG	GG	GG	AA	AG	GG	GG	AA	AA	AG	AA	AA	GG
GGaluGA006857	1	17435819	AG	AG	AG	AG	AG	GG	GG	GG	GG	AG	GG	AG	AG	AG	AG	AG	AG	AG	AG	AG	AG	GG	AG	AG	AG	AG	AG	AA	AG	AG	AG	AG	AG	AA	AA	AA	AG	AA	AA	AA	GG	GG	GG	GG	AG	AG	GG	AG	AG	AG	AG	AG	GG	AG	AG	AG	GG	GG	GG	GG	AG	AG	GG	AG	AG	GG	AG	AG	GG	AG	AA	AA	AG	GG	AG	GG	AG	AG	GG	GG	AG	AG	AG	AG	GG	AG	GG	AA	GG	GG	AG	AG	AG	GG	GG	GG	GG	GG	GG	AG	AA	AA	AG	AG	AG	AG	GG	AG	AA	AA	AG	GG	GG	GG	GG	GG	AG	AG	GG	AG	AA	AG	AA	AG	AA	AG	AA	GG	GG	GG	GG	AG	AG	AG	GG	AG	GG	GG	AG	AA	GG	AG	AG	AA	AG	GG	AG	AG	AG	AG	AG	GG	AG	AG	AG	GG	AG	AG	AG	AG	AG	AG	GG	GG	AA	AG	GG	AA	GG	GG	AG	AA	AG	AA	AG	AG	AG	AA	AA	AA	AG	AG	AA	AA	AG	AG	AA	AA	AG	AA	AA	AA	AG	AG	AG	AA	AG	AG	AG	AG	AA	AG	AA	AA	AG	AG	AA	AA	AG	AG	AA	AA	AA	AG	AG	AA	AG	AG	AA	AA	AG	AG	AG	AG	AA	AG	AA	AG	AG	AA	AG	AA	AG	AA	AA	AA	AA	AA	AA	AG	AG	AA	AG	AG	AG	AG	AA	AA	AG	AG	AA	AG	AG	AA	AA	AG	AA	AG	GG	AG	AG	AA	AG	AG	AG	AA	AG	AA	AA	AG	AA	AA	AG	AG	AA	AG	AA	AG	AA	AG	AG	AA	AG	AG	GG	GG	GG	GG	AG	AG	AG	GG	GG	AG	AG	AG	GG	GG	AG	GG	AG	AG	AG	AG	AG	AG	GG	AG	AG	AG	GG	GG	AG	GG	GG	AG	AA	GG	AG	GG	GG	GG	GG	AG	AG	AA	AA	AG	AG	GG	AG	AA	GG	AG	GG	AG	GG	GG	GG	AG	AG	AG	AG	AG	AG	AG	AG	GG	GG	AG	GG	GG	AG	GG	AG	AA	AA	AG	AG	AG	GG	GG	AG	GG	AA	GG	AG	GG	GG	AG	AG	AG	AG	GG	AG	AG	AA	AA	AG	AA	AG	AA	AG	AG	GG	AG	AG	AG	GG	GG	GG	AA	AA	AG	AA	AG	AG	AG	GG	AG	GG	AG	AG	AG	GG	GG	AG	GG	AG	AG	AG	AA	AA	AA	GG	AA	AG	AG	AA	AG	GG	AA	AG	AG	GG	GG	AG	GG	AA	AA	AG	AG	AG	GG	AG	GG	GG	AG	GG	AG	GG	AG	AG	GG	AG	AG	AG	GG	GG	GG	AG	GG	GG	AG	AG	GG	AG	AG	AG	AG	AA	AG	AA	AG	GG	AA	GG	GG	AG	GG	AG	AG	GG	AG	AG	AG	AG	AA	AA	GG	AG	AG	AA	AA	AG	AG	GG	GG	AG	GG	GG	GG	GG	GG	AA	AG	AG	AG	AG	AG	AG	AG	GG	AA	AA	AG	GG	AG	GG	AG	GG	AG	AG	GG	GG	GG	GG	GG	AG	AA	AG	AG	AA	AG	GG	AA	AG	GG	AG	AG	GG	AG	GG	AG	GG	AG	GG	AG	GG	AG	GG	AG	AA	AG	AG	AG	GG	AG	AG	GG	GG	AA	GG	GG	GG	AA	AG	AG	AA	AG	GG
GGaluGA006869	1	17468438	GG	AG	GG	GG	GG	AG	GG	AG	GG	GG	GG	AG	AG	GG	GG	GG	AG	GG	AG	AG	AG	GG	GG	AG	GG	GG	GG	GG	AG	GG	GG	GG	GG	GG	GG	GG	GG	GG	GG	GG	AG	AG	AG	GG	GG	GG	GG	GG	GG	GG	GG	GG	GG	GG	GG	AG	GG	AG	GG	AG	AG	GG	GG	GG	GG	GG	AG	AG	AG	AG	GG	GG	GG	GG	GG	GG	GG	GG	GG	GG	GG	GG	GG	GG	GG	GG	AG	GG	AG	GG	GG	GG	GG	GG	GG	GG	GG	GG	GG	GG	GG	GG	GG	GG	GG	AG	GG	GG	GG	GG	GG	GG	GG	GG	GG	GG	GG	GG	GG	GG	GG	GG	GG	GG	GG	GG	GG	GG	GG	GG	GG	GG	GG	GG	GG	GG	GG	GG	GG	GG	AG	GG	GG	GG	GG	GG	GG	GG	GG	GG	GG	AG	GG	GG	GG	GG	GG	GG	GG	GG	GG	GG	GG	GG	GG	GG	GG	GG	GG	GG	GG	GG	GG	GG	AG	GG	AG	GG	GG	GG	GG	GG	GG	GG	GG	GG	GG	GG	GG	GG	GG	GG	GG	GG	GG	GG	GG	AG	GG	GG	GG	AG	GG	GG	GG	GG	GG	GG	GG	GG	GG	GG	GG	GG	GG	GG	GG	GG	GG	GG	GG	GG	GG	AG	GG	AG	GG	GG	GG	GG	GG	GG	GG	GG	GG	GG	GG	GG	GG	GG	GG	GG	AG	GG	GG	AG	GG	GG	GG	GG	GG	GG	GG	GG	GG	GG	GG	GG	AG	GG	GG	GG	GG	AG	AG	GG	GG	GG	GG	GG	GG	GG	GG	AG	GG	GG	GG	GG	GG	GG	GG	GG	GG	GG	GG	GG	GG	GG	GG	GG	GG	GG	GG	GG	GG	GG	GG	GG	GG	GG	GG	GG	GG	GG	GG	GG	GG	GG	GG	GG	AG	AG	AG	GG	GG	GG	GG	GG	GG	GG	GG	GG	GG	GG	GG	GG	GG	GG	GG	AG	GG	GG	AG	GG	GG	GG	GG	GG	GG	GG	GG	GG	GG	GG	GG	AG	GG	GG	GG	GG	GG	GG	GG	GG	GG	GG	GG	GG	GG	GG	GG	GG	GG	AG	GG	GG	GG	GG	GG	GG	GG	GG	GG	GG	GG	GG	GG	GG	GG	GG	GG	GG	GG	AG	AG	GG	GG	GG	GG	GG	GG	GG	GG	GG	GG	GG	GG	GG	AG	AG	AG	AG	GG	GG	GG	GG	GG	GG	GG	GG	GG	GG	GG	GG	GG	GG	GG	AG	GG	GG	AA	GG	AG	GG	AG	AG	AG	AA	GG	GG	GG	AG	AG	GG	GG	GG	GG	AG	AG	GG	AG	GG	GG	GG	GG	GG	GG	GG	GG	GG	AG	GG	GG	GG	GG	GG	GG	GG	AG	GG	GG	AG	GG	GG	GG	GG	GG	GG	GG	GG	AG	GG	GG	GG	GG	GG	GG	GG	GG	AG	AG	GG	GG	GG	GG	GG	GG	GG	GG	AG	GG	GG	GG	GG	GG	GG	GG	GG	GG	AG	GG	GG	AG	GG	GG	GG	GG	GG	GG	AG	AG	GG	GG	GG	GG	GG	GG	GG	GG	GG	GG	GG	GG	AG	AG	GG	GG	GG	GG	GG	GG	GG	GG	AG	AG	GG	GG	GG	GG	GG	GG	GG	GG	GG	GG	GG	GG	GG	GG	GG	GG	GG	AG	AG	AG	GG	GG	AG	GG	GG	AG
GGaluGA006871	1	17519629	AG	GG	AG	AG	AG	AG	AG	AG	AG	AG	--	GG	GG	AG	AG	AG	GG	AG	GG	GG	GG	AG	AG	GG	AG	AG	GG	AG	GG	AG	GG	AG	GG	GG	GG	GG	GG	GG	GG	GG	AG	AG	AG	GG	AG	AG	AG	AG	AG	AG	AG	AG	AG	AG	AG	GG	AG	GG	AG	GG	GG	AG	--	AG	AG	AG	GG	GG	GG	GG	GG	GG	GG	AG	GG	AG	AG	AG	AG	AG	GG	AG	AG	GG	AG	GG	GG	GG	GG	AG	AG	AG	GG	AG	AG	GG	AG	GG	AG	AG	GG	GG	AG	GG	GG	GG	AG	GG	GG	GG	GG	AG	AG	AG	AG	AG	AG	GG	AG	GG	GG	AG	GG	GG	GG	AG	GG	AG	AG	AG	AG	GG	AG	AG	GG	AG	AG	AG	GG	GG	GG	AG	AG	GG	AG	AG	AG	GG	GG	GG	GG	GG	GG	AG	GG	AG	GG	AG	AG	AG	GG	AG	AA	AA	GG	AG	AA	GG	AA	AA	AG	GG	GG	AG	AG	--	AG	AG	GG	GG	AG	AA	AG	AG	AG	AG	GG	GG	AG	AG	GG	GG	AG	AG	AA	GG	GG	AG	GG	GG	GG	AG	GG	AG	AG	AA	GG	GG	AG	AA	GG	AG	AG	AG	AA	GG	AG	AA	AG	GG	GG	--	--	GG	GG	AG	GG	AA	AG	GG	AA	AG	AG	AG	AA	GG	AG	GG	AG	AA	AA	AG	GG	--	GG	GG	AG	GG	AG	AA	AG	AA	AA	AG	AG	AA	AG	AG	AG	AG	AA	AG	AG	GG	AG	AG	AA	GG	GG	AA	GG	AG	AA	AG	GG	AA	AG	AG	GG	AA	AG	AG	AA	GG	AG	AG	AG	AG	AG	AG	GG	GG	GG	AG	AG	GG	GG	AG	GG	GG	AG	AG	AG	GG	GG	GG	AG	AG	GG	GG	GG	GG	GG	AA	AA	AG	GG	AG	AG	AG	AA	AG	AG	GG	AG	GG	GG	AG	AG	AG	AG	GG	AG	AG	AA	AG	AA	AG	AG	AG	AA	AA	AG	AG	AG	GG	AG	AA	AA	AG	AA	AG	GG	AA	AG	AG	GG	AA	AG	AG	AA	AA	AG	AG	GG	AA	AG	AA	AA	GG	AG	GG	AG	AG	AA	AA	GG	AG	AA	GG	AG	GG	AG	GG	AG	AG	GG	GG	AA	AA	AA	GG	AG	AG	AG	AG	AG	AG	AG	GG	AG	GG	AG	GG	AA	AA	AG	AG	AG	AG	AG	AG	GG	GG	AA	GG	AG	GG	GG	AG	GG	GG	GG	AG	AG	AG	GG	GG	GG	GG	AG	GG	GG	AA	GG	AG	AA	GG	AG	AG	AG	GG	AG	AG	AG	GG	AG	AG	AG	AG	GG	AG	AA	GG	GG	AA	AG	AG	GG	AG	GG	GG	GG	AG	AG	GG	AG	AA	AG	AA	GG	GG	AA	AG	AG	AG	AG	GG	GG	AG	GG	AG	GG	GG	AG	GG	AA	AA	GG	AG	AA	AG	AG	AA	GG	AG	AG	AG	AG	GG	AG	AG	AG	GG	GG	GG	AG	GG	AA	GG	AG	GG	GG	AG	AG	AG	AG	AG	GG	GG	AG	AG	GG	GG	AG	GG	AG	AG	GG	GG	AG	AG	AG	GG	AG	GG	AG	GG	AG	AG	AA	AG	GG	AG	AG	GG	AG	AG	AG	AG	AG	GG	AG	GG	GG	GG	AG	GG	GG	AG	GG
GGaluGA006897	1	17666028	AG	GG	AG	GG	GG	GG	GG	GG	AG	GG	AA	GG	GG	AG	AG	AG	GG	AG	GG	GG	GG	GG	GG	GG	GG	GG	GG	GG	GG	AG	GG	GG	GG	GG	GG	GG	AG	GG	GG	GG	AG	AG	AG	GG	GG	GG	GG	GG	AG	AG	AG	AG	GG	GG	GG	GG	GG	GG	GG	AG	GG	AG	AA	AG	AG	AG	GG	GG	GG	GG	GG	GG	GG	AG	GG	AG	AG	AG	AG	AG	AG	AG	AG	GG	AG	GG	GG	GG	GG	AG	AG	AG	GG	AG	AG	AG	AG	AG	AG	AG	GG	GG	AG	GG	GG	GG	AG	GG	GG	GG	GG	AG	AG	AG	AG	AG	AG	AG	AG	GG	GG	AG	GG	GG	GG	AG	GG	AG	AG	AG	AG	GG	AG	AG	AG	AG	AG	AG	GG	GG	GG	AG	AG	GG	AG	AG	AG	AG	GG	GG	GG	GG	GG	AG	GG	AG	GG	AG	AG	AG	AG	GG	AG	AG	GG	GG	AG	GG	AG	AG	AG	GG	GG	GG	GG	AG	GG	GG	GG	GG	AG	AG	GG	GG	AG	AG	GG	GG	AG	GG	GG	GG	AG	AG	AG	GG	AG	GG	AG	AG	GG	GG	GG	GG	AG	AG	GG	GG	AG	AG	GG	GG	GG	AG	AG	GG	AG	AG	GG	GG	AG	AG	AG	GG	GG	GG	GG	AG	AG	GG	AG	GG	AG	GG	AG	GG	GG	GG	GG	AG	AG	GG	GG	AG	AG	GG	GG	GG	AG	AG	GG	AG	AG	GG	GG	AG	GG	AG	GG	AG	AG	GG	AG	GG	GG	GG	AG	GG	GG	AG	GG	GG	AG	GG	GG	AG	GG	AG	GG	AG	AG	GG	AG	GG	GG	AG	AG	AG	AG	AG	AG	AG	AG	AG	AG	AG	AG	AG	AG	AG	AG	AG	AG	GG	GG	GG	AG	AG	AG	AG	GG	GG	GG	AG	AG	AG	GG	AG	GG	AG	AG	AG	AG	GG	AG	GG	GG	GG	GG	AG	AG	GG	AG	AG	AG	AG	AG	AG	AG	GG	AG	AG	AG	AG	GG	GG	GG	AG	AG	AG	AG	AG	GG	AG	GG	GG	GG	AG	AG	AG	AG	AG	GG	AG	GG	AG	AG	AG	AG	GG	GG	GG	GG	AG	AG	AG	GG	GG	AG	GG	GG	GG	AG	GG	AG	AG	GG	GG	AG	AG	AG	GG	GG	AG	GG	AG	AG	AG	AG	GG	AG	GG	GG	GG	AG	AG	GG	AG	GG	GG	AG	GG	GG	GG	AG	GG	AG	GG	GG	GG	GG	GG	GG	GG	GG	GG	GG	GG	GG	GG	GG	GG	GG	AG	GG	AG	AG	GG	AG	AG	AG	GG	AG	AG	GG	GG	GG	AG	AG	AG	GG	AG	AG	GG	GG	AG	GG	GG	GG	AG	GG	GG	GG	AG	AG	GG	AG	AG	GG	AG	GG	GG	AG	GG	AG	AG	GG	GG	GG	AG	GG	AG	GG	GG	GG	GG	AG	AG	GG	AG	AG	AG	AG	AG	GG	GG	AG	AG	AG	GG	AG	AG	AG	GG	GG	GG	AG	GG	AG	GG	AG	GG	GG	AG	AG	AG	AG	AG	GG	GG	AG	AG	GG	GG	AG	GG	AG	AG	GG	GG	AG	GG	AG	GG	AG	GG	AG	GG	AG	GG	AG	AG	GG	AG	AG	GG	AG	AG	GG	AG	AG	GG	GG	GG	GG	GG	GG	GG	GG	GG	GG
GGaluGA006903	1	17717522	AG	GG	AG	AA	AA	AA	AA	AA	AA	AA	AA	GG	GG	AG	AG	AG	GG	AG	GG	AG	AG	AA	AG	AG	AG	AA	AG	AG	GG	AG	AG	GG	AG	GG	GG	GG	AG	GG	GG	GG	AG	AG	AG	AA	AG	AG	AA	AG	AG	AG	AG	AG	AA	AG	AG	AG	AA	AA	AA	AG	GG	AG	AA	AG	AG	AA	GG	GG	AG	GG	GG	GG	AG	AA	AG	AA	AG	AG	AA	AA	AG	AG	AG	AG	AA	AG	AG	GG	AG	AA	AG	AG	AG	AA	AA	AA	AA	AA	AA	AG	GG	GG	AG	AG	AG	GG	AA	AG	GG	GG	AG	AA	AA	AA	AA	AA	AG	AG	AA	AG	GG	AG	GG	AG	GG	AG	GG	AA	AA	AA	AA	AG	AG	AG	AA	AG	AA	AA	AG	GG	AG	AG	AG	GG	AG	AA	AG	AG	AG	AG	AG	AG	AG	AG	AG	AA	AG	AG	AG	AG	AG	AG	AA	AA	GG	AG	AA	GG	AA	AA	AG	GG	AG	AG	AG	AA	AG	AG	GG	GG	AG	AA	AG	AG	AG	AG	GG	GG	AG	AG	GG	GG	AG	AG	AA	GG	AG	AG	AG	AG	GG	AG	GG	AG	AG	AA	GG	GG	AG	AA	GG	AG	AG	AG	AA	GG	AG	AA	AG	GG	AG	AA	AA	GG	GG	AG	GG	AA	AG	GG	AA	AG	AG	AG	AA	GG	AG	GG	AG	AA	AA	AG	GG	AA	AG	GG	AG	GG	AG	AA	AG	AA	AA	AG	AG	AA	AG	AG	AG	AG	AA	AG	AG	GG	AG	AG	AA	GG	GG	AA	GG	AG	AA	AG	GG	AA	AG	AG	GG	AA	AG	AG	AA	AG	AG	AA	AA	AA	AG	AG	AG	AA	AA	AG	AG	AG	AA	AA	AG	AA	AG	AG	AG	AG	AG	AG	AA	AG	AG	AG	AG	AG	GG	AA	AA	AG	GG	AA	AG	AA	AA	AA	AA	AG	AG	GG	GG	AG	AG	AA	AG	GG	AA	AG	AA	AG	AA	AA	AA	AG	AA	AA	AG	AG	AG	AG	AG	AA	AA	AG	AA	AA	AG	AA	AG	AG	GG	AA	AG	AG	AA	AA	AG	AA	GG	AA	AG	AA	AA	AG	AG	AG	AG	AA	AA	AA	GG	AG	AA	GG	AG	GG	AG	AG	AA	AG	AG	AG	AA	AA	AA	GG	AG	AG	AG	AG	AG	AG	AA	AG	AA	AG	AG	AG	AA	AA	AG	AA	AG	AG	AG	AG	GG	GG	AA	GG	AG	AG	GG	AG	AG	GG	AG	AG	AG	AG	GG	AG	GG	GG	AG	AG	AG	AA	AG	AA	AA	AG	AA	AG	AA	AG	AG	AA	GG	AG	GG	AA	AA	AA	AG	AA	AA	AG	AG	AA	AG	AG	AG	AG	GG	AG	GG	AG	AA	GG	AA	AG	GG	AG	AG	AG	AA	AG	AG	AG	AG	GG	GG	AA	AG	AG	GG	GG	GG	AG	AG	AG	AG	AA	AA	AA	AA	AA	GG	AG	AG	AG	AG	AG	AG	AG	AA	GG	GG	AG	AA	AG	AG	AG	AA	AG	AG	AA	AA	AA	AA	AA	AG	GG	AG	AG	GG	AG	AA	GG	AG	AA	AG	AG	AA	GG	AA	AG	AA	AG	AA	AG	AA	AG	AA	AG	GG	AG	AG	AG	AA	AG	GG	AA	AA	GG	AG	AG	AG	GG	AG	GG	GG	AG	AG
GGaluGA006935	1	17853411	GG	AG	GG	AG	AG	AA	AA	AA	AG	AG	AG	AG	AG	GG	GG	GG	AG	GG	AG	AG	AG	AA	AG	AG	AG	AG	AG	GG	AG	GG	AG	AG	AG	GG	GG	GG	AG	GG	GG	GG	AG	AG	AG	AA	AG	AG	AA	AG	GG	GG	GG	GG	AA	AG	AG	AG	AA	AA	AA	AA	AG	GG	AG	GG	GG	AG	AG	AG	AA	AG	GG	GG	AG	AG	AG	AG	GG	GG	AG	AG	AG	GG	GG	AG	AG	AG	AA	GG	AA	AG	GG	GG	AG	AG	AG	AA	AG	AA	AG	GG	GG	GG	GG	AG	AG	AG	AG	AG	GG	GG	AG	AG	AG	AG	AG	AG	GG	AG	AG	AG	GG	GG	GG	AG	GG	GG	GG	AG	AG	AG	AG	AG	GG	GG	AA	GG	AG	AG	AG	GG	AA	GG	GG	GG	GG	AG	GG	AG	AG	AG	AG	AA	AG	GG	AG	AG	AG	GG	GG	GG	AG	AG	AG	AG	GG	AG	AG	GG	AG	AG	GG	GG	AG	GG	AG	AG	AG	GG	GG	GG	GG	GG	GG	GG	GG	GG	GG	GG	GG	GG	GG	GG	GG	GG	GG	GG	AG	AG	AG	AG	GG	AG	GG	GG	GG	GG	GG	GG	GG	GG	GG	GG	GG	GG	GG	GG	GG	GG	GG	GG	AG	AG	AG	AG	GG	AG	GG	GG	GG	GG	GG	GG	GG	GG	GG	GG	GG	GG	GG	GG	GG	GG	AG	AG	AG	AG	GG	GG	GG	GG	GG	GG	GG	GG	GG	GG	GG	GG	AA	GG	GG	GG	GG	AG	AG	GG	GG	GG	GG	GG	GG	GG	GG	AG	GG	GG	GG	GG	GG	GG	GG	GG	GG	AG	AA	AG	AG	AG	GG	GG	AG	AA	AA	GG	GG	AG	AA	AG	AG	AA	GG	GG	GG	AG	AG	AG	AG	GG	AG	AG	AA	AA	AG	AG	AG	GG	GG	AG	AG	AG	AG	AG	AG	AG	GG	GG	GG	AG	AG	AG	GG	GG	AG	GG	AG	GG	AG	AG	AG	AG	GG	GG	GG	GG	AG	AG	AG	AG	AG	GG	AG	AG	AG	AG	AG	GG	GG	GG	GG	GG	AG	AG	AG	AG	GG	AG	GG	AG	AG	AG	AG	AG	AG	AG	GG	GG	GG	GG	GG	GG	AG	GG	GG	AG	AG	GG	AG	AG	AG	AG	AG	GG	GG	GG	GG	GG	GG	GG	AG	AG	AG	AG	AG	AG	AG	AG	AG	AG	AG	AG	GG	GG	GG	GG	AG	GG	GG	AG	GG	AG	AA	GG	AG	AG	AA	AA	AG	AA	GG	GG	AG	AG	AG	AG	AG	AG	AG	AG	AG	GG	AG	AG	GG	AG	AG	AG	AG	AG	AG	AG	AG	AG	AG	AG	AG	AG	AG	AG	AG	GG	GG	AG	GG	GG	AG	GG	AG	AG	AG	AG	AG	AG	AG	AG	GG	GG	AG	GG	GG	AG	AG	GG	GG	GG	AG	AG	AG	AG	AG	AG	AG	AG	AG	AG	GG	AG	GG	GG	GG	AG	GG	GG	AG	GG	GG	AG	AG	AG	AG	AG	AG	AG	AG	AG	AG	AG	AG	AG	AG	GG	GG	GG	GG	AG	AG	GG	GG	AG	AG	AG	AG	AG	AG	AG	AG	AG	AG	AG	AG	AG	AG	GG	GG	GG	GG	AG	AG	GG	AG	AG	AG	GG	AA	AG	AA	GG	AG	AG	GG	AG	AA
GGaluGA006943	1	17922233	AG	GG	AG	AG	GG	AG	GG	AG	AG	AG	AG	GG	GG	AG	AG	AG	GG	AG	GG	AG	AG	AG	GG	AG	GG	AG	GG	GG	GG	AG	AG	GG	AG	GG	GG	GG	GG	GG	GG	GG	AG	AG	AG	AG	GG	GG	AG	GG	AG	AG	AG	AG	AG	GG	GG	AG	AG	AA	AG	GG	GG	AG	AG	AG	AG	AG	GG	GG	GG	GG	GG	GG	GG	AG	GG	AG	AG	AG	AG	AG	GG	AG	AG	GG	AG	GG	GG	GG	GG	AG	AG	AG	GG	AG	AG	GG	AG	GG	AG	AG	GG	GG	AG	GG	GG	GG	AG	GG	GG	GG	GG	AG	AG	AG	AG	AG	AG	GG	AG	GG	GG	AG	GG	GG	GG	AG	GG	AG	AG	AG	AG	GG	AG	AG	GG	AG	AG	AG	GG	GG	GG	AG	AG	GG	AG	AG	AG	GG	GG	GG	GG	GG	GG	AG	GG	AG	GG	AG	AG	AG	GG	GG	AG	AG	GG	GG	AG	GG	AG	AG	AG	GG	GG	AG	GG	GG	GG	GG	GG	GG	AG	AG	GG	GG	AG	AG	GG	GG	AG	GG	GG	GG	AG	AG	AG	GG	GG	GG	GG	GG	GG	GG	GG	GG	AG	AG	GG	GG	AG	AG	GG	GG	GG	AG	AG	GG	AG	AG	GG	GG	GG	GG	GG	GG	GG	GG	GG	AG	AG	GG	AG	GG	AG	GG	AG	GG	GG	GG	GG	AG	AG	GG	GG	GG	GG	GG	GG	GG	AG	AG	GG	AG	AG	GG	GG	AG	GG	AG	GG	AG	AG	GG	AG	GG	GG	GG	AG	GG	GG	AG	GG	GG	AG	GG	GG	AG	GG	AG	GG	AG	AG	GG	AG	GG	GG	AG	AG	AG	AG	AG	GG	GG	GG	AG	AG	GG	GG	AG	GG	GG	AG	AG	AG	GG	GG	GG	AG	AG	GG	GG	GG	GG	GG	AG	AG	AG	GG	AA	GG	AA	AG	AA	AA	AG	AG	GG	GG	GG	GG	AA	AG	GG	AA	AG	AG	AG	AG	AA	AA	GG	AA	AA	AG	AG	GG	AG	GG	AG	AG	AG	AG	AA	AG	AG	GG	AG	GG	AA	AG	AG	AG	AG	GG	AA	GG	AG	AG	AG	AG	AG	GG	AG	GG	AA	AA	AA	GG	AG	AA	GG	GG	GG	AG	AG	AA	AG	AG	AG	AG	AG	AG	GG	AG	AG	AG	AG	AG	AG	AA	AG	AA	AG	GG	AG	AG	AG	GG	AA	GG	GG	AG	AG	GG	GG	AG	GG	AG	AG	GG	GG	AG	GG	AG	GG	GG	GG	GG	AG	GG	GG	GG	AG	AG	AG	AG	AA	AG	AG	AA	AG	AA	GG	AG	AG	GG	GG	GG	AG	AA	AA	AG	AA	AG	AG	AG	AG	GG	GG	AG	AG	GG	AG	GG	AG	AG	GG	AG	AG	GG	AG	AG	AG	AG	GG	AG	AG	GG	GG	GG	AA	AG	AG	GG	GG	GG	GG	AG	AG	AG	AA	AG	AA	AA	AG	GG	GG	AG	AG	AG	AG	AG	AG	AA	GG	GG	GG	AG	GG	AG	AG	AA	AG	AG	AA	AA	AA	AA	AA	AG	GG	AG	AG	GG	AG	AA	GG	AG	AG	GG	GG	AG	GG	AG	AG	AA	AG	AA	AG	AA	GG	AG	AG	GG	AG	AG	GG	AG	AG	GG	AG	AG	GG	GG	AG	AG	GG	GG	GG	GG	GG	AG
GGaluGA006979	1	18169796	AA	AA	AA	CC	AC	AC	AC	AC	AC	AC	AA	AA	AA	AA	AA	AA	AA	AA	AA	AC	AC	AA	AA	AC	AA	AA	AC	AA	AA	AA	AA	AA	AA	AA	AA	AA	AA	AA	AA	AA	AA	AA	AA	AC	AA	AA	AA	AA	AA	AA	AA	AA	AA	AA	AA	AC	AA	AC	AA	AA	AA	AA	AA	AA	AA	AC	AA	AA	AC	AA	AA	AA	AC	AC	AC	AC	AA	AA	AC	AC	AA	AA	AA	AC	AC	AC	AC	AA	AC	AC	AA	AA	AC	AC	AC	AC	AC	AC	AC	AA	AA	AA	AA	AC	AC	AA	AC	AC	AA	AA	AC	AC	AC	AC	AC	AC	AA	AA	AC	AC	AA	AA	AA	AC	AA	AA	AA	AC	AC	AC	AC	AC	AA	AA	AC	AA	AC	AC	AC	AA	AC	AA	AA	AA	AA	AC	AA	AA	AC	AC	AC	AC	AC	AA	AC	AC	AC	AA	AA	AA	AA	AA	AA	AA	AA	AA	AA	AA	AA	AA	AA	AA	AC	AC	AA	AA	AA	AA	AA	AA	AA	AA	AA	AA	AA	AA	AA	AA	AA	AA	AA	AA	AA	AA	AA	AA	AA	AA	AA	AA	AA	AA	AA	AA	AA	AA	AA	AA	AA	AA	AA	AA	AA	AA	AA	AA	AA	AA	AA	AA	AA	AA	AA	AA	AA	AA	AA	AA	AA	AA	AA	AA	AA	AA	AA	AA	AA	AA	AA	AA	AA	AA	AA	AA	AA	AA	AA	AA	AA	AA	AA	AA	AA	AA	AA	AA	AA	AA	AA	AA	AA	AA	AA	AA	AA	AA	AA	AA	AA	AA	AA	AA	AA	AA	AA	AA	AA	AA	AA	AA	AA	AA	AA	AC	AC	AC	AC	AC	AA	AA	AA	AC	AC	AA	AA	AA	AC	AC	AA	AC	AA	AA	AA	AC	AC	AC	AC	AA	AA	AA	AC	AC	AA	AA	AA	AA	AA	AA	AA	AA	AA	AA	AA	AA	AA	AA	AA	AA	AA	AC	AA	AA	AC	AA	AA	AA	AA	AA	AA	AA	AC	AC	AA	AA	AA	AC	AA	AA	AA	AA	AA	AA	AA	AA	AA	AC	AA	AC	AA	AA	AA	AA	AA	AC	AA	AA	AA	AA	AA	AA	AA	AA	AA	AA	AC	AC	AA	AC	AC	AA	AA	AA	AA	AC	AC	AA	AA	AA	AA	AA	AA	AA	AC	AA	AC	AA	AA	AA	AC	AC	AC	AC	AA	AA	AA	AA	AA	AA	AA	AA	AA	AC	AA	AA	AA	AA	AA	AC	AA	AA	AC	AA	AC	AA	AA	AA	AA	AC	AA	AA	AA	AC	AC	AA	AA	AA	AA	AC	AC	AA	AC	AC	AA	AC	AA	AC	AA	AC	AA	AA	AC	AA	AA	AA	AA	AA	AA	AA	AC	AA	AA	AC	AA	AA	AC	AA	AC	AA	AA	AA	AC	AA	AA	AA	AA	AA	AA	AA	AA	AC	AC	AA	AA	AA	AA	AC	AA	AA	AA	AC	AA	AA	AA	AA	AA	AA	AA	AA	AA	AC	AA	AA	AC	AA	AA	AC	AC	AC	AA	AC	AC	AA	AA	AA	AA	AA	AA	AA	AA	AA	AA	AA	AA	AC	AC	AA	AA	AC	AC	AC	AC	AA	AC	AC	AC	AA	AA	AA	AA	AA	AA	AA	AA	AA	AA	AC	AC	AA	AA	AC	AC	AA	AA	AA	AA	AA	AA	AA	AA	AA	AA
GGaluGA006993	1	18237447	AG	AA	AG	GG	GG	AA	AG	AA	GG	GG	AG	AA	AA	AG	AG	AG	AA	AG	AA	AA	AA	AG	AA	AA	AA	GG	AG	AG	AA	AG	AG	AA	AG	AA	AA	AA	AA	AA	AA	AA	AG	AG	AG	GG	AA	AA	AG	AA	AG	AG	AG	AG	AG	AA	AA	AA	AG	AG	AG	AA	AA	AG	AG	AG	AG	GG	AA	AA	AG	AA	AA	AA	AG	GG	AG	GG	AG	AG	GG	GG	AA	AG	AG	AG	GG	AG	AG	AA	AG	GG	AG	AG	AG	GG	GG	AG	GG	AG	GG	AG	AA	AA	AG	AG	AG	AA	GG	AG	AA	AA	AG	GG	GG	GG	GG	GG	AG	AA	GG	AG	AA	AG	AA	AG	AA	AG	AA	GG	GG	GG	GG	AG	AG	AG	AG	AG	GG	GG	AG	AA	AG	AG	AG	AA	AG	GG	AG	AA	AG	AG	AG	AG	AG	AG	AG	GG	AG	AG	AG	AG	AA	AA	AG	AG	AA	AA	AG	AA	AG	AG	AG	AA	AG	AG	AG	AG	AG	AG	AA	AA	AG	GG	AG	AG	AG	AG	AA	AA	AG	AG	AA	AA	AG	AG	GG	AA	AA	AG	AA	AA	AA	AG	AA	AG	AG	GG	AA	AA	AG	GG	AA	AG	AG	AG	GG	AA	AG	GG	AG	AA	AA	AG	AG	AA	AA	AG	AA	GG	AG	AA	GG	AG	AG	AG	GG	AA	AG	AA	AG	GG	GG	AG	AA	AG	AA	AA	AG	AA	AG	GG	AG	GG	GG	AG	AG	GG	AG	AG	AA	AG	GG	AG	AG	AA	AG	AG	GG	AA	AA	GG	AA	AG	GG	AG	AA	GG	AG	--	AA	GG	AG	AG	GG	AG	AG	GG	GG	GG	AG	AG	AA	AG	AG	AG	AG	AA	AG	GG	AA	AG	AG	AG	AG	AG	AG	AG	GG	AG	AA	AA	AG	AG	AA	AG	AG	AG	AA	GG	AA	GG	AG	GG	GG	AG	AG	AA	AA	AA	AA	AG	AG	AA	AG	AG	AG	AG	AG	GG	GG	AA	GG	GG	AG	AG	AA	AA	AA	AG	AG	AG	AG	GG	AG	AG	AA	AG	AA	GG	AG	AG	AG	AG	AA	AG	AA	AG	AG	AG	AG	AG	AA	AG	AA	GG	GG	GG	AA	AG	GG	AA	AA	AA	AG	AA	AG	AG	AG	AG	AG	AG	AG	AA	AG	AG	AG	AG	AG	AG	AG	AA	AG	AA	AA	AG	AG	AG	AA	GG	AA	AA	AG	AG	AA	AA	AG	AA	AG	AA	AA	AA	AA	AA	AA	AA	AA	AA	AA	AA	AA	AA	AA	AA	AA	AG	AG	GG	AG	AA	AG	AG	AG	AG	AG	GG	AA	AG	AA	GG	GG	GG	AA	GG	AG	AG	AG	AG	AA	AA	AA	AG	AA	AA	AA	AG	GG	AA	GG	AG	AA	AG	AA	AG	AG	AA	AG	AG	AA	AA	AA	AG	AA	AG	AA	AA	AA	AG	AG	AG	AG	AG	AG	GG	GG	AG	AA	AA	AG	AG	AG	AA	AG	AG	AG	AA	AA	AG	GG	AG	AG	AA	AG	AG	AG	GG	GG	GG	GG	GG	AG	AA	AG	AG	AA	AA	AG	AA	AG	GG	AG	AG	GG	AA	GG	AA	AG	AG	GG	AG	GG	AA	AG	AG	AA	AG	AG	AG	GG	AG	AA	GG	GG	AA	AA	AG	AG	AA	AA	AA	AA	AA	AG
GGaluGA007005	1	18330481	AG	GG	AG	AG	AG	GG	GG	GG	GG	GG	AG	GG	GG	AG	AG	AG	GG	AG	GG	GG	GG	GG	GG	GG	GG	AG	GG	AG	GG	AG	GG	AG	GG	GG	GG	GG	GG	GG	GG	GG	AG	AG	AG	GG	GG	GG	GG	GG	AG	AG	AG	AG	GG	GG	GG	GG	GG	GG	GG	GG	GG	AG	AG	AG	AG	AG	GG	GG	GG	GG	GG	GG	GG	AG	GG	AG	AG	AG	AG	AG	GG	AG	AG	GG	AG	GG	GG	GG	GG	AG	AG	AG	GG	AG	AG	GG	AG	GG	AG	AG	GG	GG	AG	GG	GG	GG	AG	GG	GG	GG	GG	AG	AG	AG	AG	AG	AG	GG	AG	GG	GG	AG	GG	GG	GG	AG	GG	AG	AG	AG	AG	GG	AG	AG	GG	AG	AG	AG	GG	GG	GG	AG	AG	GG	AG	AG	AG	GG	GG	GG	GG	GG	GG	AG	GG	AG	GG	AG	AG	AG	GG	GG	AG	AG	GG	GG	AG	GG	AG	AG	AG	GG	GG	AG	AG	AG	AG	AG	GG	GG	AG	AA	AG	AG	AG	AG	GG	GG	AG	AG	GG	GG	AG	AG	AA	GG	GG	AG	GG	GG	GG	AG	GG	AG	AG	AA	--	GG	AG	AA	GG	AG	AG	AG	AA	GG	AG	AA	AG	GG	GG	AG	AG	GG	GG	AG	GG	AA	AG	GG	AA	AG	AG	AG	AA	GG	AG	GG	AG	AA	AA	AG	GG	AG	GG	GG	AG	GG	AG	AA	AG	AA	AA	AG	AG	AA	AG	AG	GG	AG	AA	AG	AG	GG	AG	AG	AA	GG	GG	AA	GG	AG	AA	AG	GG	AA	AG	AG	GG	AA	AG	AG	AA	GG	AG	AG	AG	AG	AG	AG	GG	GG	GG	AG	AG	GG	GG	AG	GG	GG	AG	AG	AG	GG	GG	GG	AG	AG	GG	GG	GG	GG	GG	AG	AG	AG	GG	AG	GG	AG	AG	AG	AG	GG	AG	GG	GG	GG	GG	AG	AG	GG	AG	AG	AG	AG	AG	AG	AG	GG	AA	AA	AG	AG	GG	GG	GG	AG	AG	AG	AG	AG	GG	AG	GG	AG	GG	AA	AG	AG	AG	AG	GG	AG	GG	AG	AG	AG	AG	GG	GG	GG	GG	AG	AA	AA	GG	AG	AA	GG	GG	GG	AG	GG	AG	AG	GG	GG	AG	AG	AG	GG	AG	AG	AG	AG	AG	AG	AG	GG	AG	GG	GG	GG	AG	AG	GG	AG	GG	GG	AG	AG	GG	GG	AG	GG	AG	GG	GG	GG	GG	GG	GG	GG	GG	GG	GG	GG	GG	GG	GG	GG	GG	AG	GG	AG	AG	GG	AG	AG	AG	GG	AG	AG	AG	GG	AG	AG	AG	AG	GG	AG	AG	GG	GG	AG	GG	GG	GG	AG	GG	GG	GG	AG	AG	GG	AG	AA	AG	AA	GG	GG	AG	GG	AG	AG	GG	GG	GG	AG	GG	AG	GG	GG	AG	GG	AA	AA	GG	AG	AG	AG	AG	AG	GG	GG	AG	AG	AG	GG	AG	AG	AG	GG	GG	GG	AG	GG	AA	GG	AG	GG	GG	AG	AG	AG	AG	AG	GG	GG	AG	AG	GG	GG	AG	GG	AG	AG	GG	GG	AG	AG	AG	GG	AG	GG	AG	GG	AG	GG	AG	AG	GG	AG	AG	GG	AG	AG	AG	AG	AG	GG	GG	GG	GG	GG	GG	GG	GG	GG	GG
GGaluGA007027	1	18607085	AA	AA	AA	AG	AG	GG	AG	GG	AG	AG	AA	AA	AA	AA	AA	AA	AA	AA	AA	AG	AG	AG	AG	AG	AG	AG	AA	AG	AA	AA	AA	AA	AA	AA	AA	AA	AA	AA	AA	AA	AA	AA	AA	AA	AG	AG	AG	AG	AA	AA	AA	AA	AG	AG	AG	AG	AG	AG	AG	AA	AA	AA	AA	AA	AA	AA	AA	AA	AA	AA	AA	AA	AA	AA	AA	AA	AA	AA	AA	AA	AA	AA	AA	AA	AA	AA	AA	AA	AA	AA	AA	AA	AA	AA	AA	AA	AA	AA	AA	AA	AA	AA	AA	AA	AA	AA	AA	AA	AA	AA	AA	AA	AA	AA	AA	AA	AA	AA	AA	AA	AA	AA	AA	AA	AA	AA	AA	AA	AA	AA	AA	AA	AA	AA	AA	AA	AA	AA	AA	AA	AA	AA	AA	AA	AA	AA	AA	AA	AA	AA	AA	AA	AA	AA	AA	AA	AA	AA	AA	AA	AA	AG	AG	AG	AA	AG	AG	AA	AG	AG	AA	AA	AA	AG	--	AG	--	AG	AA	AA	AA	AG	AG	AG	AA	AA	AA	AA	AA	AG	AA	AA	AA	AA	AG	AA	AA	--	AA	AA	AA	--	AA	AG	AA	AG	AA	AA	AA	AG	AA	AG	AG	AA	AG	AA	AA	AG	AG	AA	AA	AG	AG	AA	AA	--	AA	AG	AA	AA	AG	AG	AA	AG	AG	AA	AG	AA	AG	AG	AG	AG	AA	AG	AA	AA	AG	AA	AA	AG	AG	AG	AG	AG	AG	AG	AG	AA	GG	AA	AG	AG	AA	AA	--	AG	AG	AA	AA	AG	AA	AG	AG	--	AA	AG	AG	AA	AA	AG	AA	AG	AG	AA	AA	AA	AA	AA	AA	AA	AA	AA	AA	AA	AA	AA	AA	AA	AA	AA	AA	AA	AA	AA	AA	AA	AA	AA	AA	AA	AA	AA	AA	AG	AG	AA	AA	AA	AG	AA	AG	AA	AA	AA	AA	AA	AA	AG	AG	AG	AA	AA	AG	AA	AG	AA	AG	AA	AA	AG	AG	AG	AA	AA	AG	AG	AG	AG	AG	AA	AG	AA	AA	AG	AG	AG	AA	AG	AA	AA	AG	AG	AG	AG	AA	AG	AA	AG	AG	AA	AG	AA	AG	AA	AG	AG	AA	AG	AG	AA	AG	AA	AA	AG	AG	AA	AA	AA	AG	AG	AG	AA	AG	AA	AG	AA	AA	AA	AG	AG	AG	AG	AG	AA	AG	AG	AG	AA	AG	AG	AA	AG	AA	AA	AG	AA	AA	AG	AA	AG	--	AA	AG	AG	--	--	AA	--	AA	AA	AG	AG	AG	AG	AA	AA	AG	AG	AG	AA	AG	AA	AA	AA	AA	AA	AA	AA	AA	AA	AG	AA	AG	AA	AA	AG	AG	AG	AG	AA	AA	AG	AA	AA	AA	AA	AA	AA	AA	AA	AG	AA	AG	AG	AA	AA	AG	AA	AA	AG	AG	AA	AA	AA	AA	AA	AA	AA	AA	AG	AG	AA	AA	AG	AA	AG	AA	AA	AA	AG	AA	AA	AG	AA	AA	AA	AA	AA	AA	AG	AG	AA	AA	AA	AA	AA	AA	AA	AA	AA	AA	AA	AA	AG	AG	AA	AA	AA	AA	AA	AA	AA	AA	AG	AG	AA	AA	AA	AA	AG	AG	AA	AA	AA	AA	AA	AA	AA	AA	AA	AA	AA	--	AA	AA	AA	AG	AA	AA	AG	AA
GGaluGA007030	1	18634295	AA	AC	AA	AC	AC	AC	AC	AC	AC	AC	AA	AC	AC	AA	AA	AA	AC	AA	AC	AA	AA	AC	AC	AA	AC	AC	AA	AC	AC	AA	AA	AA	AA	AA	AA	AA	AA	AA	AA	AA	AC	AC	AC	AA	AC	AC	AC	AC	AA	AA	AA	AA	AC	AC	AC	AA	AC	AA	AC	AC	AC	AA	AA	AA	AA	AA	AC	AC	AC	AC	AA	AA	AA	AA	AA	AA	AA	AA	AA	AA	AA	AA	AA	AA	AA	AA	AC	AA	AC	AA	AA	AA	AA	AA	AA	AA	AA	AA	AA	AA	AA	AA	AA	AA	AA	AC	AA	AA	AA	AA	AA	AA	AA	AA	AA	AA	AA	AA	AA	AA	AA	AA	AA	AA	AA	AA	AA	AA	AA	AA	AA	AA	AA	AA	AA	AA	AA	AA	AA	AA	AC	AA	AA	AA	AA	AA	AA	AA	AA	AA	AA	AC	AA	AA	AA	AA	AA	AA	AA	AA	AA	AC	AC	AC	AA	AC	AC	AA	AC	AC	AA	AA	AA	AC	CC	AC	CC	AC	AA	AA	AA	AC	AC	AC	AA	AA	AA	AA	AA	AC	AA	AA	AA	AA	AC	AA	AA	CC	AA	AA	AA	CC	AA	AC	AA	AC	AA	AA	AA	AC	AA	AC	AC	AA	AC	AA	AA	AC	AC	AA	AA	AC	AC	AC	AA	CC	AA	AC	AA	AA	AC	AC	AA	AC	AC	AA	AC	AA	AC	AC	AC	AC	AC	AC	AA	AC	AC	AA	AA	AC	AC	AC	AC	AC	AC	AC	AC	AA	CC	AA	AC	AC	AA	AC	CC	AC	AC	AA	AA	AC	AA	AC	AC	CC	AA	AC	AC	AA	AA	AC	AA	AC	AC	AA	AA	AA	AA	AA	AA	AA	AA	AA	AA	AA	AA	AA	AA	AA	AA	AA	AA	AA	AA	AA	AA	AA	AA	AA	AA	AA	AC	AC	AC	AC	AC	AA	AA	AA	AC	AA	AC	AA	AA	AA	AA	AA	AA	AC	AC	AA	AA	AA	AA	AA	AC	AA	AC	AA	AA	AC	AC	AC	AA	AA	AC	AA	AC	AC	AC	AA	AC	AA	AA	AC	AC	AC	AA	AC	AA	AA	AC	AC	AC	AA	AA	AC	AA	AC	AC	AA	AC	AA	AC	AA	AC	AC	AA	AC	AC	AA	AC	AA	AA	AA	AA	AA	AA	AA	AC	AC	AC	AA	AC	AA	AC	AA	AA	AA	AA	AA	AA	AA	AC	AA	AC	AC	AC	AA	AC	AC	AA	AC	AA	AA	AC	AA	AA	AA	AA	AC	AC	AA	AA	AC	CC	CC	AC	AC	AA	AA	AC	AA	AA	AC	AA	AA	AC	AA	AA	AA	AA	AA	AA	AA	AA	AA	AA	AA	AA	AA	AA	AA	AC	AA	AA	AC	AC	AC	AA	AA	AA	AA	AA	AA	AA	AA	AA	AA	AA	AA	AA	AA	AC	AC	AA	AA	AC	AA	AA	AA	AA	AA	AA	AA	AA	AA	AA	AA	AA	AA	AC	AA	AA	AC	AA	AC	AA	AA	AA	AA	AA	AA	AA	AA	AA	AA	AA	AA	AA	AA	AA	AA	AA	AA	AA	AA	AA	AA	AA	AA	AA	AA	AA	AA	AA	AA	AA	AA	AA	AA	AA	AA	AA	AA	AA	AA	AA	AA	AA	AC	AC	AA	AA	AA	AA	AA	AA	AA	AA	AA	AA	AA	CC	AA	AC	AA	AC	AC	AA	AC	AC
GGaluGA007071	1	19106966	AG	AG	AG	AG	AG	GG	AG	GG	AG	AG	GG	AG	AG	AG	AG	AG	AG	AG	AG	AG	AG	AG	AG	GG	AG	GG	AA	AG	AG	AG	AG	AA	AG	AA	AA	AA	AG	AA	AA	AA	GG	GG	GG	AG	AG	AG	GG	AG	AG	AG	AG	AG	GG	AG	AG	AG	GG	GG	GG	GG	AG	AG	GG	AG	AG	AG	AG	AG	AG	AG	AA	AA	AA	AG	AA	AG	AG	AG	AG	AG	AG	AG	AG	AA	AG	AA	AG	AA	AG	AG	AG	AG	AA	AG	AG	AG	AG	AG	AG	AG	AA	AA	AG	AA	AA	AG	AG	AA	AA	AA	AA	AG	AG	AG	AG	AG	AG	AG	AG	AA	AA	AG	AA	AA	AA	AG	AA	AG	AG	AG	AG	AA	AG	AG	AG	AG	AG	AG	AA	AA	AG	AG	AG	AA	AG	AG	AG	AG	AA	AA	AA	AG	AA	AG	AA	AG	AA	AG	AG	AG	AG	AG	GG	GG	AA	AG	GG	AA	GG	GG	AG	AA	AA	AG	GG	GG	GG	AG	AA	AA	AG	GG	AG	AG	AG	AG	AA	AA	AG	AG	AA	AA	AG	AG	GG	AA	AG	GG	AG	AG	AA	GG	AA	AG	AG	GG	AA	AA	AG	GG	AA	AG	AG	AG	GG	AA	AG	GG	AG	AA	AG	GG	GG	AG	AA	GG	AA	GG	AG	AA	GG	AG	AG	AG	GG	AA	AG	AA	AG	GG	GG	AG	AG	GG	AG	AG	AG	AA	AG	GG	AG	GG	GG	AG	AG	GG	AG	AG	GG	AG	GG	AG	AG	AG	GG	AG	GG	AA	AA	GG	AA	AG	GG	GG	AA	GG	AG	AG	AA	GG	AG	AG	GG	AA	AA	AG	AG	AG	AG	AG	AG	AG	AG	AG	AG	AG	AG	AG	AG	AG	AG	AG	AG	AA	AA	AA	AG	AG	AG	AG	AG	AG	AG	GG	GG	AG	AA	GG	AG	GG	GG	AG	AG	AA	AG	AA	AA	AG	AG	GG	AG	AA	GG	AG	GG	AG	GG	GG	GG	AG	GG	GG	AG	AG	AG	AG	AG	GG	GG	AG	GG	GG	AG	GG	AG	AG	AA	GG	AG	AG	GG	GG	AG	GG	AA	GG	AG	GG	GG	AG	AG	AA	AG	AG	GG	GG	AA	AG	GG	AA	AG	AA	AG	AG	GG	AG	AG	AG	GG	GG	GG	AA	AG	AG	AG	AG	AG	AG	GG	AG	GG	AG	AG	AG	GG	GG	AG	AG	AG	AG	AG	AG	AA	AA	GG	AA	AG	AG	AA	AG	GG	AG	AG	AG	GG	GG	AG	GG	AA	AA	AG	AG	AG	GG	AG	GG	GG	AG	GG	AG	GG	AA	AG	AG	AA	AA	AA	AG	GG	GG	AG	GG	GG	AG	AG	GG	AG	AG	AG	AG	AA	AG	AA	AG	AG	AA	AG	AG	AA	AG	AG	AG	GG	AG	AG	AG	AG	AA	AA	GG	AG	AG	AA	AA	AA	AA	AG	AG	AG	GG	GG	GG	GG	GG	AA	AG	AG	AG	AG	AG	AG	AG	GG	AA	AA	AA	AG	AA	AG	AG	GG	AG	AG	GG	GG	GG	GG	GG	AG	AA	AG	AG	AA	AG	GG	AA	AG	AG	AA	AA	AG	AA	AG	AG	GG	AG	GG	AG	GG	AG	GG	AG	AA	AG	AG	AA	AG	AG	AA	AG	AG	AA	GG	AG	GG	AA	AG	AG	AA	AG	GG
GGaluGA007116	1	19575155	AA	AA	AA	AA	AA	AC	AC	AC	AA	AA	AA	AA	AA	AA	AA	AA	AA	AA	AA	AC	AC	CC	CC	AA	CC	AA	AC	AC	AA	AA	AC	AC	AC	AA	AA	AA	AA	AA	AA	AA	AA	AA	AA	AA	CC	CC	AC	CC	AA	AA	AA	AA	AC	CC	CC	AC	AC	AA	AC	AA	AA	AA	AA	AA	AC	AA	AC	AC	AA	AC	AC	AC	AA	AA	AA	AA	AC	AC	AA	AA	AC	AC	AC	AA	AA	AA	AA	AC	AA	AA	AC	AC	AA	AA	AA	AA	AA	AA	AA	AC	AC	AC	AC	AA	AA	AC	AA	AA	AC	AC	AA	AA	AA	AA	AA	AA	AC	AC	AA	AA	AC	AC	AC	AA	AC	AC	AC	AA	AA	AA	AA	AA	AC	AC	AA	AC	AA	AA	AA	AC	AA	AC	AC	AC	AC	AA	AC	AC	AA	AA	AA	AA	AA	AC	AA	AA	AA	AC	AC	AC	AC	AC	AC	AC	AC	AC	AC	AC	AC	AC	AC	AC	AC	AC	AA	AA	AA	AA	AC	AC	AC	AA	AA	AA	AC	AC	AC	AC	AC	AA	AC	AC	AC	AC	AA	AC	AC	AA	AC	AC	AC	AA	AC	AA	AC	AA	AC	AC	AC	AA	AC	AA	AA	AC	AA	AC	AC	AA	AA	AC	AC	AA	AA	AC	AC	AA	AC	AA	AC	AC	AA	AA	AC	AA	AA	AC	AA	AC	AA	AA	AA	AA	AC	AA	AC	AC	AA	AC	AC	AA	AA	AA	AA	AA	AA	AA	AA	AC	AC	AC	AA	AA	AC	AC	AA	AA	AA	AC	AC	AA	AC	AA	AA	AA	AC	AA	AA	AC	AC	AA	AC	AA	AA	AC	AA	AA	AA	AA	AC	AC	AC	AA	AA	AC	AC	AC	AA	AA	AC	AA	AC	AC	AC	AA	AA	AC	AA	AC	AC	AC	AA	AA	AC	AC	AC	AC	AC	AA	AC	AA	AC	AC	AC	AC	AC	AC	AC	AC	AC	AA	AC	AC	AA	AC	AC	AC	AC	AA	AA	AC	AA	AA	AC	AC	AC	AA	AC	AC	AC	AC	AC	AA	AA	AC	AC	AA	AC	AA	AC	AC	AC	AC	AC	AA	AC	AC	AC	AC	AC	AA	AC	AC	AC	AC	AA	AA	AC	AA	AA	AC	AC	AC	AC	AA	AA	AC	AA	AA	AC	AC	AC	AC	AA	AC	AA	AC	AC	AC	AA	AA	AA	AA	AC	AA	AC	AC	AC	AC	AC	AC	AC	AA	AC	AC	AC	AC	AC	AA	AC	AC	AA	AA	AA	AC	AC	AC	AC	AA	AC	AC	AC	AA	AA	AC	AA	AA	AC	AA	AA	AC	AA	AA	AC	AA	AA	AA	AA	AA	AA	AA	AA	AA	AC	AA	AA	AC	AC	AC	AA	AC	AC	AA	AC	AC	AA	AC	AA	AA	AA	AA	AA	AA	AC	AC	AC	AC	AC	AC	AC	AA	AA	AC	AC	AC	AA	AA	AA	AA	AA	AA	AC	AA	AA	AC	AC	AC	AC	AC	AC	AA	AC	AC	AA	AC	AC	AA	AA	AA	AA	AA	AA	AA	AA	AA	AA	AA	AA	AA	AA	AC	AC	AC	AC	AA	AA	AC	AC	AA	AA	AA	AA	AA	AA	AA	AA	AA	AA	AA	AA	AC	AC	AC	AC	AC	AC	AA	AA	AC	AA	AA	AA	AC	AC	AA	AA	AC	AC	AC	AC	AC	AA
GGaluGA007119	1	19623823	AG	AG	AG	AG	GG	GG	GG	GG	GG	GG	AG	AG	AG	AG	AG	AG	AG	AG	AG	GG	GG	GG	GG	GG	GG	GG	GG	GG	AG	AG	GG	GG	GG	GG	GG	GG	GG	GG	GG	GG	AA	AA	AA	GG	GG	GG	GG	GG	AG	AG	AG	AG	GG	GG	GG	GG	GG	GG	GG	AG	AG	AG	AG	AG	AG	AG	AG	AG	AG	AG	GG	GG	GG	AG	GG	AG	AG	AG	AG	AG	GG	AG	AG	GG	AG	GG	AG	GG	AG	AG	AG	AG	GG	AG	AG	GG	AG	GG	AG	AG	GG	GG	AG	GG	GG	AG	AG	GG	GG	GG	GG	AG	AG	AG	AG	AG	AG	GG	AG	GG	GG	AG	GG	GG	GG	AG	GG	AG	AG	AG	AG	GG	AG	AG	GG	AG	AG	AG	GG	GG	AG	AG	AG	GG	AG	AG	AG	GG	GG	GG	GG	AG	GG	AG	GG	AG	GG	AG	AG	AG	GG	GG	AG	AG	GG	GG	AG	GG	AG	AG	AG	GG	GG	AG	AG	GG	AG	GG	GG	GG	AG	AG	GG	GG	AG	AG	GG	GG	AG	GG	GG	GG	AG	AG	AG	GG	GG	AG	GG	GG	GG	AG	GG	GG	AG	AG	GG	GG	AG	AG	GG	GG	GG	AG	AG	GG	AG	AG	GG	GG	GG	GG	GG	AG	GG	AG	GG	AG	AG	GG	AG	GG	AG	GG	AG	GG	GG	GG	GG	AG	AG	GG	AG	GG	GG	AG	GG	GG	AG	AG	GG	AG	AG	GG	GG	AG	GG	AG	AG	AG	AG	GG	AG	AG	AG	GG	AG	GG	GG	AG	GG	GG	AG	AG	GG	AG	GG	--	GG	AG	AG	GG	AG	GG	GG	AG	AG	AG	AG	AG	GG	GG	GG	AG	AG	GG	GG	AG	GG	GG	AG	AG	AG	GG	GG	GG	AG	AG	GG	GG	AG	AG	AG	AG	AG	AG	GG	AG	GG	AG	AG	AG	AG	GG	AG	GG	GG	GG	GG	AG	AG	GG	AG	AG	AG	AG	AG	AG	AG	GG	AA	AA	AG	AG	GG	GG	GG	AG	AG	AG	AG	AG	GG	AG	GG	AG	GG	AA	AG	AG	AG	AG	GG	AG	GG	AG	AG	AG	AG	GG	GG	GG	GG	AG	AA	AA	GG	AG	AA	GG	GG	GG	AG	GG	AG	AG	GG	GG	AG	AG	AG	GG	AG	AG	AG	AG	AG	AG	AG	GG	AG	GG	GG	GG	AG	AG	GG	AG	GG	GG	AG	AG	GG	GG	AG	GG	AG	GG	GG	GG	AG	GG	GG	GG	AG	AG	AG	AG	GG	GG	GG	GG	GG	AG	GG	AG	AG	GG	AG	AG	AG	GG	AG	AG	GG	GG	GG	AG	AG	AG	GG	AG	AG	GG	GG	AG	GG	GG	GG	AG	GG	GG	GG	AG	AG	GG	AG	AG	GG	AG	GG	GG	AG	GG	AG	AG	GG	GG	GG	AG	GG	AG	GG	GG	GG	GG	AG	AG	GG	AG	AG	AG	AG	AG	GG	GG	AG	AG	AG	GG	AG	AG	AG	GG	GG	GG	AG	GG	AG	GG	AG	GG	GG	AG	AG	AG	AG	AG	GG	GG	AG	AG	GG	GG	AG	GG	AG	AG	GG	GG	AG	GG	AG	GG	AG	GG	AG	GG	AG	GG	AG	AG	GG	AG	AG	GG	AG	AG	GG	AG	AG	GG	AG	GG	AG	GG	GG	AG	GG	GG	AG
GGaluGA007164	1	20037364	AA	AA	AA	AG	AG	AG	GG	AG	AG	AG	AA	AA	AA	AA	AA	AA	AA	AA	AA	AA	AA	AG	AG	AA	AG	AA	AG	AA	AA	AA	AA	AA	AA	AA	AA	AA	AA	AA	AA	AA	AA	AA	AA	AG	AG	AG	AG	AG	AA	AA	AA	AA	AG	AG	AG	AA	AG	AA	AG	AA	AA	AA	AA	AA	AA	AG	AA	AA	AG	AA	AA	AA	AG	AG	AG	AG	AA	AA	AG	AG	AA	AA	AA	AG	AG	AG	AG	AA	AG	AG	AA	AA	AG	AG	AG	AG	AG	AG	AG	AA	AA	AA	AA	AG	AG	AA	AG	AG	AA	AA	AG	AG	AG	AG	AG	AG	AA	AA	AG	AG	AA	AA	AA	AG	AA	AA	AA	AG	AG	AG	AG	AG	AA	AA	AG	AA	AG	AG	AG	AA	AG	AA	AA	AA	AA	AG	AA	AA	AG	AG	AG	AG	AG	AA	AG	AG	AG	AA	AA	AA	AA	AG	AG	AG	AA	AG	AG	AA	AG	AG	AA	AA	AG	AA	AA	AA	AA	AA	AA	AA	AA	AA	AA	AA	AA	AA	AA	AA	AA	AA	AA	AA	AA	AA	AA	AA	AA	AA	AA	AA	AA	AA	AA	AA	AA	AA	AA	AA	AA	AA	AA	AA	AA	AA	AA	AA	AA	AA	AA	AA	AA	AA	AA	AA	AA	AA	AA	AA	AA	AA	AA	AA	AA	AA	AA	AA	AA	AA	AA	AA	AA	AA	AA	AA	AA	AA	AA	AA	AA	AA	AA	AA	AA	AA	AA	AA	AA	AA	AG	AA	AA	AA	AA	AA	AA	AA	AA	AA	AA	AA	AA	AA	AA	AA	AA	AA	AA	AA	AA	AA	AA	AA	AA	AG	AG	AG	AG	AG	AA	AA	AA	AG	AG	AA	AA	AA	AG	AG	AA	AG	AA	AA	AA	AG	AG	AA	AG	AA	AA	AA	AG	AG	AA	AG	AG	AA	AA	AA	AG	AA	AG	AA	AA	AA	AA	AA	AA	AG	AG	AA	AA	AA	AA	AA	AG	AA	AG	AA	AA	AG	AA	AA	AA	AA	AG	AA	AG	AG	AG	AA	AG	AA	AA	AG	AG	AA	AA	AA	AA	AA	AG	AG	AG	AA	AA	AG	AA	AG	AG	AA	AG	AA	AG	AA	AA	AA	AA	AA	AA	AA	AG	AA	AA	AA	AA	AA	AA	AA	AG	AG	AG	AA	AA	AA	AA	AA	AA	AA	AA	AA	AA	AA	AG	AA	AG	AG	AG	AA	AG	AG	AA	AA	AA	AA	AG	AA	AA	AA	AA	AG	AA	AA	AA	AG	AG	AG	AA	AA	AA	AA	AG	AA	AA	AG	AA	AA	AG	AA	AA	AA	AA	AG	AA	AG	AA	AG	AA	AG	AA	AA	AA	AA	AG	AA	AA	AG	AG	AG	AA	AA	AA	AA	AA	AA	AG	AA	AG	AA	AA	AA	AA	AA	AG	AG	AA	AA	AG	AA	AA	AA	AA	AA	AA	AA	AA	AG	AA	AA	AA	AA	AG	AA	AA	AG	AA	AG	AA	AA	AA	AA	AA	AA	AA	AA	AA	AG	AG	AG	AA	AA	AA	AA	AA	AA	AA	AA	AA	AA	AA	AA	AA	AA	AA	AA	AA	AA	AA	AG	AG	AG	AG	AA	AG	AA	AA	AA	AA	AA	AA	AG	AG	AA	AA	AA	AA	AG	AG	AA	AA	AG	AG	AA	AG	AA	AA	AA	AG	AA	AA	AG	AA
GGaluGA007189	1	20185177	GG	GG	GG	AG	GG	AG	AG	AG	AG	AG	AG	GG	GG	GG	GG	GG	GG	GG	GG	GG	GG	AG	AG	GG	AG	GG	GG	GG	GG	GG	GG	AG	GG	GG	GG	GG	AG	GG	GG	GG	GG	GG	GG	GG	AG	AG	AG	AG	GG	GG	GG	GG	AG	AG	AG	GG	AG	GG	AG	AG	GG	GG	AG	GG	GG	GG	GG	GG	GG	GG	GG	GG	GG	GG	GG	GG	GG	GG	GG	GG	AG	GG	GG	GG	GG	GG	GG	GG	GG	GG	GG	GG	GG	GG	GG	AG	GG	AG	GG	GG	GG	GG	GG	GG	GG	GG	GG	GG	GG	GG	GG	GG	GG	GG	GG	GG	GG	AG	GG	GG	GG	GG	GG	GG	GG	GG	GG	GG	GG	GG	GG	GG	GG	GG	AG	GG	GG	GG	GG	GG	GG	GG	GG	GG	GG	GG	GG	AG	GG	GG	GG	GG	GG	GG	GG	GG	GG	GG	GG	GG	AG	AG	AG	AG	GG	AG	AG	GG	AG	AG	GG	GG	GG	AG	GG	AG	GG	GG	GG	GG	GG	GG	GG	GG	GG	GG	GG	GG	GG	GG	GG	GG	GG	GG	GG	GG	AG	GG	AG	AG	GG	GG	GG	GG	GG	GG	GG	GG	GG	GG	GG	GG	GG	GG	GG	GG	GG	GG	GG	GG	AG	AG	AG	GG	GG	GG	GG	GG	GG	GG	GG	GG	GG	GG	GG	GG	GG	GG	GG	GG	GG	GG	GG	AG	AG	GG	GG	GG	GG	GG	GG	GG	GG	GG	GG	GG	GG	GG	AG	GG	GG	GG	GG	GG	GG	GG	GG	GG	GG	GG	GG	GG	GG	GG	GG	GG	GG	GG	GG	GG	GG	GG	GG	AG	AA	GG	GG	GG	GG	GG	AG	AG	AG	GG	GG	AG	AG	GG	AG	AG	GG	GG	GG	GG	GG	GG	GG	GG	AG	AG	GG	GG	GG	AG	AG	GG	GG	GG	AG	GG	AG	GG	GG	GG	GG	GG	GG	AG	AG	GG	GG	GG	GG	GG	AG	GG	AG	GG	GG	AG	AG	AG	GG	GG	AG	GG	AG	AG	AG	GG	AG	GG	GG	AG	AG	AG	GG	AG	GG	GG	AG	AG	AG	GG	GG	AG	GG	AG	AG	GG	AG	GG	AG	GG	AG	AG	GG	AG	AG	GG	AG	GG	GG	GG	GG	GG	GG	GG	AG	AG	AG	GG	AG	GG	AG	GG	GG	GG	GG	GG	GG	GG	AG	GG	AG	AG	AG	GG	AG	AG	GG	AG	GG	GG	AG	GG	GG	GG	GG	AG	GG	GG	GG	AG	AG	AG	GG	GG	GG	GG	AG	GG	GG	AG	GG	GG	AG	GG	GG	GG	GG	AG	GG	AG	AG	AG	AG	AG	GG	GG	GG	GG	AG	GG	GG	AG	AG	AG	GG	GG	GG	GG	GG	GG	AG	GG	AG	AG	AG	AG	GG	GG	AG	AG	GG	GG	AG	GG	GG	GG	GG	GG	GG	GG	AG	AG	AG	AG	GG	GG	AG	GG	GG	AG	GG	AG	GG	GG	GG	GG	--	GG	GG	GG	GG	AG	AG	AG	AG	GG	GG	GG	GG	GG	GG	GG	GG	GG	GG	GG	GG	GG	GG	GG	GG	GG	GG	AG	AG	AG	AG	AG	AG	GG	GG	GG	GG	GG	GG	AG	AG	GG	GG	GG	GG	AG	AG	GG	AG	AG	AG	GG	AG	GG	GG	GG	AG	GG	GG	AG	GG
GGaluGA007194	1	20250714	AA	AA	AA	AA	AA	AG	AG	AG	AG	AG	AA	AA	AA	AA	AA	AA	AA	AA	AA	AA	AA	AG	AG	AG	AG	AG	AA	AA	AA	AA	AG	AA	AG	AA	AA	AA	AA	AA	AA	AA	AA	AA	AA	AG	AG	AG	GG	AG	AA	AA	AA	AA	GG	AG	AG	AA	GG	AG	GG	AA	AA	AA	AA	AA	AA	AA	AA	AA	AA	AA	AA	AA	AA	AA	AA	AA	AA	AA	AA	AA	AA	AA	AA	AA	AA	AA	AA	AA	AA	AA	AA	AA	AA	AA	AA	AA	AA	AA	AA	AA	AA	AA	AA	AA	AA	AA	AA	AA	AA	AA	AA	AA	AA	AA	AA	AA	AA	AA	AA	AA	AA	AA	AA	AA	AA	AA	AA	AA	AA	AA	AA	AA	AA	AA	AA	AA	AA	AA	AA	AA	AA	AA	AA	AA	AA	AA	AA	AA	AA	AA	AA	AA	AA	AA	AA	AA	AA	AA	AA	AA	AA	AG	AG	AG	AA	AG	AG	AA	AG	AG	AA	AA	AA	AA	AA	AA	AA	AA	AA	AA	AA	AA	AA	AA	AA	AA	AA	AA	AA	AA	AA	AA	AA	AA	AA	AA	AA	AA	AA	AA	AA	AA	AA	AA	AA	AA	AA	AA	AA	AA	AA	AA	AA	AA	AA	AA	AA	AA	AA	AA	AA	AA	AA	AA	AA	AA	AA	AA	AA	AA	AA	AA	AA	AA	AA	AA	AA	AA	AA	AA	AA	AA	AA	AA	AA	AA	AA	AA	AA	AA	AA	AA	AA	AA	AA	AA	AA	AA	AG	AA	AA	AA	AA	AA	AA	AA	AA	AA	AA	AA	AA	AA	AA	AA	AA	AA	AA	AA	AA	AA	AA	AA	AA	AG	AG	AA	AA	AA	AA	AA	AA	AA	AA	AA	AA	AA	AA	AA	AA	AA	AA	AA	AA	AA	AA	AA	AA	AA	AA	AA	AA	AA	AA	AG	AG	AA	AA	AG	AG	AG	AG	AA	AA	AA	AA	AA	AA	AG	AG	AA	AA	AA	AA	AA	AG	AA	AG	AG	AG	AG	AA	AA	AA	AA	AG	AA	AG	AG	AG	AA	AG	AG	AG	AG	AG	AA	AA	AA	AA	AA	AG	AG	AG	AA	AA	AG	AA	AG	AG	AG	AG	AA	AG	AA	AA	AA	AA	AA	AA	AA	AG	AA	AA	AA	AA	AA	AG	AG	AG	AG	AG	AA	AA	AA	AA	AA	AA	AA	AA	AA	AA	AA	AG	AG	AG	AG	AG	AA	AG	AG	AA	AA	AA	AA	AG	AA	AA	AA	AA	AG	AA	AG	AA	AG	AG	AG	AA	AA	AA	AA	AG	AA	AA	AG	AG	AG	AG	AA	AA	AA	AA	AG	AA	AG	AA	AG	AA	AG	AG	AG	AA	AG	AG	AG	AG	AG	AG	AG	AA	AA	AA	AA	AA	AA	AG	AA	AG	AA	AA	AA	AA	AG	AG	AG	AA	AA	AG	AA	AA	AA	AA	AA	AA	AA	AA	AG	AA	AA	AG	AA	AG	AG	AG	AG	AA	AG	AA	AA	AA	AA	AA	AA	AA	AA	AA	AG	AG	AG	AA	AA	AA	AG	AG	AG	AG	AG	AG	AG	AG	AA	AA	AA	AA	AA	AA	AA	AA	AG	AG	AG	AG	AA	AG	AA	AA	AG	AG	AG	AG	AG	AG	AA	AA	AA	AA	AG	AG	AA	AA	AG	AG	AA	AG	AG	AG	AA	AG	AA	AA	AG	AG
GGaluGA007235	1	20496511	AG	AG	AG	GG	GG	AA	AG	AA	AG	AG	AG	AG	AG	AG	AG	AG	AG	AG	AG	AG	AG	AG	AG	AA	AG	AG	GG	GG	AG	AG	AG	GG	AG	GG	GG	GG	GG	GG	GG	GG	AA	AA	AA	AG	AG	AG	AA	AG	AG	AG	AG	AG	AA	AG	AG	AG	AA	AA	AA	AG	AG	AG	AG	AG	AG	AG	AG	AG	AG	AG	GG	GG	GG	AG	GG	AG	AG	AG	AG	AG	GG	AG	AG	GG	AG	GG	AG	GG	AG	AG	AG	AG	GG	AG	AG	GG	AG	GG	AG	AG	GG	GG	AG	GG	GG	AG	AG	GG	GG	GG	GG	AG	AG	AG	AG	AG	AG	GG	AG	GG	GG	AG	GG	GG	GG	AG	GG	AG	AG	AG	AG	GG	AG	AG	GG	AG	AG	AG	GG	GG	AG	AG	AG	GG	AG	AG	AG	GG	GG	GG	GG	AG	GG	AG	GG	AG	GG	AG	AG	AG	GG	AG	AA	AA	GG	AG	AA	GG	AA	AA	AG	GG	GG	GG	AG	GG	AG	GG	GG	GG	AG	AG	GG	GG	AG	AG	GG	GG	AG	GG	GG	GG	AG	AG	AG	GG	GG	AG	GG	GG	GG	AG	GG	GG	AG	AG	GG	GG	AG	AG	GG	GG	GG	AG	AG	GG	AG	AG	GG	GG	GG	GG	GG	AG	GG	AG	GG	AG	AG	GG	AG	AG	AG	GG	AG	GG	GG	GG	GG	AG	AG	GG	AG	GG	GG	AG	GG	GG	AG	AG	GG	AG	AG	GG	GG	AG	GG	AG	AA	AG	AG	GG	AG	AG	AG	GG	AG	GG	GG	AG	GG	GG	AG	AG	GG	AG	GG	AG	GG	AG	AG	GG	AG	AG	AG	AG	AG	AG	AG	AG	GG	GG	GG	AG	AG	GG	GG	AG	GG	GG	AG	AG	AG	GG	GG	GG	AG	AG	GG	GG	AG	AG	AG	AA	AA	AG	GG	AA	AG	AA	AA	AG	AG	GG	AG	GG	GG	AG	AG	AA	AG	GG	AA	AG	AA	AG	AA	AA	AA	AG	AG	AG	AG	AG	AG	AG	AG	AA	AA	AG	AA	AA	AG	AA	AG	GG	GG	AG	AG	AG	AA	AA	AG	AA	GG	AA	AG	AA	AA	AG	AG	GG	AG	AG	AG	AG	GG	GG	AG	GG	AG	GG	AG	AG	AA	AG	AG	AG	AA	AA	AA	GG	GG	AG	GG	AG	AG	AG	AA	AG	AA	AG	AG	AA	AA	AA	AG	AG	AG	AG	AG	GG	GG	GG	AA	GG	AG	AG	GG	AG	AA	AG	AG	AG	AA	AA	AG	AA	AG	GG	AG	AG	AG	AA	AG	AA	AA	AG	AA	AG	AA	AG	AG	AA	GG	AG	GG	AA	AA	AA	AG	AA	AA	AG	AG	AA	AG	AG	AG	AG	GG	AG	GG	AG	AA	GG	AA	AG	GG	AG	AG	AG	AA	AG	AG	AG	AG	GG	GG	AA	AG	AG	GG	GG	GG	AG	AG	AG	AG	AA	AA	AA	AA	AA	GG	AG	AG	AG	AG	AG	AG	AG	AA	GG	GG	AG	AA	AG	AG	AG	AA	AG	AG	AA	AA	AA	AA	AA	AG	GG	AG	AG	GG	AG	AA	GG	AG	AA	AG	AG	AA	GG	AA	AG	AA	AG	AA	AG	AA	AG	AA	AG	GG	AG	AG	AG	AA	AG	GG	AA	AA	GG	AA	AG	AA	GG	AG	AG	GG	AG	AA
GGaluGA007244	1	20569245	AA	AA	AA	GG	GG	AA	AG	AA	AG	AG	AA	AA	AA	AA	AA	AA	AA	AA	AA	AA	AA	AA	AA	AA	AA	AG	AG	AG	AA	AA	AA	AA	AA	AA	AA	AA	AA	AA	AA	AA	AA	AA	AA	AG	AA	AA	AA	AA	AA	AA	AA	AA	AA	AA	AA	AA	AA	AA	AA	AA	AA	AA	AA	AA	AA	AG	AA	AA	AG	AA	AA	AA	AG	AG	AG	AG	AA	AA	AG	AG	AA	AA	AA	AG	AG	AG	AG	AA	AG	AG	AA	AA	AG	AG	AG	AG	AG	AG	AG	AA	AA	AA	AA	AG	AG	AA	AG	AG	AA	AA	AG	AG	AG	AG	AG	AG	AA	AA	AG	AG	AA	AA	AA	AG	AA	AA	AA	AG	AG	AG	AG	AG	AA	AA	AG	AA	AG	AG	AG	AA	AG	AA	AA	AA	AA	AG	AA	AA	AG	AG	AG	AG	AG	AA	AG	AG	AG	AA	AA	AA	AA	AA	AA	AA	AA	AA	AA	AA	AA	AA	AA	AA	AG	AG	AG	AG	AG	AG	AA	AA	AA	AG	AG	AG	AA	AA	AA	AA	AA	AG	AA	AA	AA	AA	AG	AA	AA	AG	AA	AA	AA	AG	AA	AG	AA	AG	AA	AA	AA	AG	AA	AG	AG	AA	AG	AA	AA	AG	AG	AA	AA	AG	AG	AA	AA	AG	AA	AG	AA	AA	AG	AG	AA	AG	AG	AA	AG	AA	AG	AG	AG	AG	AA	AG	AA	AA	AG	AA	AA	AG	AG	AG	AG	AG	AG	AG	AG	AA	AA	AA	AG	AG	AA	AA	AG	AG	AG	AA	AA	AG	AA	AG	AG	AG	AA	AG	AG	AA	AA	AG	AA	AG	AG	AA	AA	AG	AG	AG	AA	AA	AA	AG	AG	AA	AA	AA	AG	AG	AA	AG	AA	AA	AA	AG	AG	AA	AG	AA	AA	AA	AG	AG	AA	AA	AA	AA	AA	AA	AA	AA	AA	AA	AA	AA	AA	AA	AA	AA	AA	AA	AA	AA	AA	AA	AA	AA	AA	AA	AA	AA	AG	AG	AA	AA	AA	AA	AA	AA	AA	AA	AA	AA	AA	AA	AA	AG	AA	AG	AA	AA	AA	AA	AA	AA	AA	AA	AA	AA	AA	AA	AA	AA	AA	AA	AG	AA	AA	AG	AG	AA	AA	AA	AA	AA	AA	AA	AA	AA	AA	AA	AA	AA	AG	AA	AG	AA	AA	AA	AA	AA	AA	AA	AA	AA	AA	AA	AA	AA	AA	AA	AA	AG	AA	AA	AA	AA	AA	AA	AA	AA	AA	AA	AA	AA	AA	AA	AA	AA	AA	AA	AA	AA	AA	AA	AA	AA	AA	AA	AA	AA	AA	AA	AA	AA	AA	AA	AA	AA	AA	AA	AA	AA	AA	AA	AA	AA	AA	AA	AA	AA	AA	AA	AA	AA	AA	AA	AA	AA	AA	AA	AA	AA	AA	AA	AA	AA	AA	AA	AA	AA	AA	AA	AA	AA	AA	AA	AA	AA	AA	AA	AA	AA	AA	AA	AA	AA	AA	AA	AA	AA	AA	AA	AA	AA	AA	AA	AA	AA	AA	AA	AA	AA	AA	AA	AA	AA	AA	AA	AA	AA	AA	AA	AA	AA	AA	AA	AA	AA	AA	AA	AA	AA	AA	AA	AA	AA	AA	AA	AA	AA	AA	AA	AA	AA	AA	AA	AA	AA	AA	AA	AA	AA	AA	AA	AA	AA	AA	AA	AA	AA	AA
GGaluGA007250	1	20612115	AA	AA	AA	AG	AG	GG	GG	GG	GG	GG	AG	AA	AA	AA	AA	AA	AA	AA	AA	GG	GG	GG	GG	GG	GG	AG	GG	AG	AA	AA	GG	GG	GG	AA	AA	AA	AG	AA	AA	AA	AA	AA	AA	GG	GG	GG	GG	GG	AA	AA	AA	AA	GG	GG	GG	GG	GG	GG	GG	AG	AA	AA	AG	AA	AG	AG	AG	AG	AG	AG	AG	AG	AG	AG	AG	AG	AG	AG	AG	AG	GG	AG	AG	AG	AG	AG	AG	AG	AG	AG	AG	AG	AG	AG	AG	GG	AG	GG	AG	AG	AG	AG	AG	AG	AG	AG	AG	AG	AG	AG	AG	AG	AG	AG	AG	AG	AG	GG	AG	AG	AG	AG	AG	AG	AG	AG	AG	AG	AG	AG	AG	AG	AG	AG	GG	AG	AG	AG	AG	AG	AG	AG	AG	AG	AG	AG	AG	GG	AG	AG	AG	AG	AG	AG	AG	AG	AG	AG	AG	AG	GG	AG	AG	AG	AG	AG	AG	AG	AG	AG	AG	AG	GG	AG	AA	AG	AA	AA	AG	AG	AG	AA	AA	AA	AG	AG	AG	AG	AG	AA	AG	AG	AG	AG	AA	AG	GG	AA	GG	GG	AG	--	AG	AA	AG	AA	AG	AG	AG	AA	AG	AA	AA	AG	AA	AG	AG	AA	AA	AG	GG	AG	AG	AG	AG	AA	AG	AA	AG	AG	AA	AA	AG	AA	AA	AG	AA	AG	AA	AA	AA	AA	AG	AG	GG	AG	AA	AG	AG	AA	AA	AA	AA	AA	AA	AA	AA	AG	AG	AG	AA	AA	AG	AG	AA	AA	AA	AG	AG	AA	AG	AA	AA	AA	AG	AA	AA	--	AG	AA	AG	AA	AA	GG	GG	AG	AG	AG	AG	AG	GG	GG	GG	AG	AG	GG	GG	AG	GG	GG	AG	AG	AG	AG	AG	AG	AG	AG	GG	GG	AG	AG	AG	AG	AG	AG	AG	AG	AG	AG	AG	AG	AG	AG	AG	AG	AG	AG	AG	AG	AG	AG	AG	AG	AG	AG	AG	AG	AG	AG	AA	AA	AG	AG	AG	AG	AG	AG	AG	AG	AG	AG	AG	AG	AG	AA	AG	AA	AG	AG	AG	AG	AG	AG	AG	AG	AG	AG	AG	AG	AG	AG	AG	AG	AA	AG	AG	AA	AA	AG	AG	AG	AG	AG	AG	AG	AG	AG	AG	AG	AG	AG	AA	AG	AA	AG	AG	AG	AG	AG	AG	AG	AG	AG	AG	AG	AG	AG	AG	AG	AG	AA	AG	AG	AG	AG	AG	AG	AG	AG	AG	AG	AG	AG	AG	AG	AG	AG	AG	AG	AG	AG	AG	AG	AG	AG	AG	AG	AG	AG	AG	AG	AG	AG	AG	AG	AG	AG	AG	AG	AG	AG	AG	AG	AG	AG	AG	AG	AG	AG	AG	AG	AG	AG	AG	AG	AG	AG	AG	AG	AG	AG	AG	AG	AG	AG	AG	AG	AG	AG	AG	AG	AG	AG	AG	AG	AG	AG	AG	AG	AG	AG	AG	AG	AG	AG	AG	AG	AG	AG	AG	AG	AG	AG	AG	AG	AG	AG	AG	AG	AG	AG	AG	AG	AG	AG	AG	AG	AG	AG	AG	AG	AG	AG	AG	AG	AG	AG	AG	AG	AG	AG	AG	AG	AG	AG	AG	AG	AG	AG	AG	AG	AG	AG	AG	AG	AG	AG	AG	AG	AG	AG	AG	AG	AG	AG	AG	AG	AG	AG	AG
GGaluGA007282	1	20989812	AG	AG	AG	AG	AG	AA	AA	AA	AA	AA	GG	AG	AG	AG	AG	AG	AG	AG	AG	AG	AG	AG	AG	AA	AG	AG	AG	GG	AG	AG	AG	AG	AG	AA	AA	AA	AG	AA	AA	AA	GG	GG	GG	AA	AG	AG	AA	AG	AG	AG	AG	AG	AA	AG	AG	AG	AA	AA	AA	GG	AG	AG	GG	AG	GG	AG	GG	GG	AG	GG	AG	AG	AA	AG	AA	AG	GG	GG	AG	AG	GG	GG	GG	AA	AG	AA	AG	AG	AG	AG	GG	GG	AA	AG	AG	AG	AG	AG	AG	GG	AG	AG	GG	AA	AA	GG	AG	AA	AG	AG	AA	AG	AG	AG	AG	AG	GG	GG	AG	AA	AG	GG	AG	AA	AG	GG	AG	AG	AG	AG	AG	AA	GG	GG	AG	GG	AG	AG	AA	AG	AG	GG	GG	AG	GG	AG	GG	GG	AA	AA	AA	AG	AA	GG	AA	AG	AA	GG	GG	GG	GG	AA	AG	AG	AG	AA	AG	AG	AG	AG	GG	AG	AG	GG	GG	GG	GG	AG	AG	AG	GG	GG	AG	AG	GG	GG	AG	AG	GG	AG	AG	AG	GG	GG	GG	AG	GG	GG	GG	GG	AG	GG	AG	AG	GG	GG	AG	AG	GG	GG	AG	AG	AG	GG	GG	AG	GG	GG	AG	AG	GG	GG	GG	GG	AG	GG	AG	GG	GG	AG	GG	GG	GG	AG	GG	AG	AG	AG	AG	GG	GG	AG	GG	GG	GG	GG	AG	AG	GG	GG	AG	GG	GG	AG	AG	GG	AG	GG	AG	GG	GG	AG	GG	GG	GG	AG	GG	AG	AG	GG	AG	AG	GG	GG	AG	GG	AG	AG	AG	GG	GG	AG	GG	AG	AA	AG	AG	AG	GG	GG	GG	AG	AG	GG	GG	GG	AG	AG	GG	AG	GG	GG	GG	AA	AA	AG	AG	GG	GG	GG	AG	AG	GG	AG	AG	GG	AG	AG	AA	AG	AG	GG	GG	AG	GG	AG	AG	AA	AA	AG	GG	AG	AG	GG	AG	GG	AG	AG	AG	AA	GG	GG	GG	GG	AA	AA	AA	AG	AG	GG	AG	AG	AA	AG	AA	AG	AG	GG	GG	GG	AG	AG	AA	AG	AG	AG	GG	AG	AG	AA	AA	AG	AA	GG	GG	GG	AG	AG	GG	AG	AA	AG	GG	AA	AG	GG	AA	AA	AG	AA	AG	AG	AG	GG	AG	GG	GG	GG	AG	AA	AG	AA	AA	AG	AG	AG	AA	GG	AA	AA	GG	AG	AG	AG	AG	AG	GG	AA	AG	AA	AG	AA	AA	AA	AG	AG	GG	AG	GG	AG	AA	AA	AA	AG	AA	AG	AG	AA	AG	GG	AG	AA	GG	AG	AA	AA	AA	AG	AG	AG	AA	AG	AG	AA	AA	AG	AA	AA	AA	GG	AG	AA	AG	GG	AG	AG	AG	AG	AA	AG	AA	AA	AG	AA	GG	GG	AA	AG	AG	AG	AA	GG	AG	AG	AA	AA	AG	AG	AA	AG	AG	AG	AG	AG	AG	AA	GG	GG	GG	AA	GG	GG	AG	AG	AG	AA	AG	AA	AG	AA	AG	AA	AA	AG	AG	AG	AG	AG	AA	AG	GG	GG	AG	AA	AG	AG	GG	AG	AA	AA	AG	AA	AG	AA	AG	AA	AG	AA	AG	AA	AG	GG	AG	GG	GG	AA	AG	GG	AA	AG	AG	AG	AG	AA	AG	AG	AA	GG	AG	AA	AG
GGaluGA007298	1	21154223	AA	AA	AA	AG	GG	AG	AG	AG	AG	AG	AG	AA	AA	AA	AA	AA	AA	AA	AA	AG	AG	GG	GG	AA	GG	AG	AG	GG	AA	AA	AG	AG	AG	AA	AA	AA	AG	AA	AA	AA	AA	AA	AA	AA	GG	GG	AG	GG	AA	AA	AA	AA	AG	GG	GG	AG	AG	AA	AG	AG	AA	AA	AG	AA	AG	AA	AG	AG	AA	AG	AG	AG	AA	AA	AA	AA	AG	AG	AA	AA	GG	AG	AG	AA	AA	AA	AA	AG	AA	AA	AG	AG	AA	AA	AA	AG	AA	AG	AA	AG	AG	AG	AG	AA	AA	AG	AA	AA	AG	AG	AA	AA	AA	AA	AA	AA	AG	GG	AA	AA	AG	AG	AG	AA	AG	AG	AG	AA	AA	AA	AA	AA	AG	AG	AG	AG	AA	AA	AA	AG	AA	AG	AG	AG	AG	AA	AG	GG	AA	AA	AA	AA	AA	AG	AA	AA	AA	AG	AG	AG	GG	AG	AG	AG	AG	AG	AG	AG	AG	AG	AG	AG	AG	GG	AG	GG	AG	AG	AG	AG	AG	AG	AG	AG	AG	AG	AG	AG	AG	AG	AG	AG	AG	AG	AG	AG	GG	AG	GG	GG	AG	AG	AG	AG	AG	AG	AG	AG	AG	AG	AG	AG	AG	AG	AG	AG	AG	AG	AG	AG	GG	GG	GG	AG	AG	AG	AG	AG	AG	AG	AG	AG	AG	AG	AG	AG	AG	AG	AG	AG	AG	AG	AG	GG	GG	AG	AG	AG	AG	AG	AG	AG	AG	AG	AG	AG	AG	AG	AG	AG	AG	AG	AG	AG	AG	AG	AG	AG	AG	AG	AG	AG	AG	AG	AG	AG	AG	AG	AG	AG	AG	AG	AG	GG	AG	AA	AA	AA	AG	AG	GG	AG	AG	AG	AG	GG	AG	AA	GG	AG	AG	AG	AG	AA	AA	AG	AA	AG	GG	GG	AA	AA	AG	AG	AG	AG	AG	AA	AG	AA	AG	AG	AG	AG	AG	AG	AG	AG	AG	AA	AG	AG	AA	AG	AG	AG	AG	AA	AA	AG	AG	AG	AG	AG	AG	AA	AG	AG	AG	AG	AG	AA	AA	AG	AG	AG	AG	AG	AG	AG	AG	AG	AG	AA	AG	AG	AG	AG	AG	AA	AG	AG	AG	AG	AG	AG	AG	AG	AG	AG	AG	AG	AG	AA	AA	AG	AA	AA	AG	AG	AG	AG	AG	AG	AG	AG	AG	AG	AA	AA	AA	AA	AG	AA	AG	AG	AG	AG	AG	AG	AG	AG	AG	AG	AG	AG	AG	AA	AG	AG	AA	AA	AA	AG	AG	AG	AG	AA	AG	AG	AG	AA	AA	AG	AA	AA	AG	AA	AA	AG	AA	AG	AG	AG	AA	AG	AA	AG	AA	AA	AA	AA	AG	AA	AA	AG	AG	AG	AA	AG	AG	AA	AG	AG	AG	AG	AG	AA	AA	AA	AA	AA	AG	AG	AG	AG	AG	AG	AG	AA	AA	AG	AG	AG	AA	AG	AA	AA	AA	AA	AG	AA	AA	AG	AG	AG	AG	AG	AG	AA	AG	AG	AA	AG	AG	AG	AG	AG	AA	AA	AA	AA	AA	AA	AA	AA	AA	AA	AA	AG	AG	AG	AG	AA	AA	AG	AG	AG	AG	AG	AG	AA	AG	AA	AA	AA	AA	AA	AA	AG	AG	AG	AG	AG	AG	AG	AG	AG	AA	AG	AG	AG	AG	AA	AA	AG	AG	AG	AG	AG	AA
GGaluGA007306	1	21208982	GG	GG	GG	AG	AA	AA	AG	AA	AG	AG	GG	GG	GG	GG	GG	GG	GG	GG	GG	AG	AG	AG	AG	AG	AG	AG	GG	AG	GG	GG	GG	GG	GG	GG	GG	GG	GG	GG	GG	GG	GG	GG	GG	GG	AG	AG	AG	AG	GG	GG	GG	GG	AG	AG	AG	AG	AG	AG	AG	GG	GG	GG	GG	GG	GG	GG	GG	GG	GG	GG	GG	GG	GG	GG	GG	GG	GG	GG	GG	GG	GG	GG	GG	GG	GG	GG	GG	GG	GG	GG	GG	GG	GG	GG	GG	GG	GG	GG	GG	GG	GG	GG	GG	GG	GG	GG	GG	GG	GG	GG	GG	GG	GG	GG	GG	GG	GG	GG	GG	GG	GG	GG	GG	GG	GG	GG	GG	GG	GG	GG	GG	GG	GG	GG	GG	GG	GG	GG	GG	GG	GG	GG	GG	GG	GG	GG	GG	GG	GG	GG	GG	GG	GG	GG	GG	GG	GG	GG	GG	GG	GG	AG	AG	AG	GG	AG	AG	GG	AG	AG	GG	GG	GG	AG	AG	AG	AG	AG	GG	GG	GG	AG	AG	AG	GG	GG	GG	GG	GG	AG	GG	GG	GG	GG	AG	GG	GG	AG	GG	GG	GG	AG	GG	AG	GG	AG	GG	GG	GG	AG	GG	AG	AG	GG	AG	GG	GG	AG	AG	GG	GG	AG	AG	GG	GG	AG	GG	AG	GG	GG	AG	AG	GG	AG	AG	GG	AG	GG	AG	AG	AG	AG	GG	AG	GG	GG	AG	GG	GG	AG	AG	AG	AG	AG	AG	AG	AG	GG	AG	GG	AG	AG	GG	GG	AG	AG	AG	GG	GG	AG	GG	AG	AG	AG	GG	AG	AG	GG	GG	AG	GG	AG	AG	AG	AG	GG	GG	GG	GG	GG	GG	GG	GG	GG	GG	GG	GG	GG	GG	GG	GG	GG	GG	GG	GG	GG	GG	GG	GG	GG	GG	GG	GG	AG	AG	GG	GG	GG	AG	GG	AG	GG	GG	GG	GG	GG	GG	AG	AG	AG	GG	GG	AG	GG	AG	GG	AG	GG	GG	AG	AG	AG	GG	GG	AG	AG	AG	AG	AG	GG	AG	GG	GG	AG	AG	AG	GG	AG	GG	GG	AG	AG	AG	AG	GG	AG	GG	AG	AG	GG	AG	GG	AG	GG	AG	GG	GG	AG	AG	GG	AG	GG	GG	AG	AG	GG	GG	GG	AG	AG	AG	GG	AG	GG	AG	GG	GG	GG	AG	AG	AG	AG	AG	GG	AG	AG	AG	GG	AG	AG	GG	AG	GG	GG	AG	GG	GG	AG	GG	AG	AG	GG	AG	AG	AG	AG	GG	AG	GG	GG	AG	AG	AG	AG	GG	GG	AG	AG	AG	GG	AG	AG	GG	AG	GG	AG	GG	AG	GG	GG	AG	GG	AG	GG	GG	AG	AG	AG	AG	GG	GG	AG	GG	GG	AG	GG	AG	GG	GG	GG	AG	GG	AG	AG	GG	GG	AG	GG	GG	AG	AG	GG	GG	GG	GG	AG	GG	GG	GG	AG	AG	GG	GG	AG	GG	AG	GG	GG	GG	AG	GG	GG	AG	GG	GG	AG	AG	AG	GG	AG	AG	GG	GG	GG	GG	GG	GG	GG	GG	GG	GG	GG	GG	AG	AG	GG	GG	AG	AG	AG	AG	GG	AG	AG	AG	GG	GG	GG	GG	AG	AG	GG	GG	GG	GG	AG	AG	GG	GG	AG	AG	GG	AG	GG	GG	GG	AG	GG	GG	AG	GG
GGaluGA007314	1	21253781	CC	CC	CC	AC	AA	AA	AC	AA	AC	AC	CC	CC	CC	CC	CC	CC	CC	CC	CC	AC	AC	AC	AC	AC	AC	AC	CC	AC	CC	CC	CC	CC	CC	CC	CC	CC	CC	CC	CC	CC	CC	CC	CC	CC	AC	AC	AC	AC	CC	CC	CC	CC	AC	AC	AC	AC	AC	AC	AC	CC	CC	CC	CC	CC	CC	CC	CC	CC	CC	CC	CC	CC	CC	CC	CC	CC	CC	CC	CC	CC	CC	CC	CC	CC	CC	CC	CC	CC	CC	CC	CC	CC	CC	CC	CC	CC	CC	CC	CC	CC	CC	CC	CC	CC	CC	CC	CC	CC	CC	CC	CC	CC	CC	CC	CC	CC	CC	CC	CC	CC	CC	CC	CC	CC	CC	CC	CC	CC	CC	CC	CC	CC	CC	CC	CC	CC	CC	CC	CC	CC	CC	CC	CC	CC	CC	CC	CC	CC	CC	CC	CC	CC	CC	CC	CC	CC	CC	CC	CC	CC	CC	AC	AC	AC	CC	AC	AC	CC	AC	AC	CC	CC	CC	AC	AC	AC	AC	AC	CC	CC	CC	AC	AC	AC	CC	CC	CC	CC	CC	AC	CC	CC	CC	CC	AC	CC	CC	AC	CC	CC	CC	AC	CC	AC	CC	AC	CC	CC	CC	AC	CC	AC	AC	CC	AC	CC	CC	AC	AC	CC	CC	AC	AC	CC	CC	AC	CC	AC	CC	CC	AC	AC	CC	AC	AC	CC	AC	CC	AC	AC	AC	AC	CC	AC	CC	CC	AC	CC	CC	AC	AC	AC	AC	AC	AC	AC	AC	CC	AC	CC	AC	AC	CC	CC	AC	AC	AC	CC	CC	AC	CC	AC	AC	AC	CC	AC	AC	CC	CC	AC	CC	AC	AC	AC	AC	CC	CC	CC	CC	CC	CC	CC	CC	CC	CC	CC	CC	CC	CC	CC	CC	CC	CC	CC	CC	CC	CC	CC	CC	CC	CC	CC	CC	AC	AC	CC	CC	CC	AC	CC	AC	CC	CC	CC	CC	CC	CC	AC	AC	AC	CC	CC	AC	CC	AC	CC	AC	CC	CC	AC	AC	AC	CC	CC	AC	AC	AC	AC	AC	CC	AC	CC	CC	AC	AC	AC	CC	AC	CC	CC	AC	AC	AC	AC	CC	AC	CC	AC	AC	CC	AC	CC	AC	CC	AC	CC	CC	AC	AC	CC	AC	CC	CC	AC	AC	CC	CC	CC	AC	AC	AC	CC	AC	CC	AC	CC	CC	CC	AC	AC	AC	AC	AC	CC	AC	AC	AC	CC	AC	AC	CC	AC	CC	CC	AC	CC	CC	AC	CC	AC	AC	CC	AC	AC	AC	AC	CC	AC	CC	CC	AC	AC	AC	AC	CC	CC	AC	AC	AC	CC	AC	AC	CC	AC	CC	AC	CC	AC	CC	CC	AC	CC	AC	CC	CC	AC	AC	AC	AC	CC	CC	AC	CC	CC	AC	CC	AC	CC	CC	CC	AC	CC	AC	AC	CC	CC	AC	CC	CC	AC	AC	CC	CC	CC	CC	AC	CC	CC	CC	AC	AC	CC	CC	AC	CC	AC	CC	CC	CC	AC	CC	CC	AC	CC	CC	AC	AC	AC	CC	AC	AC	CC	CC	CC	CC	CC	CC	CC	CC	CC	CC	CC	CC	AC	AC	CC	CC	AC	AC	AC	AC	CC	AC	AC	AC	CC	CC	CC	CC	AC	AC	CC	CC	CC	CC	AC	AC	CC	CC	AC	AC	CC	AC	CC	CC	CC	AC	CC	CC	AC	CC
[truncated: 70,141,153 more chars]
